# Supplementary material for: Global Transcriptome Analysis of Orange Wheat Blossom Midge, Sitodiplosis mosellana (Gehin) (Diptera: Cecidomyiidae) to Identify Candidate Transcripts Regulating Diapause
Source: PLoS One. 2013 Aug 5;8(8):e71564. doi: 10.1371/journal.pone.0071564 (PMC3733836; doi:10.1371/journal.pone.0071564)
Supplement: File S1 — Table S1-Table S9, Figure S1–S3. Table S1 Top blast hits from NCBI nr database Table S2 GO annotation of unigenes Table S3 KO annotation of unigenes Table S4 Genes expressed differentially between NDOL and DOL Table S5 Top ten differentially expressed genes Table S6 GO function and KEGG Pathway analysis results of NDOL vs DOL Talbe S7 Hsp genes expressed differentially between NDOL and DOL Table S8 Verification of differentially expressed genes by qRT-PCR Table S9 Real time PCR primers Figure S1. Classification of raw reads, distribution of distinct clean tags and genes’ coverage in NDOL and DOL. A, Percentages of adaptors, containing N, low quality and clean reads. Numbers in parentheses indicate the percentage of each type of tag among the total raw tags. B, Numbers indicate the range of copy numbers for a specific category of reads. The data in parentheses indicate the percentage of corresponding reads among the total distinct tags. C, Percentage of a gene covered by reads. Figure S2 Sequencing Saturation Analysis Figure S3 Phylogenetic analysis of SDH genes. (ZIP) [file pone.0071564.s001.zip › Supporting Information/Supporting Information/Table S3.xlsx]

## Sheet: Sheet1
Uninene ID	KEGG Genes	Evalue	Annotation
Unigene14849_S_mosellanaA	cqu:CpipJ_CPIJ016577	3e-58	cation chloride cotransporter; K14429 solute carrier family 12 (potassium/chloride transporters), member 9
Unigene14849_S_mosellanaA	aag:AaeL_AAEL013092	3e-57	cation chloride cotransporter ; K14429 solute carrier family 12 (potassium/chloride transporters), member 9
Unigene14849_S_mosellanaA	ame:411661	6e-56	solute carrier family 12 member 9-like; K14429 solute carrier family 12 (potassium/chloride transporters), member 9
Unigene14849_S_mosellanaA	nvi:100117279	1e-54	NV13122; similar to cation chloride cotransporter; K14429 solute carrier family 12 (potassium/chloride transporters), member 9
Unigene14849_S_mosellanaA	aga:AgaP_AGAP010249	1e-53	AGAP010249-PA; K14429 solute carrier family 12 (potassium/chloride transporters), member 9
Unigene14849_S_mosellanaA	dvi:Dvir_GJ19803	1e-49	GJ19803 gene product from transcript GJ19803-RA; K14429 solute carrier family 12 (potassium/chloride transporters), member 9
Unigene14849_S_mosellanaA	tca:100142459	2e-48	similar to cation chloride cotransporter; K14429 solute carrier family 12 (potassium/chloride transporters), member 9
Unigene14849_S_mosellanaA	der:Dere_GG21702	7e-48	GG21702 gene product from transcript GG21702-RA; K14429 solute carrier family 12 (potassium/chloride transporters), member 9
Unigene14849_S_mosellanaA	dya:Dyak_GE12725	1e-47	GE12725 gene product from transcript GE12725-RA; K14429 solute carrier family 12 (potassium/chloride transporters), member 9
Unigene14849_S_mosellanaA	dmo:Dmoj_GI17197	3e-47	GI17197 gene product from transcript GI17197-RA; K14429 solute carrier family 12 (potassium/chloride transporters), member 9
Unigene14849_S_mosellanaA	dan:Dana_GF14838	4e-47	GF14838 gene product from transcript GF14838-RA; K14429 solute carrier family 12 (potassium/chloride transporters), member 9
Unigene14849_S_mosellanaA	dsi:Dsim_GD21827	6e-47	GD21827 gene product from transcript GD21827-RA; K14429 solute carrier family 12 (potassium/chloride transporters), member 9
Unigene14849_S_mosellanaA	dse:Dsec_GM17082	6e-47	GM17082 gene product from transcript GM17082-RA; K14429 solute carrier family 12 (potassium/chloride transporters), member 9
Unigene14849_S_mosellanaA	dme:Dmel_CG10413	8e-47	CG10413 gene product from transcript CG10413-RA; K14429 solute carrier family 12 (potassium/chloride transporters), member 9
Unigene14849_S_mosellanaA	dpo:Dpse_GA10302	5e-46	GA10302 gene product from transcript GA10302-RA; K14429 solute carrier family 12 (potassium/chloride transporters), member 9
Unigene14849_S_mosellanaA	dgr:Dgri_GH10529	6e-45	GH10529 gene product from transcript GH10529-RA; K14429 solute carrier family 12 (potassium/chloride transporters), member 9
Unigene14849_S_mosellanaA	dwi:Dwil_GK24654	6e-44	GK24654 gene product from transcript GK24654-RA; K14429 solute carrier family 12 (potassium/chloride transporters), member 9
Unigene14849_S_mosellanaA	api:100161515	5e-43	similar to cation chloride cotransporter; K14429 solute carrier family 12 (potassium/chloride transporters), member 9
Unigene14849_S_mosellanaA	smm:Smp_153480	1e-27	cation chloride cotransporter ; K14429 solute carrier family 12 (potassium/chloride transporters), member 9
Unigene14849_S_mosellanaA	cin:100177032	3e-24	similar to Solute carrier family 12 member 9; K14429 solute carrier family 12 (potassium/chloride transporters), member 9
Unigene14857_S_mosellanaA	dvi:Dvir_GJ16276	2e-10	GJ16276 gene product from transcript GJ16276-RA; K14575 AAA family ATPase
Unigene14857_S_mosellanaA	dmo:Dmoj_GI14498	3e-07	GI14498 gene product from transcript GI14498-RA; K14575 AAA family ATPase
Unigene14857_S_mosellanaA	dpe:Dper_GL19734	1e-06	GL19734 gene product from transcript GL19734-RA; K14575 AAA family ATPase
Unigene14857_S_mosellanaA	dpo:Dpse_GA19119	2e-06	GA19119 gene product from transcript GA19119-RA; K14575 AAA family ATPase
Unigene14866_S_mosellanaA	nvi:100116376	9e-97	Ft, NV13011; ferritin; K00522 ferritin heavy chain [EC:1.16.3.1]
Unigene14866_S_mosellanaA	api:100168726	6e-66	similar to ferritin; K00522 ferritin heavy chain [EC:1.16.3.1]
Unigene14866_S_mosellanaA	tca:655420	1e-60	similar to CG2216-PA, isoform A; K00522 ferritin heavy chain [EC:1.16.3.1]
Unigene14866_S_mosellanaA	dan:Dana_GF16185	2e-59	GF16185 gene product from transcript GF16185-RA; K00522 ferritin heavy chain [EC:1.16.3.1]
Unigene14866_S_mosellanaA	dvi:Dvir_GJ10402	1e-56	GJ10402 gene product from transcript GJ10402-RA; K00522 ferritin heavy chain [EC:1.16.3.1]
Unigene14866_S_mosellanaA	dpe:Dper_GL14055	2e-56	GL14055 gene product from transcript GL14055-RA; K00522 ferritin heavy chain [EC:1.16.3.1]
Unigene14866_S_mosellanaA	dpo:Dpse_GA15307	2e-56	GA15307 gene product from transcript GA15307-RA; K00522 ferritin heavy chain [EC:1.16.3.1]
Unigene14866_S_mosellanaA	dya:Dyak_GE23394	4e-55	Dyak_Fer1HCH; GE23394 gene product from transcript GE23394-RA; K00522 ferritin heavy chain [EC:1.16.3.1]
Unigene14866_S_mosellanaA	dme:Dmel_CG2216	4e-55	Fer1HCH; Ferritin 1 heavy chain homologue (EC:1.-.-.-); K00522 ferritin heavy chain [EC:1.16.3.1]
Unigene14866_S_mosellanaA	dsi:Dsim_GD17157	5e-55	GD17157 gene product from transcript GD17157-RA; K00522 ferritin heavy chain [EC:1.16.3.1]
Unigene14866_S_mosellanaA	dse:Dsec_GM12162	6e-55	GM12162 gene product from transcript GM12162-RA; K00522 ferritin heavy chain [EC:1.16.3.1]
Unigene14866_S_mosellanaA	der:Dere_GG11946	1e-54	GG11946 gene product from transcript GG11946-RA; K00522 ferritin heavy chain [EC:1.16.3.1]
Unigene14866_S_mosellanaA	dwi:Dwil_GK13135	2e-54	GK13135 gene product from transcript GK13135-RA; K00522 ferritin heavy chain [EC:1.16.3.1]
Unigene14866_S_mosellanaA	dgr:Dgri_GH18415	5e-54	GH18415 gene product from transcript GH18415-RA; K00522 ferritin heavy chain [EC:1.16.3.1]
Unigene14866_S_mosellanaA	dmo:Dmoj_GI24318	1e-52	GI24318 gene product from transcript GI24318-RA; K00522 ferritin heavy chain [EC:1.16.3.1]
Unigene14866_S_mosellanaA	cqu:CpipJ_CPIJ004070	6e-40	ferritin heavy chain-like protein; K00522 ferritin heavy chain [EC:1.16.3.1]
Unigene14866_S_mosellanaA	aga:AgaP_AGAP002465	6e-40	AGAP002465-PA; K00522 ferritin heavy chain [EC:1.16.3.1]
Unigene14866_S_mosellanaA	xtr:448718	8e-23	ftmt, MGC89846; ferritin mitochondrial (EC:1.16.3.1); K00522 ferritin heavy chain [EC:1.16.3.1]
Unigene14866_S_mosellanaA	xla:398724	8e-23	ftmt, MGC64558; ferritin mitochondrial (EC:1.16.3.1); K00522 ferritin heavy chain [EC:1.16.3.1]
Unigene14866_S_mosellanaA	dre:436651	1e-22	cb141, fj01a11, fj24b11, fth, sb:cb141, wu:fj01a11, wu:fj24b11; zgc:92066 (EC:1.16.3.1); K00522 ferritin heavy chain [EC:1.16.3.1]
Unigene14870_S_mosellanaA	aga:AgaP_AGAP007849	3e-37	AGAP007849-PA; K05637 laminin, alpha 1/2
Unigene14870_S_mosellanaA	cqu:CpipJ_CPIJ004683	2e-36	laminin alpha-1, 2 chain; K05637 laminin, alpha 1/2
Unigene14870_S_mosellanaA	aag:AaeL_AAEL001477	2e-35	laminin alpha-1, 2 chain ; K05637 laminin, alpha 1/2
Unigene14870_S_mosellanaA	dmo:Dmoj_GI12813	4e-30	GI12813 gene product from transcript GI12813-RA; K05637 laminin, alpha 1/2
Unigene14870_S_mosellanaA	dgr:Dgri_GH11139	4e-29	GH11139 gene product from transcript GH11139-RA; K05637 laminin, alpha 1/2
Unigene14870_S_mosellanaA	dpo:Dpse_GA13629	5e-28	GA13629 gene product from transcript GA13629-RA; K05637 laminin, alpha 1/2
Unigene14870_S_mosellanaA	dvi:Dvir_GJ18176	8e-28	GJ18176 gene product from transcript GJ18176-RA; K05637 laminin, alpha 1/2
Unigene14870_S_mosellanaA	dan:Dana_GF14282	8e-28	GF14282 gene product from transcript GF14282-RA; K05637 laminin, alpha 1/2
Unigene14870_S_mosellanaA	dse:Dsec_GM15516	1e-27	GM15516 gene product from transcript GM15516-RA; K05637 laminin, alpha 1/2
Unigene14870_S_mosellanaA	dya:Dyak_GE19027	2e-27	GE19027 gene product from transcript GE19027-RA; K05637 laminin, alpha 1/2
Unigene14870_S_mosellanaA	dpe:Dper_GL21262	4e-27	GL21262 gene product from transcript GL21262-RA; K05637 laminin, alpha 1/2
Unigene14870_S_mosellanaA	der:Dere_GG23914	4e-27	GG23914 gene product from transcript GG23914-RA; K05637 laminin, alpha 1/2
Unigene14870_S_mosellanaA	dwi:Dwil_GK15035	2e-26	GK15035 gene product from transcript GK15035-RA; K05637 laminin, alpha 1/2
Unigene14870_S_mosellanaA	ptr:455302	2e-23	LAMA1; laminin, alpha 1; K05637 laminin, alpha 1/2
Unigene14870_S_mosellanaA	tca:658046	4e-23	similar to CG15288-PB, isoform B; K05637 laminin, alpha 1/2
Unigene14870_S_mosellanaA	ame:410775	6e-23	laminin subunit alpha-5-like; K05637 laminin, alpha 1/2
Unigene14870_S_mosellanaA	tgu:100222025	6e-23	similar to laminin, alpha 1; K05637 laminin, alpha 1/2
Unigene14870_S_mosellanaA	pon:100438698	1e-22	laminin subunit alpha-1-like; K05637 laminin, alpha 1/2
Unigene14870_S_mosellanaA	mmu:16773	4e-22	Lama2, 5830440B04, KIAA4087, dy, mKIAA4087, mer, merosin; laminin, alpha 2; K05637 laminin, alpha 1/2
Unigene14870_S_mosellanaA	ecb:100059860	7e-22	LAMA1; laminin, alpha 1; K05637 laminin, alpha 1/2
Unigene14872_S_mosellanaA	tca:656415	1e-74	similar to shaven CG11049-PA; K09383 paired box protein 2/5
Unigene14872_S_mosellanaA	bfo:BRAFLDRAFT_56669	2e-66	paired box protein; K09383 paired box protein 2/5
Unigene14872_S_mosellanaA	xtr:100493222	1e-63	paired box protein Pax-5-like; K09383 paired box protein 2/5
Unigene14872_S_mosellanaA	xla:378499	1e-63	pax5, Pax-5, pax5-a; paired box 5; K09383 paired box protein 2/5
Unigene14872_S_mosellanaA	ptr:747452	5e-63	PAX5; paired box 5; K09383 paired box protein 2/5
Unigene14872_S_mosellanaA	aml:100481668	8e-63	PAX5; paired box 5; K09383 paired box protein 2/5
Unigene14872_S_mosellanaA	cfa:612021	1e-62	PAX5; paired box 5; K09383 paired box protein 2/5
Unigene14872_S_mosellanaA	gga:387330	1e-62	PAX5; paired box 5; K09383 paired box protein 2/5
Unigene14872_S_mosellanaA	oaa:100078238	1e-62	similar to transcription factor; K09383 paired box protein 2/5
Unigene14872_S_mosellanaA	ecb:100055252	1e-62	similar to transcription factor; K09383 paired box protein 2/5
Unigene14872_S_mosellanaA	ssc:100520167	1e-62	paired box protein Pax-5-like; K09383 paired box protein 2/5
Unigene14872_S_mosellanaA	bta:538371	1e-62	PAX5; paired box 5; K09383 paired box protein 2/5
Unigene14872_S_mosellanaA	cfa:609228	1e-62	PAX2; paired box 2; K09383 paired box protein 2/5
Unigene14872_S_mosellanaA	tgu:100222178	2e-62	paired box 5; K09383 paired box protein 2/5
Unigene14872_S_mosellanaA	rno:500453	3e-62	RGD1565236; similar to transcription factor; K09383 paired box protein 2/5
Unigene14872_S_mosellanaA	mmu:18507	3e-62	Pax5, BSAP, EBB-1, KLP, Pax-5; paired box gene 5; K09383 paired box protein 2/5
Unigene14872_S_mosellanaA	pon:100457719	3e-62	PAX5; paired box 5; K09383 paired box protein 2/5
Unigene14872_S_mosellanaA	hsa:5079	3e-62	PAX5, BSAP; paired box 5; K09383 paired box protein 2/5
Unigene14872_S_mosellanaA	tgu:100220258	5e-62	PAX2; paired box 2; K09383 paired box protein 2/5
Unigene14872_S_mosellanaA	gga:395574	5e-62	PAX2, PAX-2; paired box 2; K09383 paired box protein 2/5
Unigene14873_S_mosellanaA	tca:100142491	3e-61	similar to AGAP008334-PA; K08558 nuclear receptor subfamily 4 group A member 2
Unigene14873_S_mosellanaA	cqu:CpipJ_CPIJ004609	5e-61	nuclear hormone receptor; K08558 nuclear receptor subfamily 4 group A member 2
Unigene14873_S_mosellanaA	aag:AaeL_AAEL013270	5e-61	expressed protein (AHR38) ; K08558 nuclear receptor subfamily 4 group A member 2
Unigene14873_S_mosellanaA	aga:AgaP_AGAP008334	5e-61	AGAP008334-PA; K08558 nuclear receptor subfamily 4 group A member 2
Unigene14873_S_mosellanaA	dvi:Dvir_GJ17428	2e-60	GJ17428 gene product from transcript GJ17428-RA; K08558 nuclear receptor subfamily 4 group A member 2
Unigene14873_S_mosellanaA	dmo:Dmoj_GI19631	2e-60	GI19631 gene product from transcript GI19631-RA; K08558 nuclear receptor subfamily 4 group A member 2
Unigene14873_S_mosellanaA	dgr:Dgri_GH10850	2e-60	GH10850 gene product from transcript GH10850-RA; K08558 nuclear receptor subfamily 4 group A member 2
Unigene14873_S_mosellanaA	dpe:Dper_GL19597	3e-60	GL19597 gene product from transcript GL19597-RA; K08558 nuclear receptor subfamily 4 group A member 2
Unigene14873_S_mosellanaA	dpo:Dpse_GA15026	3e-60	GA15026 gene product from transcript GA15026-RA; K08558 nuclear receptor subfamily 4 group A member 2
Unigene14873_S_mosellanaA	dya:Dyak_GE13549	4e-60	GE13549 gene product from transcript GE13549-RA; K08558 nuclear receptor subfamily 4 group A member 2
Unigene14873_S_mosellanaA	dwi:Dwil_GK14909	4e-60	GK14909 gene product from transcript GK14909-RA; K08558 nuclear receptor subfamily 4 group A member 2
Unigene14873_S_mosellanaA	dsi:Dsim_GD21688	4e-60	GD21688 gene product from transcript GD21688-RA; K08558 nuclear receptor subfamily 4 group A member 2
Unigene14873_S_mosellanaA	dse:Dsec_GM23314	4e-60	GM23314 gene product from transcript GM23314-RA; K08558 nuclear receptor subfamily 4 group A member 2
Unigene14873_S_mosellanaA	der:Dere_GG21557	4e-60	GG21557 gene product from transcript GG21557-RA; K08558 nuclear receptor subfamily 4 group A member 2
Unigene14873_S_mosellanaA	dan:Dana_GF14553	4e-60	GF14553 gene product from transcript GF14553-RA; K08558 nuclear receptor subfamily 4 group A member 2
Unigene14873_S_mosellanaA	dme:Dmel_CG1864	4e-60	Hr38; Hormone receptor-like in 38; K08558 nuclear receptor subfamily 4 group A member 2
Unigene14873_S_mosellanaA	ame:551232	2e-59	probable nuclear hormone receptor HR38-like; K08558 nuclear receptor subfamily 4 group A member 2
Unigene14873_S_mosellanaA	api:100162780	8e-59	similar to AGAP008334-PA; K08558 nuclear receptor subfamily 4 group A member 2
Unigene14873_S_mosellanaA	xtr:100101682	1e-55	nr4a2, NGFI-B, hzf-3, not, nurr1, rnr1, tinur; nuclear receptor subfamily 4, group A, member 2; K08558 nuclear receptor subfamily 4 group A member 2
Unigene14873_S_mosellanaA	gga:424320	1e-55	NR4A2; nuclear receptor subfamily 4, group A, member 2; K08558 nuclear receptor subfamily 4 group A member 2
Unigene14894_S_mosellanaA	dse:Dsec_GM26798	2e-43	GM26798 gene product from transcript GM26798-RA; K09378 AT-binding transcription factor 1
Unigene14894_S_mosellanaA	dpo:Dpse_GA13024	2e-37	GA13024 gene product from transcript GA13024-RA; K09380 zinc finger homeobox protein 4
Unigene14894_S_mosellanaA	dme:Dmel_CG1449	6e-36	zfh2; Zn finger homeodomain 2; K09380 zinc finger homeobox protein 4
Unigene14894_S_mosellanaA	ame:410304	1e-22	Zn finger homeodomain 2-like; K09378 AT-binding transcription factor 1
Unigene14894_S_mosellanaA	tca:657717	2e-21	similar to Zinc finger homeobox protein 3 (Zinc finger homeodomain protein 3) (ZFH-3) (Alpha-fetoprotein enhancer-binding protein) (AT motif-binding factor) (AT-binding transcription factor 1); K09378 AT-binding transcription factor 1
Unigene14894_S_mosellanaA	spu:593587	5e-19	similar to AT motif binding factor 1; K09378 AT-binding transcription factor 1
Unigene14894_S_mosellanaA	mdo:100027567	1e-18	ZFHX4; zinc finger homeobox 4; K09380 zinc finger homeobox protein 4
Unigene14894_S_mosellanaA	mmu:80892	1e-18	Zfhx4, A930021B15, C130041O22Rik, Zfh-4, Zfh4; zinc finger homeodomain 4; K09380 zinc finger homeobox protein 4
Unigene14894_S_mosellanaA	tgu:100229715	2e-18	zinc finger homeodomain 4; K09380 zinc finger homeobox protein 4
Unigene14894_S_mosellanaA	gga:395904	2e-18	ZFHX4, ZAX, ZFH-4; zinc finger homeodomain 4; K09380 zinc finger homeobox protein 4
Unigene14894_S_mosellanaA	rno:310250	2e-18	Zfhx4, RGD1563022; zinc finger homeobox 4; K09380 zinc finger homeobox protein 4
Unigene14894_S_mosellanaA	bta:539762	5e-18	ZFHX4; zinc finger homeobox 4; K09380 zinc finger homeobox protein 4
Unigene14894_S_mosellanaA	dre:100333211	9e-18	zfhx3; zinc finger homeobox 3; K09378 AT-binding transcription factor 1
Unigene14894_S_mosellanaA	ssc:100514045	9e-18	zinc finger homeobox protein 4-like; K09380 zinc finger homeobox protein 4
Unigene14894_S_mosellanaA	cfa:487006	9e-18	ZFHX4; zinc finger homeobox 4; K09380 zinc finger homeobox protein 4
Unigene14894_S_mosellanaA	xtr:100486096	2e-17	zinc finger homeobox protein 4-like; K09380 zinc finger homeobox protein 4
Unigene14894_S_mosellanaA	aml:100470368	2e-17	zinc finger homeobox protein 4-like; K09380 zinc finger homeobox protein 4
Unigene14894_S_mosellanaA	mcc:701524	2e-17	similar to zinc finger homeodomain 4; K09380 zinc finger homeobox protein 4
Unigene14894_S_mosellanaA	pon:100444619	2e-17	zinc finger homeobox protein 4-like; K09380 zinc finger homeobox protein 4
Unigene14894_S_mosellanaA	hsa:79776	2e-17	ZFHX4, FLJ16514, FLJ20980, ZFH4, ZHF4; zinc finger homeobox 4; K09380 zinc finger homeobox protein 4
Unigene14895_S_mosellanaA	nvi:100123066	3e-13	NV12022; similar to Ribonuclease P 21 subunit; K03540 ribonuclease P protein subunit RPR2 [EC:3.1.26.5]
Unigene14895_S_mosellanaA	ame:724659	7e-13	ribonuclease P protein subunit p21-like; K03540 ribonuclease P protein subunit RPR2 [EC:3.1.26.5]
Unigene14895_S_mosellanaA	cin:100182886	3e-09	similar to ribonuclease P 21kDa subunit; K03540 ribonuclease P protein subunit RPR2 [EC:3.1.26.5]
Unigene14895_S_mosellanaA	dya:Dyak_GE16656	2e-07	GE16656 gene product from transcript GE16656-RA; K03540 ribonuclease P protein subunit RPR2 [EC:3.1.26.5]
Unigene14895_S_mosellanaA	dan:Dana_GF22124	3e-07	GF22124 gene product from transcript GF22124-RA; K03540 ribonuclease P protein subunit RPR2 [EC:3.1.26.5]
Unigene14895_S_mosellanaA	dre:445136	3e-07	rpp21, zgc:100862; ribonuclease P 21 subunit (EC:3.1.26.5); K03540 ribonuclease P protein subunit RPR2 [EC:3.1.26.5]
Unigene14895_S_mosellanaA	xtr:448235	3e-07	rpp21, MGC88946; ribonuclease P/MRP 21kDa subunit (EC:3.1.26.5); K03540 ribonuclease P protein subunit RPR2 [EC:3.1.26.5]
Unigene14895_S_mosellanaA	der:Dere_GG12824	4e-07	GG12824 gene product from transcript GG12824-RA; K03540 ribonuclease P protein subunit RPR2 [EC:3.1.26.5]
Unigene14895_S_mosellanaA	dpe:Dper_GL14220	6e-07	GL14220 gene product from transcript GL14220-RA; K03540 ribonuclease P protein subunit RPR2 [EC:3.1.26.5]
Unigene14895_S_mosellanaA	dpo:Dpse_GA22703	6e-07	GA22703 gene product from transcript GA22703-RA; K03540 ribonuclease P protein subunit RPR2 [EC:3.1.26.5]
Unigene14895_S_mosellanaA	rno:406230	9e-07	Rpp21, Flj22638; ribonuclease P 21 subunit (human) (EC:3.1.26.5); K03540 ribonuclease P protein subunit RPR2 [EC:3.1.26.5]
Unigene14895_S_mosellanaA	dvi:Dvir_GJ15217	2e-06	GJ15217 gene product from transcript GJ15217-RA; K03540 ribonuclease P protein subunit RPR2 [EC:3.1.26.5]
Unigene14895_S_mosellanaA	xla:734254	2e-06	rpp21, MGC85112; ribonuclease P/MRP 21kDa subunit (EC:3.1.26.5); K03540 ribonuclease P protein subunit RPR2 [EC:3.1.26.5]
Unigene14895_S_mosellanaA	dmo:Dmoj_GI15612	3e-06	GI15612 gene product from transcript GI15612-RA; K03540 ribonuclease P protein subunit RPR2 [EC:3.1.26.5]
Unigene14895_S_mosellanaA	mmu:67676	4e-06	Rpp21, 0610037N01Rik; ribonuclease P 21 subunit (human) (EC:3.1.26.5); K03540 ribonuclease P protein subunit RPR2 [EC:3.1.26.5]
Unigene14895_S_mosellanaA	bta:615278	5e-06	RPP21; ribonuclease P/MRP 21kDa subunit; K03540 ribonuclease P protein subunit RPR2 [EC:3.1.26.5]
Unigene14895_S_mosellanaA	mcc:713056	5e-06	RPP21; ribonuclease P/MRP 21kDa subunit (EC:3.1.26.5); K03540 ribonuclease P protein subunit RPR2 [EC:3.1.26.5]
Unigene14895_S_mosellanaA	api:100302491	6e-06	Rpp21, NV74; ribonuclease P/MRP 21kDa subunit (EC:3.1.26.5); K03540 ribonuclease P protein subunit RPR2 [EC:3.1.26.5]
Unigene14895_S_mosellanaA	dgr:Dgri_GH11990	8e-06	GH11990 gene product from transcript GH11990-RA; K03540 ribonuclease P protein subunit RPR2 [EC:3.1.26.5]
Unigene14898_S_mosellanaA	dmo:Dmoj_GI18090	4e-48	GI18090 gene product from transcript GI18090-RA; K07203 FKBP12-rapamycin complex-associated protein
Unigene14898_S_mosellanaA	dpe:Dper_GL24734	2e-47	GL24734 gene product from transcript GL24734-RA; K07203 FKBP12-rapamycin complex-associated protein
Unigene14898_S_mosellanaA	dpo:Dpse_GA18654	2e-47	GA18654 gene product from transcript GA18654-RA; K07203 FKBP12-rapamycin complex-associated protein
Unigene14898_S_mosellanaA	dme:Dmel_CG5092	2e-47	Tor; Target of rapamycin (EC:2.7.1.-); K07203 FKBP12-rapamycin complex-associated protein
Unigene14898_S_mosellanaA	dvi:Dvir_GJ16824	3e-47	GJ16824 gene product from transcript GJ16824-RA; K07203 FKBP12-rapamycin complex-associated protein
Unigene14898_S_mosellanaA	dgr:Dgri_GH11387	6e-47	GH11387 gene product from transcript GH11387-RA; K07203 FKBP12-rapamycin complex-associated protein
Unigene14898_S_mosellanaA	dsi:Dsim_GD23862	6e-47	GD23862 gene product from transcript GD23862-RA; K07203 FKBP12-rapamycin complex-associated protein
Unigene14898_S_mosellanaA	der:Dere_GG23806	6e-47	GG23806 gene product from transcript GG23806-RA; K07203 FKBP12-rapamycin complex-associated protein
Unigene14898_S_mosellanaA	dan:Dana_GF14216	6e-47	GF14216 gene product from transcript GF14216-RA; K07203 FKBP12-rapamycin complex-associated protein
Unigene14898_S_mosellanaA	dya:Dyak_GE18612	7e-47	GE18612 gene product from transcript GE18612-RA; K07203 FKBP12-rapamycin complex-associated protein
Unigene14898_S_mosellanaA	cqu:CpipJ_CPIJ004787	1e-45	FKBP12-rapamycin complex-associated protein; K07203 FKBP12-rapamycin complex-associated protein
Unigene14898_S_mosellanaA	dwi:Dwil_GK15310	1e-45	GK15310 gene product from transcript GK15310-RA; K07203 FKBP12-rapamycin complex-associated protein
Unigene14898_S_mosellanaA	aag:AaeL_AAEL000693	2e-45	fkbp-rapamycin associated protein ; K07203 FKBP12-rapamycin complex-associated protein
Unigene14898_S_mosellanaA	aga:AgaP_AGAP007873	8e-43	AGAP007873-PA; K07203 FKBP12-rapamycin complex-associated protein
Unigene14898_S_mosellanaA	ame:409393	3e-41	Tor; target of rapamycin; K07203 FKBP12-rapamycin complex-associated protein
Unigene14898_S_mosellanaA	nvi:100118360	2e-40	TOR, NV15026; rapamycin; K07203 FKBP12-rapamycin complex-associated protein
Unigene14898_S_mosellanaA	tca:660499	3e-39	similar to CG5092-PA; K07203 FKBP12-rapamycin complex-associated protein
Unigene14898_S_mosellanaA	tgu:100219695	1e-36	similar to FK506 binding protein 12-rapamycin associated protein 1; K07203 FKBP12-rapamycin complex-associated protein
Unigene14898_S_mosellanaA	gga:419455	1e-36	FRAP1; FK506 binding protein 12-rapamycin associated protein 1; K07203 FKBP12-rapamycin complex-associated protein
Unigene14898_S_mosellanaA	oaa:100079751	2e-36	MTOR; mechanistic target of rapamycin (serine/threonine kinase); K07203 FKBP12-rapamycin complex-associated protein
Unigene14903_S_mosellanaA	mmu:14404	8e-10	Gabre; gamma-aminobutyric acid (GABA) A receptor, subunit epsilon; K05185 gamma-aminobutyric acid (GABA) A receptor epsilon
Unigene14903_S_mosellanaA	ptr:455794	1e-09	BRD4; bromodomain containing 4; K11722 bromodomain-containing protein 4
Unigene14903_S_mosellanaA	rno:65191	2e-09	Gabre; gamma-aminobutyric acid (GABA) A receptor, epsilon; K05185 gamma-aminobutyric acid (GABA) A receptor epsilon
Unigene14903_S_mosellanaA	bta:280985	9e-09	ACAN, AGC1; aggrecan; K06792 aggrecan 1
Unigene14903_S_mosellanaA	rno:84015	4e-08	Ttn; titin; K12567 titin [EC:2.7.11.1]
Unigene14903_S_mosellanaA	mmu:22138	6e-08	Ttn, 1100001C23Rik, 2310036G12Rik, 2310057K23Rik, 2310074I15Rik, AF006999, AV006427, D330041I19Rik, D830007G01Rik, L56, mdm, shru; titin (EC:2.7.11.1); K12567 titin [EC:2.7.11.1]
Unigene14903_S_mosellanaA	cbr:CBG12722	2e-07	Cbr-sin-3; C. briggsae CBR-SIN-3 protein; K11644 paired amphipathic helix protein Sin3a
Unigene14903_S_mosellanaA	aml:100476638	9e-07	titin-like; K12567 titin [EC:2.7.11.1]
Unigene14903_S_mosellanaA	bta:540561	1e-06	TTN; titin; K12567 titin [EC:2.7.11.1]
Unigene14903_S_mosellanaA	dan:Dana_GF20905	3e-06	Dana_per; period; K02633 period circadian protein
Unigene14903_S_mosellanaA	bta:614048	1e-05	BRD4; bromodomain containing 4; K11722 bromodomain-containing protein 4
Unigene14903_S_mosellanaA	pon:100435464	1e-05	titin-like; K12567 titin [EC:2.7.11.1]
Unigene14904_S_mosellanaA	der:Dere_GG13462	9e-13	GG13462 gene product from transcript GG13462-RA; K00069 15-hydroxyprostaglandin dehydrogenase (NAD) [EC:1.1.1.141]
Unigene14904_S_mosellanaA	tca:659833	2e-07	similar to CG4842-PA; K00069 15-hydroxyprostaglandin dehydrogenase (NAD) [EC:1.1.1.141]
Unigene14904_S_mosellanaA	tca:655267	2e-07	similar to hydroxyprostaglandin dehydrogenase 15 (NAD); K00069 15-hydroxyprostaglandin dehydrogenase (NAD) [EC:1.1.1.141]
Unigene14904_S_mosellanaA	xtr:493354	2e-07	hpgd, MGC79454; hydroxyprostaglandin dehydrogenase 15-(NAD) (EC:1.1.1.141); K00069 15-hydroxyprostaglandin dehydrogenase (NAD) [EC:1.1.1.141]
Unigene14904_S_mosellanaA	xla:446811	2e-07	hpgd, MGC80546; hydroxyprostaglandin dehydrogenase 15-(NAD) (EC:1.1.1.141); K00069 15-hydroxyprostaglandin dehydrogenase (NAD) [EC:1.1.1.141]
Unigene14904_S_mosellanaA	nvi:100122548	2e-06	NV10165; similar to ENSANGP00000013280; K00069 15-hydroxyprostaglandin dehydrogenase (NAD) [EC:1.1.1.141]
Unigene14904_S_mosellanaA	dwi:Dwil_GK18290	4e-06	Dwil_Adh; Alcohol dehydrogenase; K00001 alcohol dehydrogenase [EC:1.1.1.1]
Unigene14904_S_mosellanaA	dgr:Dgri_GH13025	6e-06	Dgri_Adh; Alcohol dehydrogenase; K00001 alcohol dehydrogenase [EC:1.1.1.1]
Unigene14904_S_mosellanaA	tca:660904	8e-06	similar to 15-hydroxyprostaglandin dehydrogenase [NAD+] (PGDH) (Prostaglandin dehydrogenase 1); K00069 15-hydroxyprostaglandin dehydrogenase (NAD) [EC:1.1.1.141]
Unigene14910_S_mosellanaA	gga:425530	8e-07	MYST2; MYST histone acetyltransferase 2 (EC:2.3.1.48); K11307 histone acetyltransferase MYST2 [EC:2.3.1.48]
Unigene14910_S_mosellanaA	tgu:100222694	2e-06	similar to MYST histone acetyltransferase 2; K11307 histone acetyltransferase MYST2 [EC:2.3.1.48]
Unigene14910_S_mosellanaA	oaa:100086557	2e-06	similar to histone acetyltransferase; K11307 histone acetyltransferase MYST2 [EC:2.3.1.48]
Unigene14910_S_mosellanaA	dre:323181	3e-06	myst2, wu:fb92a01, wu:fi16d05; MYST histone acetyltransferase 2 (EC:2.3.1.48); K11307 histone acetyltransferase MYST2 [EC:2.3.1.48]
Unigene14910_S_mosellanaA	xla:779136	3e-06	myst2, MGC78789; MYST histone acetyltransferase 2 (EC:2.3.1.48); K11307 histone acetyltransferase MYST2 [EC:2.3.1.48]
Unigene14910_S_mosellanaA	der:Dere_GG12867	5e-06	GG12867 gene product from transcript GG12867-RA; K02174 broad
Unigene14910_S_mosellanaA	mdo:100019131	7e-06	MYST2; MYST histone acetyltransferase 2 (EC:2.3.1.48); K11307 histone acetyltransferase MYST2 [EC:2.3.1.48]
Unigene14910_S_mosellanaA	ecb:100056161	9e-06	MYST2; MYST histone acetyltransferase 2; K11307 histone acetyltransferase MYST2 [EC:2.3.1.48]
Unigene14910_S_mosellanaA	ssc:100337667	9e-06	MYST2; MYST histone acetyltransferase 2 (EC:2.3.1.48); K11307 histone acetyltransferase MYST2 [EC:2.3.1.48]
Unigene14910_S_mosellanaA	bta:508246	9e-06	MYST2, MGC143325; MYST histone acetyltransferase 2 (EC:2.3.1.48); K11307 histone acetyltransferase MYST2 [EC:2.3.1.48]
Unigene14910_S_mosellanaA	aml:100477233	9e-06	MYST2; MYST histone acetyltransferase 2; K11307 histone acetyltransferase MYST2 [EC:2.3.1.48]
Unigene14910_S_mosellanaA	cfa:491072	9e-06	similar to MYST histone acetyltransferase 2; K11307 histone acetyltransferase MYST2 [EC:2.3.1.48]
Unigene14910_S_mosellanaA	rno:303470	9e-06	Myst2; MYST histone acetyltransferase 2 (EC:2.3.1.48); K11307 histone acetyltransferase MYST2 [EC:2.3.1.48]
Unigene14910_S_mosellanaA	mmu:217127	9e-06	Myst2, Hbo1, Hboa, KAT7, MGC56758; MYST histone acetyltransferase 2 (EC:2.3.1.48); K11307 histone acetyltransferase MYST2 [EC:2.3.1.48]
Unigene14910_S_mosellanaA	pon:100457486	9e-06	histone acetyltransferase MYST2-like; K11307 histone acetyltransferase MYST2 [EC:2.3.1.48]
Unigene14910_S_mosellanaA	ptr:455108	9e-06	MYST2; MYST histone acetyltransferase 2; K11307 histone acetyltransferase MYST2 [EC:2.3.1.48]
Unigene14910_S_mosellanaA	hsa:11143	9e-06	MYST2, HBO1, HBOA, KAT7; MYST histone acetyltransferase 2 (EC:2.3.1.48); K11307 histone acetyltransferase MYST2 [EC:2.3.1.48]
Unigene14919_S_mosellanaA	rno:124440	3e-06	Rpl41; ribosomal protein L41; K02928 large subunit ribosomal protein L41e
Unigene14919_S_mosellanaA	mmu:67945	3e-06	Rpl41, 1810055P16Rik, 2210411K19Rik; ribosomal protein L41; K02928 large subunit ribosomal protein L41e
Unigene14919_S_mosellanaA	pon:100171482	3e-06	RPL41, DKFZp468B0616; ribosomal protein L41; K02928 large subunit ribosomal protein L41e
Unigene14919_S_mosellanaA	hsa:6171	3e-06	RPL41, L41; ribosomal protein L41; K02928 large subunit ribosomal protein L41e
Unigene14920_S_mosellanaA	rno:124440	3e-06	Rpl41; ribosomal protein L41; K02928 large subunit ribosomal protein L41e
Unigene14920_S_mosellanaA	mmu:67945	3e-06	Rpl41, 1810055P16Rik, 2210411K19Rik; ribosomal protein L41; K02928 large subunit ribosomal protein L41e
Unigene14920_S_mosellanaA	pon:100171482	3e-06	RPL41, DKFZp468B0616; ribosomal protein L41; K02928 large subunit ribosomal protein L41e
Unigene14920_S_mosellanaA	hsa:6171	3e-06	RPL41, L41; ribosomal protein L41; K02928 large subunit ribosomal protein L41e
Unigene14928_S_mosellanaA	der:Dere_GG16214	9e-07	GG16214 gene product from transcript GG16214-RA; K10521 ankyrin repeat and BTB/POZ domain-containing protein 2
Unigene14928_S_mosellanaA	cqu:CpipJ_CPIJ001455	2e-06	ankyrin repeat and BTB/POZ domain-containing protein 2; K10521 ankyrin repeat and BTB/POZ domain-containing protein 2
Unigene14928_S_mosellanaA	dya:Dyak_GE19783	2e-06	GE19783 gene product from transcript GE19783-RA; K10521 ankyrin repeat and BTB/POZ domain-containing protein 2
Unigene14928_S_mosellanaA	dsi:Dsim_GD14985	2e-06	GD14985 gene product from transcript GD14985-RA; K10521 ankyrin repeat and BTB/POZ domain-containing protein 2
Unigene14928_S_mosellanaA	dse:Dsec_GM22396	2e-06	GM22396 gene product from transcript GM22396-RA; K10521 ankyrin repeat and BTB/POZ domain-containing protein 2
Unigene14928_S_mosellanaA	dme:Dmel_CG33291	2e-06	CG33291 gene product from transcript CG33291-RA; K10521 ankyrin repeat and BTB/POZ domain-containing protein 2
Unigene14928_S_mosellanaA	dwi:Dwil_GK17055	4e-06	GK17055 gene product from transcript GK17055-RA; K10521 ankyrin repeat and BTB/POZ domain-containing protein 2
Unigene14928_S_mosellanaA	dpe:Dper_GL24852	5e-06	GL24852 gene product from transcript GL24852-RA; K10521 ankyrin repeat and BTB/POZ domain-containing protein 2
Unigene14928_S_mosellanaA	dpo:Dpse_GA23532	5e-06	GA23532 gene product from transcript GA23532-RA; K10521 ankyrin repeat and BTB/POZ domain-containing protein 2
Unigene14928_S_mosellanaA	dan:Dana_GF25161	8e-06	GF25161 gene product from transcript GF25161-RA; K10521 ankyrin repeat and BTB/POZ domain-containing protein 2
Unigene14930_S_mosellanaA	aag:AaeL_AAEL006425	4e-19	trypsin ; K01312 trypsin [EC:3.4.21.4]
Unigene14930_S_mosellanaA	ssc:100359349	6e-18	KLK7; kallikrein-related peptidase 7 (EC:3.4.21.35); K08668 kallikrein 7 (chymotryptic, stratum corneum) [EC:3.4.21.117]
Unigene14930_S_mosellanaA	aga:AgaP_AGAP008296	8e-18	AGAP008296-PA; K01312 trypsin [EC:3.4.21.4]
Unigene14930_S_mosellanaA	dpo:Dpse_GA21879	9e-17	GA21879 gene product from transcript GA21879-RA; K01312 trypsin [EC:3.4.21.4]
Unigene14930_S_mosellanaA	mdo:100028184	9e-17	similar to glandular kallikrein KLK13; K09463 kallikrein 13 [EC:3.4.21.-]
Unigene14930_S_mosellanaA	aml:100476432	9e-17	kallikrein-7-like; K08668 kallikrein 7 (chymotryptic, stratum corneum) [EC:3.4.21.117]
Unigene14930_S_mosellanaA	aml:100476177	1e-16	kallikrein-8-like; K08650 kallikrein 8 (neuropsin/ovasin) [EC:3.4.21.118]
Unigene14930_S_mosellanaA	hsa:11202	2e-16	KLK8, HNP, NP, NRPN, PRSS19, TADG14; kallikrein-related peptidase 8 (EC:3.4.21.118); K08650 kallikrein 8 (neuropsin/ovasin) [EC:3.4.21.118]
Unigene14930_S_mosellanaA	mcc:722683	3e-16	similar to Kallikrein-7 precursor (hK7) (Stratum corneum chymotryptic enzyme) (hSCCE); K08668 kallikrein 7 (chymotryptic, stratum corneum) [EC:3.4.21.117]
Unigene14930_S_mosellanaA	cqu:CpipJ_CPIJ007079	3e-16	trypsin-1; K01312 trypsin [EC:3.4.21.4]
Unigene14930_S_mosellanaA	ecb:100067301	3e-16	similar to kallikrein 8 isoform 1 preproprotein; K08650 kallikrein 8 (neuropsin/ovasin) [EC:3.4.21.118]
Unigene14930_S_mosellanaA	cfa:611780	5e-16	KLK7; kallikrein-related peptidase 7; K08668 kallikrein 7 (chymotryptic, stratum corneum) [EC:3.4.21.117]
Unigene14930_S_mosellanaA	dya:Dyak_GE18820	6e-16	GE18820 gene product from transcript GE18820-RA; K01312 trypsin [EC:3.4.21.4]
Unigene14930_S_mosellanaA	dpe:Dper_GL26238	6e-16	GL26238 gene product from transcript GL26238-RA; K01312 trypsin [EC:3.4.21.4]
Unigene14930_S_mosellanaA	cfa:484352	6e-16	KLK8; kallikrein-related peptidase 8 (EC:3.4.21.118); K08650 kallikrein 8 (neuropsin/ovasin) [EC:3.4.21.118]
Unigene14930_S_mosellanaA	rno:292852	6e-16	Klk7; kallikrein-related peptidase 7 (EC:3.4.21.35); K08668 kallikrein 7 (chymotryptic, stratum corneum) [EC:3.4.21.117]
Unigene14930_S_mosellanaA	mcc:719488	8e-16	KLK8; kallikrein-related peptidase 8; K08650 kallikrein 8 (neuropsin/ovasin) [EC:3.4.21.118]
Unigene14930_S_mosellanaA	aag:AaeL_AAEL013712	1e-15	trypsin ; K01312 trypsin [EC:3.4.21.4]
Unigene14930_S_mosellanaA	dme:Dmel_CG9564	1e-15	Try29F; Trypsin 29F (EC:3.4.21.-); K01312 trypsin [EC:3.4.21.4]
Unigene14930_S_mosellanaA	bta:618438	1e-15	KLK8; kallikrein-related peptidase 8 (EC:3.4.21.118); K08650 kallikrein 8 (neuropsin/ovasin) [EC:3.4.21.118]
Unigene14941_S_mosellanaA	cqu:CpipJ_CPIJ008367	2e-47	fatty acid synthase S-acetyl transferase; K00665 fatty acid synthase, animal type [EC:2.3.1.85]
Unigene14941_S_mosellanaA	aga:AgaP_AGAP001899	3e-47	AGAP001899-PA; K00665 fatty acid synthase, animal type [EC:2.3.1.85]
Unigene14941_S_mosellanaA	aag:AaeL_AAEL008160	4e-44	fatty acid synthase ; K00665 fatty acid synthase, animal type [EC:2.3.1.85]
Unigene14941_S_mosellanaA	dgr:Dgri_GH20680	2e-34	GH20680 gene product from transcript GH20680-RA; K00665 fatty acid synthase, animal type [EC:2.3.1.85]
Unigene14941_S_mosellanaA	aag:AaeL_AAEL002204	3e-33	fatty acid synthase ; K00665 fatty acid synthase, animal type [EC:2.3.1.85]
Unigene14941_S_mosellanaA	dvi:Dvir_GJ22868	4e-32	GJ22868 gene product from transcript GJ22868-RA; K00665 fatty acid synthase, animal type [EC:2.3.1.85]
Unigene14941_S_mosellanaA	dwi:Dwil_GK12914	6e-32	GK12914 gene product from transcript GK12914-RA; K00665 fatty acid synthase, animal type [EC:2.3.1.85]
Unigene14941_S_mosellanaA	dmo:Dmoj_GI23207	1e-31	GI23207 gene product from transcript GI23207-RA; K00665 fatty acid synthase, animal type [EC:2.3.1.85]
Unigene14941_S_mosellanaA	aag:AaeL_AAEL002237	5e-31	fatty acid synthase ; K00665 fatty acid synthase, animal type [EC:2.3.1.85]
Unigene14941_S_mosellanaA	cqu:CpipJ_CPIJ003495	8e-31	fatty acid synthase S-acetyltransferase; K00665 fatty acid synthase, animal type [EC:2.3.1.85]
Unigene14941_S_mosellanaA	dme:Dmel_CG17374	3e-29	CG17374 gene product from transcript CG17374-RB (EC:1.-.-.- 2.3.1.85 3.1.-.-); K00665 fatty acid synthase, animal type [EC:2.3.1.85]
Unigene14941_S_mosellanaA	aga:AgaP_AGAP008468	4e-28	AGAP008468-PA; K00665 fatty acid synthase, animal type [EC:2.3.1.85]
Unigene14941_S_mosellanaA	dpo:Dpse_GA26263	7e-28	GA26263 gene product from transcript GA26263-RA; K00665 fatty acid synthase, animal type [EC:2.3.1.85]
Unigene14941_S_mosellanaA	aag:AaeL_AAEL002228	3e-27	fatty acid synthase ; K00665 fatty acid synthase, animal type [EC:2.3.1.85]
Unigene14941_S_mosellanaA	api:100166426	1e-17	similar to CG17374 CG17374-PA; K00665 fatty acid synthase, animal type [EC:2.3.1.85]
Unigene14941_S_mosellanaA	cqu:CpipJ_CPIJ003494	1e-14	fatty acid synthase S-acetyltransferase; K00665 fatty acid synthase, animal type [EC:2.3.1.85]
Unigene14941_S_mosellanaA	tca:658944	2e-12	similar to CG3523-PA; K00665 fatty acid synthase, animal type [EC:2.3.1.85]
Unigene14941_S_mosellanaA	tca:659016	9e-12	similar to CG3523-PA; K00665 fatty acid synthase, animal type [EC:2.3.1.85]
Unigene14941_S_mosellanaA	tca:660113	2e-10	similar to CG3523-PA; K00665 fatty acid synthase, animal type [EC:2.3.1.85]
Unigene14941_S_mosellanaA	tca:659179	2e-10	similar to CG3523-PA; K00665 fatty acid synthase, animal type [EC:2.3.1.85]
Unigene14950_S_mosellanaA	der:Dere_GG25235	2e-19	GG25235 gene product from transcript GG25235-RA; K05285 phosphatidylinositol glycan, class N [EC:2.7.-.-]
Unigene14950_S_mosellanaA	dme:Dmel_CG2292	3e-19	CG2292 gene product from transcript CG2292-RA (EC:2.-.-.-); K05285 phosphatidylinositol glycan, class N [EC:2.7.-.-]
Unigene14950_S_mosellanaA	dse:Dsec_GM20556	1e-18	GM20556 gene product from transcript GM20556-RA; K05285 phosphatidylinositol glycan, class N [EC:2.7.-.-]
Unigene14950_S_mosellanaA	dsi:Dsim_GD26009	2e-18	GD26009 gene product from transcript GD26009-RA; K05285 phosphatidylinositol glycan, class N [EC:2.7.-.-]
Unigene14950_S_mosellanaA	dya:Dyak_GE21819	8e-18	GE21819 gene product from transcript GE21819-RA; K05285 phosphatidylinositol glycan, class N [EC:2.7.-.-]
Unigene14950_S_mosellanaA	dpe:Dper_GL10558	5e-17	GL10558 gene product from transcript GL10558-RA; K05285 phosphatidylinositol glycan, class N [EC:2.7.-.-]
Unigene14950_S_mosellanaA	dpo:Dpse_GA15342	1e-16	GA15342 gene product from transcript GA15342-RA; K05285 phosphatidylinositol glycan, class N [EC:2.7.-.-]
Unigene14950_S_mosellanaA	aga:AgaP_AGAP003222	2e-15	AGAP003222-PA; K05285 phosphatidylinositol glycan, class N [EC:2.7.-.-]
Unigene14950_S_mosellanaA	mdo:100024551	2e-15	PIGN; phosphatidylinositol glycan anchor biosynthesis, class N; K05285 phosphatidylinositol glycan, class N [EC:2.7.-.-]
Unigene14950_S_mosellanaA	gga:420908	4e-15	PIGN; phosphatidylinositol glycan anchor biosynthesis, class N; K05285 phosphatidylinositol glycan, class N [EC:2.7.-.-]
Unigene14950_S_mosellanaA	mmu:27392	5e-15	Pign; phosphatidylinositol glycan anchor biosynthesis, class N; K05285 phosphatidylinositol glycan, class N [EC:2.7.-.-]
Unigene14950_S_mosellanaA	cfa:476182	6e-15	PIGN; phosphatidylinositol glycan anchor biosynthesis, class N; K05285 phosphatidylinositol glycan, class N [EC:2.7.-.-]
Unigene14950_S_mosellanaA	ecb:100050704	8e-15	PIGN; phosphatidylinositol glycan anchor biosynthesis, class N; K05285 phosphatidylinositol glycan, class N [EC:2.7.-.-]
Unigene14950_S_mosellanaA	dan:Dana_GF12912	1e-14	GF12912 gene product from transcript GF12912-RA; K05285 phosphatidylinositol glycan, class N [EC:2.7.-.-]
Unigene14950_S_mosellanaA	rno:309051	1e-14	Pign; phosphatidylinositol glycan, class N; K05285 phosphatidylinositol glycan, class N [EC:2.7.-.-]
Unigene14950_S_mosellanaA	dmo:Dmoj_GI18601	2e-14	GI18601 gene product from transcript GI18601-RA; K05285 phosphatidylinositol glycan, class N [EC:2.7.-.-]
Unigene14950_S_mosellanaA	xtr:100497214	3e-14	pign; phosphatidylinositol glycan anchor biosynthesis, class N; K05285 phosphatidylinositol glycan, class N [EC:2.7.-.-]
Unigene14950_S_mosellanaA	tgu:100228696	3e-14	PIGN; phosphatidylinositol glycan anchor biosynthesis, class N; K05285 phosphatidylinositol glycan, class N [EC:2.7.-.-]
Unigene14950_S_mosellanaA	aml:100464403	5e-14	PIGN; phosphatidylinositol glycan anchor biosynthesis, class N; K05285 phosphatidylinositol glycan, class N [EC:2.7.-.-]
Unigene14950_S_mosellanaA	dwi:Dwil_GK21360	7e-14	GK21360 gene product from transcript GK21360-RA; K05285 phosphatidylinositol glycan, class N [EC:2.7.-.-]
Unigene14952_S_mosellanaA	cqu:CpipJ_CPIJ005595	2e-17	fatty acid synthase S-acetyltransferase; K00665 fatty acid synthase, animal type [EC:2.3.1.85]
Unigene14952_S_mosellanaA	aag:AaeL_AAEL001194	5e-15	fatty acid synthase ; K00665 fatty acid synthase, animal type [EC:2.3.1.85]
Unigene14952_S_mosellanaA	aga:AgaP_AGAP009176	1e-12	AGAP009176-PA; K00665 fatty acid synthase, animal type [EC:2.3.1.85]
Unigene14952_S_mosellanaA	dpe:Dper_GL18554	2e-07	GL18554 gene product from transcript GL18554-RA; K00665 fatty acid synthase, animal type [EC:2.3.1.85]
Unigene14952_S_mosellanaA	dpo:Dpse_GA17497	2e-07	GA17497 gene product from transcript GA17497-RA; K00665 fatty acid synthase, animal type [EC:2.3.1.85]
Unigene14952_S_mosellanaA	dan:Dana_GF14401	4e-07	GF14401 gene product from transcript GF14401-RA; K00665 fatty acid synthase, animal type [EC:2.3.1.85]
Unigene14952_S_mosellanaA	der:Dere_GG24920	2e-06	GG24920 gene product from transcript GG24920-RA; K00665 fatty acid synthase, animal type [EC:2.3.1.85]
Unigene14952_S_mosellanaA	dme:Dmel_CG3523	2e-06	CG3523 gene product from transcript CG3523-RA (EC:1.-.-.- 2.3.1.85 3.1.-.-); K00665 fatty acid synthase, animal type [EC:2.3.1.85]
Unigene14952_S_mosellanaA	tca:658978	3e-06	similar to CG3523-PA; K00665 fatty acid synthase, animal type [EC:2.3.1.85]
Unigene14952_S_mosellanaA	dse:Dsec_GM18393	5e-06	GM18393 gene product from transcript GM18393-RA; K00665 fatty acid synthase, animal type [EC:2.3.1.85]
Unigene14952_S_mosellanaA	dya:Dyak_GE18210	6e-06	GE18210 gene product from transcript GE18210-RA; K00665 fatty acid synthase, animal type [EC:2.3.1.85]
Unigene14956_S_mosellanaA	aga:AgaP_AGAP010919	2e-54	AGAP010919-PA; K09267 transcription factor SOX1/2/3/14/21 (SOX group B)
Unigene14956_S_mosellanaA	aag:AaeL_AAEL000893	2e-51	sex-determining region y protein, sry ; K09267 transcription factor SOX1/2/3/14/21 (SOX group B)
Unigene14956_S_mosellanaA	dwi:Dwil_GK17143	4e-45	GK17143 gene product from transcript GK17143-RA; K09267 transcription factor SOX1/2/3/14/21 (SOX group B)
Unigene14956_S_mosellanaA	dgr:Dgri_GH16344	4e-44	GH16344 gene product from transcript GH16344-RA; K09267 transcription factor SOX1/2/3/14/21 (SOX group B)
Unigene14956_S_mosellanaA	dan:Dana_GF25206	2e-39	GF25206 gene product from transcript GF25206-RA; K09267 transcription factor SOX1/2/3/14/21 (SOX group B)
Unigene14956_S_mosellanaA	tca:660661	2e-38	similar to CG32139-PA; K09267 transcription factor SOX1/2/3/14/21 (SOX group B)
Unigene14956_S_mosellanaA	tca:660717	3e-38	dichaete; K09267 transcription factor SOX1/2/3/14/21 (SOX group B)
Unigene14956_S_mosellanaA	dwi:Dwil_GK17145	1e-37	GK17145 gene product from transcript GK17145-RA; K09267 transcription factor SOX1/2/3/14/21 (SOX group B)
Unigene14956_S_mosellanaA	aga:AgaP_AGAP010922	1e-37	AGAP010922-PA; K09267 transcription factor SOX1/2/3/14/21 (SOX group B)
Unigene14956_S_mosellanaA	dan:Dana_GF25205	1e-37	GF25205 gene product from transcript GF25205-RA; K09267 transcription factor SOX1/2/3/14/21 (SOX group B)
Unigene14956_S_mosellanaA	der:Dere_GG13735	4e-37	GG13735 gene product from transcript GG13735-RA; K09267 transcription factor SOX1/2/3/14/21 (SOX group B)
Unigene14956_S_mosellanaA	dya:Dyak_GE20029	5e-37	GE20029 gene product from transcript GE20029-RA; K09267 transcription factor SOX1/2/3/14/21 (SOX group B)
Unigene14956_S_mosellanaA	dpo:Dpse_GA20281	5e-37	GA20281 gene product from transcript GA20281-RA; K09267 transcription factor SOX1/2/3/14/21 (SOX group B)
Unigene14956_S_mosellanaA	dse:Dsec_GM24557	2e-36	GM24557 gene product from transcript GM24557-RA; K09267 transcription factor SOX1/2/3/14/21 (SOX group B)
Unigene14956_S_mosellanaA	dpe:Dper_GL24833	2e-36	GL24833 gene product from transcript GL24833-RA; K09267 transcription factor SOX1/2/3/14/21 (SOX group B)
Unigene14956_S_mosellanaA	dme:Dmel_CG7345	2e-36	Sox21a; CG7345 gene product from transcript CG7345-RA; K09267 transcription factor SOX1/2/3/14/21 (SOX group B)
Unigene14956_S_mosellanaA	spu:373201	2e-36	SoxB2; transcription factor SoxB2; K09267 transcription factor SOX1/2/3/14/21 (SOX group B)
Unigene14956_S_mosellanaA	api:100164548	3e-36	similar to SRY-box containing gene 2; K09267 transcription factor SOX1/2/3/14/21 (SOX group B)
Unigene14956_S_mosellanaA	rno:306168	3e-36	Sox21; SRY (sex determining region Y)-box 21; K09267 transcription factor SOX1/2/3/14/21 (SOX group B)
Unigene14956_S_mosellanaA	ame:408411	4e-36	transcription factor SOX-2-like; K09267 transcription factor SOX1/2/3/14/21 (SOX group B)
Unigene14967_S_mosellanaA	cqu:CpipJ_CPIJ016652	4e-12	histone-lysine N-methyltransferase SETDB1; K11421 histone-lysine N-methyltransferase SETDB [EC:2.1.1.43]
Unigene14967_S_mosellanaA	dya:Dyak_GE11418	6e-11	GE11418 gene product from transcript GE11418-RA; K11421 histone-lysine N-methyltransferase SETDB [EC:2.1.1.43]
Unigene14967_S_mosellanaA	aag:AaeL_AAEL004290	7e-11	histone-lysine n-methyltransferase ; K11421 histone-lysine N-methyltransferase SETDB [EC:2.1.1.43]
Unigene14967_S_mosellanaA	dse:Dsec_GM11794	1e-10	GM11794 gene product from transcript GM11794-RA; K11421 histone-lysine N-methyltransferase SETDB [EC:2.1.1.43]
Unigene14967_S_mosellanaA	der:Dere_GG19893	1e-10	GG19893 gene product from transcript GG19893-RA; K11421 histone-lysine N-methyltransferase SETDB [EC:2.1.1.43]
Unigene14967_S_mosellanaA	dme:Dmel_CG12196	1e-10	egg; eggless; K11421 histone-lysine N-methyltransferase SETDB [EC:2.1.1.43]
Unigene14967_S_mosellanaA	tca:658295	4e-10	similar to CG30426-PA; K11421 histone-lysine N-methyltransferase SETDB [EC:2.1.1.43]
Unigene14967_S_mosellanaA	dwi:Dwil_GK21652	5e-10	GK21652 gene product from transcript GK21652-RA; K11421 histone-lysine N-methyltransferase SETDB [EC:2.1.1.43]
Unigene14967_S_mosellanaA	nvi:100120014	6e-10	Setdb1, NV10069; SET domain, bifurcated 1; K11421 histone-lysine N-methyltransferase SETDB [EC:2.1.1.43]
Unigene14967_S_mosellanaA	dvi:Dvir_GJ21082	6e-10	GJ21082 gene product from transcript GJ21082-RA; K11421 histone-lysine N-methyltransferase SETDB [EC:2.1.1.43]
Unigene14967_S_mosellanaA	dgr:Dgri_GH21540	6e-10	GH21540 gene product from transcript GH21540-RA; K11421 histone-lysine N-methyltransferase SETDB [EC:2.1.1.43]
Unigene14967_S_mosellanaA	dan:Dana_GF11546	6e-10	GF11546 gene product from transcript GF11546-RA; K11421 histone-lysine N-methyltransferase SETDB [EC:2.1.1.43]
Unigene14967_S_mosellanaA	dmo:Dmoj_GI19513	8e-10	GI19513 gene product from transcript GI19513-RA; K11421 histone-lysine N-methyltransferase SETDB [EC:2.1.1.43]
Unigene14967_S_mosellanaA	dpe:Dper_GL17699	2e-09	GL17699 gene product from transcript GL17699-RA; K11421 histone-lysine N-methyltransferase SETDB [EC:2.1.1.43]
Unigene14967_S_mosellanaA	dpo:Dpse_GA24879	2e-09	GA24879 gene product from transcript GA24879-RA; K11421 histone-lysine N-methyltransferase SETDB [EC:2.1.1.43]
Unigene14967_S_mosellanaA	ame:409098	4e-09	egg; eggless; K11421 histone-lysine N-methyltransferase SETDB [EC:2.1.1.43]
Unigene14967_S_mosellanaA	api:100165352	5e-07	similar to Histone-lysine N-methyltransferase eggless (SETDB1 homolog); K11421 histone-lysine N-methyltransferase SETDB [EC:2.1.1.43]
Unigene14967_S_mosellanaA	aga:AgaP_AGAP007978	5e-07	AGAP007978-PA; K11421 histone-lysine N-methyltransferase SETDB [EC:2.1.1.43]
Unigene14967_S_mosellanaA	cin:100181898	1e-06	similar to SET domain, bifurcated 1a; K11421 histone-lysine N-methyltransferase SETDB [EC:2.1.1.43]
Unigene14967_S_mosellanaA	smm:Smp_150850.2	5e-06	histone-lysine n-methyltransferase setb1 ; K11421 histone-lysine N-methyltransferase SETDB [EC:2.1.1.43]
Unigene14971_S_mosellanaA	aag:AaeL_AAEL012766	2e-19	cytochrome P450 ; K15007 cytochrome P450, family 313 [EC:1.14.-.-]
Unigene14971_S_mosellanaA	cqu:CpipJ_CPIJ015957	2e-18	cytochrome P450 4A7; K15007 cytochrome P450, family 313 [EC:1.14.-.-]
Unigene14971_S_mosellanaA	aag:AaeL_AAEL012772	3e-17	cytochrome P450 ; K15007 cytochrome P450, family 313 [EC:1.14.-.-]
Unigene14971_S_mosellanaA	cqu:CpipJ_CPIJ015954	3e-16	cytochrome P450; K15007 cytochrome P450, family 313 [EC:1.14.-.-]
Unigene14971_S_mosellanaA	aga:AgaP_AGAP001076	4e-15	AGAP001076-PA; K15001 cytochrome P450, family 4 [EC:1.14.-.-]
Unigene14971_S_mosellanaA	cqu:CpipJ_CPIJ009415	9e-14	cytochrome P450 4g15; K15001 cytochrome P450, family 4 [EC:1.14.-.-]
Unigene14971_S_mosellanaA	tca:662217	1e-13	Cyp4g14; cytochrome P450 monooxygenase; K15001 cytochrome P450, family 4 [EC:1.14.-.-]
Unigene14971_S_mosellanaA	nvi:100120501	2e-13	CYP4G43, NV14333; cytochrome P450 4G43; K15001 cytochrome P450, family 4 [EC:1.14.-.-]
Unigene14971_S_mosellanaA	aag:AaeL_AAEL004054	3e-13	cytochrome P450 ; K15001 cytochrome P450, family 4 [EC:1.14.-.-]
Unigene14971_S_mosellanaA	api:100164072	4e-13	similar to cytochrome P450; K15001 cytochrome P450, family 4 [EC:1.14.-.-]
Unigene14971_S_mosellanaA	aag:AaeL_AAEL004012	2e-12	cytochrome P450 ; K15007 cytochrome P450, family 313 [EC:1.14.-.-]
Unigene14971_S_mosellanaA	ame:409469	3e-12	Cyp4g11; cytochrome P450 4G11; K15001 cytochrome P450, family 4 [EC:1.14.-.-]
Unigene14971_S_mosellanaA	dwi:Dwil_GK25786	7e-11	GK25786 gene product from transcript GK25786-RA; K15001 cytochrome P450, family 4 [EC:1.14.-.-]
Unigene14971_S_mosellanaA	dgr:Dgri_GH24654	1e-10	GH24654 gene product from transcript GH24654-RA; K15001 cytochrome P450, family 4 [EC:1.14.-.-]
Unigene14971_S_mosellanaA	dvi:Dvir_GJ16396	2e-10	GJ16396 gene product from transcript GJ16396-RA; K15001 cytochrome P450, family 4 [EC:1.14.-.-]
Unigene14971_S_mosellanaA	dgr:Dgri_GH19591	3e-10	GH19591 gene product from transcript GH19591-RA; K15007 cytochrome P450, family 313 [EC:1.14.-.-]
Unigene14971_S_mosellanaA	dgr:Dgri_GH12369	3e-10	GH12369 gene product from transcript GH12369-RA; K15001 cytochrome P450, family 4 [EC:1.14.-.-]
Unigene14971_S_mosellanaA	mdo:100014017	3e-10	similar to cytochrome P450, family 4, subfamily V, polypeptide 2; K07427 cytochrome P450, family 4, subfamily V
Unigene14971_S_mosellanaA	dya:Dyak_GE15939	4e-10	GE15939 gene product from transcript GE15939-RA; K15001 cytochrome P450, family 4 [EC:1.14.-.-]
Unigene14971_S_mosellanaA	dsi:Dsim_GD17027	4e-10	Dsim_Cyp4g15; GD17027 gene product from transcript GD17027-RA; K15001 cytochrome P450, family 4 [EC:1.14.-.-]
Unigene14978_S_mosellanaA	dpe:Dper_GL17200	1e-51	GL17200 gene product from transcript GL17200-RA; K08765 carnitine O-palmitoyltransferase 1 [EC:2.3.1.21]
Unigene14978_S_mosellanaA	dpo:Dpse_GA11884	1e-51	GA11884 gene product from transcript GA11884-RA; K08765 carnitine O-palmitoyltransferase 1 [EC:2.3.1.21]
Unigene14978_S_mosellanaA	dvi:Dvir_GJ20140	3e-51	GJ20140 gene product from transcript GJ20140-RA; K08765 carnitine O-palmitoyltransferase 1 [EC:2.3.1.21]
Unigene14978_S_mosellanaA	dmo:Dmoj_GI20192	6e-51	GI20192 gene product from transcript GI20192-RA; K08765 carnitine O-palmitoyltransferase 1 [EC:2.3.1.21]
Unigene14978_S_mosellanaA	dwi:Dwil_GK10678	6e-51	GK10678 gene product from transcript GK10678-RA; K08765 carnitine O-palmitoyltransferase 1 [EC:2.3.1.21]
Unigene14978_S_mosellanaA	dan:Dana_GF11106	6e-51	GF11106 gene product from transcript GF11106-RA; K08765 carnitine O-palmitoyltransferase 1 [EC:2.3.1.21]
Unigene14978_S_mosellanaA	der:Dere_GG22743	1e-50	GG22743 gene product from transcript GG22743-RA; K08765 carnitine O-palmitoyltransferase 1 [EC:2.3.1.21]
Unigene14978_S_mosellanaA	dme:Dmel_CG12891	1e-50	whd; withered (EC:2.3.1.21); K08765 carnitine O-palmitoyltransferase 1 [EC:2.3.1.21]
Unigene14978_S_mosellanaA	dgr:Dgri_GH20631	2e-50	GH20631 gene product from transcript GH20631-RA; K08765 carnitine O-palmitoyltransferase 1 [EC:2.3.1.21]
Unigene14978_S_mosellanaA	dya:Dyak_GE13102	3e-50	GE13102 gene product from transcript GE13102-RA; K08765 carnitine O-palmitoyltransferase 1 [EC:2.3.1.21]
Unigene14978_S_mosellanaA	dsi:Dsim_GD25979	4e-50	GD25979 gene product from transcript GD25979-RA; K08765 carnitine O-palmitoyltransferase 1 [EC:2.3.1.21]
Unigene14978_S_mosellanaA	dse:Dsec_GM20519	4e-50	GM20519 gene product from transcript GM20519-RA; K08765 carnitine O-palmitoyltransferase 1 [EC:2.3.1.21]
Unigene14978_S_mosellanaA	cqu:CpipJ_CPIJ005612	4e-46	carnitine o-acyltransferase; K08765 carnitine O-palmitoyltransferase 1 [EC:2.3.1.21]
Unigene14978_S_mosellanaA	aag:AaeL_AAEL005458	4e-46	carnitine o-acyltransferase ; K08765 carnitine O-palmitoyltransferase 1 [EC:2.3.1.21]
Unigene14978_S_mosellanaA	tca:657643	1e-45	similar to CG12891-PA, isoform A; K08765 carnitine O-palmitoyltransferase 1 [EC:2.3.1.21]
Unigene14978_S_mosellanaA	aga:AgaP_AGAP010164	9e-45	AGAP010164-PA; K08765 carnitine O-palmitoyltransferase 1 [EC:2.3.1.21]
Unigene14978_S_mosellanaA	ame:550695	4e-41	CPTI; mitochondrial carnitine palmitoyltransferase I; K08765 carnitine O-palmitoyltransferase 1 [EC:2.3.1.21]
Unigene14978_S_mosellanaA	nvi:100121693	6e-40	NV13327; similar to carnitine o-acyltransferase; K08765 carnitine O-palmitoyltransferase 1 [EC:2.3.1.21]
Unigene14978_S_mosellanaA	api:100164300	4e-36	similar to AGAP010164-PA; K08765 carnitine O-palmitoyltransferase 1 [EC:2.3.1.21]
Unigene14978_S_mosellanaA	xtr:100490391	4e-34	carnitine O-palmitoyltransferase 1, liver isoform-like; K08765 carnitine O-palmitoyltransferase 1 [EC:2.3.1.21]
Unigene14979_S_mosellanaA	dme:Dmel_CG14997	4e-27	CG14997 gene product from transcript CG14997-RB (EC:1.-.-.-); K00540 [EC:1.-.-.-]
Unigene14979_S_mosellanaA	xla:379770	8e-16	sqrdl, MGC64260, cg14997; sulfide quinone reductase-like; K00540 [EC:1.-.-.-]
Unigene14979_S_mosellanaA	ptr:453405	6e-14	SQRDL; sulfide quinone reductase-like (yeast); K00540 [EC:1.-.-.-]
Unigene14979_S_mosellanaA	mcc:713699	8e-14	SQRDL; sulfide quinone reductase-like (yeast); K00540 [EC:1.-.-.-]
Unigene14979_S_mosellanaA	mmu:59010	2e-13	Sqrdl, 0610039J17Rik, 4930557M22Rik; sulfide quinone reductase-like (yeast); K00540 [EC:1.-.-.-]
Unigene14979_S_mosellanaA	hsa:58472	3e-13	SQRDL; sulfide quinone reductase-like (yeast); K00540 [EC:1.-.-.-]
Unigene14983_S_mosellanaA	dse:Dsec_GM11382	1e-06	GM11382 gene product from transcript GM11382-RA; K09200 transcription factor Sp, invertebrate
Unigene14983_S_mosellanaA	dme:Dmel_CG12653	1e-06	btd; buttonhead; K09200 transcription factor Sp, invertebrate
Unigene14983_S_mosellanaA	dya:Dyak_GE17806	3e-06	GE17806 gene product from transcript GE17806-RA; K09200 transcription factor Sp, invertebrate
Unigene14983_S_mosellanaA	der:Dere_GG18322	9e-06	GG18322 gene product from transcript GG18322-RA; K09200 transcription factor Sp, invertebrate
Unigene14983_S_mosellanaA	dan:Dana_GF22531	9e-06	GF22531 gene product from transcript GF22531-RA; K09200 transcription factor Sp, invertebrate
Unigene14990_S_mosellanaA	aga:AgaP_AGAP004734	2e-20	AGAP004734-PA; K14972 PAX-interacting protein 1
Unigene14990_S_mosellanaA	pon:100441715	3e-17	MLL2; myeloid/lymphoid or mixed-lineage leukemia 2; K09187 histone-lysine N-methyltransferase MLL2 [EC:2.1.1.43]
Unigene14990_S_mosellanaA	xtr:100494109	1e-16	histone-lysine N-methyltransferase MLL2-like; K14972 PAX-interacting protein 1
Unigene14990_S_mosellanaA	dmo:Dmoj_GI13464	3e-16	GI13464 gene product from transcript GI13464-RA; K08867 WNK lysine deficient protein kinase [EC:2.7.11.1]
Unigene14990_S_mosellanaA	aga:AgaP_AGAP012422	5e-16	AGAP012422-PA; K08867 WNK lysine deficient protein kinase [EC:2.7.11.1]
Unigene14990_S_mosellanaA	mmu:59024	6e-16	Med12, 230kDa, Mopa, OPA-1, Tnrc11, Trap230; mediator of RNA polymerase II transcription, subunit 12 homolog (yeast); K15162 mediator of RNA polymerase II transcription subunit 12
Unigene14990_S_mosellanaA	mcc:696791	8e-16	MED12; mediator complex subunit 12; K15162 mediator of RNA polymerase II transcription subunit 12
Unigene14990_S_mosellanaA	pon:100127097	8e-16	MED12, DKFZp469E248; mediator complex subunit 12; K15162 mediator of RNA polymerase II transcription subunit 12
Unigene14990_S_mosellanaA	rno:679693	1e-15	Med12; mediator complex subunit 12; K15162 mediator of RNA polymerase II transcription subunit 12
Unigene14990_S_mosellanaA	mmu:381022	1e-15	Mll2, ALR, BC032281, BC058659, C430014K11Rik, KMT2B, Mll4; myeloid/lymphoid or mixed-lineage leukemia 2 (EC:2.1.1.43); K09187 histone-lysine N-methyltransferase MLL2 [EC:2.1.1.43]
Unigene14990_S_mosellanaA	spu:583678	2e-15	similar to MondoA; K09113 MAX-like protein X
Unigene14990_S_mosellanaA	xla:398388	2e-15	med15, arc105; mediator complex subunit 15; K15157 mediator of RNA polymerase II transcription subunit 15
Unigene14990_S_mosellanaA	api:100162602	2e-15	similar to Mediator complex subunit 25 CG12254-PA; K15168 mediator of RNA polymerase II transcription subunit 25
Unigene14990_S_mosellanaA	dwi:Dwil_GK17402	3e-15	GK17402 gene product from transcript GK17402-RA; K14972 PAX-interacting protein 1
Unigene14990_S_mosellanaA	spu:575350	3e-15	similar to aryl hydrocarbon receptor; K09093 aryl hydrocarbon receptor
Unigene14990_S_mosellanaA	cfa:486558	3e-15	MLL2; myeloid/lymphoid or mixed-lineage leukemia 2; K09187 histone-lysine N-methyltransferase MLL2 [EC:2.1.1.43]
Unigene14990_S_mosellanaA	dmo:Dmoj_GI16439	4e-15	GI16439 gene product from transcript GI16439-RA; K12618 5'-3' exoribonuclease 1 [EC:3.1.13.-]
Unigene14990_S_mosellanaA	dgr:Dgri_GH17848	4e-15	GH17848 gene product from transcript GH17848-RA; K09188 histone-lysine N-methyltransferase MLL3 [EC:2.1.1.43]
Unigene14990_S_mosellanaA	ecb:100056909	7e-15	MED12; mediator complex subunit 12; K15162 mediator of RNA polymerase II transcription subunit 12
Unigene14990_S_mosellanaA	dgr:Dgri_GH16868	1e-14	GH16868 gene product from transcript GH16868-RA; K11841 ubiquitin carboxyl-terminal hydrolase 10 [EC:3.1.2.15]
Unigene14991_S_mosellanaA	aga:AgaP_AGAP004734	7e-20	AGAP004734-PA; K14972 PAX-interacting protein 1
Unigene14991_S_mosellanaA	api:100162602	2e-17	similar to Mediator complex subunit 25 CG12254-PA; K15168 mediator of RNA polymerase II transcription subunit 25
Unigene14991_S_mosellanaA	dmo:Dmoj_GI13464	4e-17	GI13464 gene product from transcript GI13464-RA; K08867 WNK lysine deficient protein kinase [EC:2.7.11.1]
Unigene14991_S_mosellanaA	spu:583678	7e-17	similar to MondoA; K09113 MAX-like protein X
Unigene14991_S_mosellanaA	mmu:59024	3e-16	Med12, 230kDa, Mopa, OPA-1, Tnrc11, Trap230; mediator of RNA polymerase II transcription, subunit 12 homolog (yeast); K15162 mediator of RNA polymerase II transcription subunit 12
Unigene14991_S_mosellanaA	mcc:696791	3e-16	MED12; mediator complex subunit 12; K15162 mediator of RNA polymerase II transcription subunit 12
Unigene14991_S_mosellanaA	pon:100127097	3e-16	MED12, DKFZp469E248; mediator complex subunit 12; K15162 mediator of RNA polymerase II transcription subunit 12
Unigene14991_S_mosellanaA	mmu:381022	4e-16	Mll2, ALR, BC032281, BC058659, C430014K11Rik, KMT2B, Mll4; myeloid/lymphoid or mixed-lineage leukemia 2 (EC:2.1.1.43); K09187 histone-lysine N-methyltransferase MLL2 [EC:2.1.1.43]
Unigene14991_S_mosellanaA	rno:679693	5e-16	Med12; mediator complex subunit 12; K15162 mediator of RNA polymerase II transcription subunit 12
Unigene14991_S_mosellanaA	ecb:100056909	8e-16	MED12; mediator complex subunit 12; K15162 mediator of RNA polymerase II transcription subunit 12
Unigene14991_S_mosellanaA	aga:AgaP_AGAP012422	1e-15	AGAP012422-PA; K08867 WNK lysine deficient protein kinase [EC:2.7.11.1]
Unigene14991_S_mosellanaA	pon:100441715	1e-15	MLL2; myeloid/lymphoid or mixed-lineage leukemia 2; K09187 histone-lysine N-methyltransferase MLL2 [EC:2.1.1.43]
Unigene14991_S_mosellanaA	pon:100446258	2e-15	MAML2; mastermind-like 2 (Drosophila); K06061 mastermind
Unigene14991_S_mosellanaA	dgr:Dgri_GH17848	3e-15	GH17848 gene product from transcript GH17848-RA; K09188 histone-lysine N-methyltransferase MLL3 [EC:2.1.1.43]
Unigene14991_S_mosellanaA	xtr:100494109	3e-15	histone-lysine N-methyltransferase MLL2-like; K14972 PAX-interacting protein 1
Unigene14991_S_mosellanaA	gga:416941	3e-15	MED15, PCQAP; mediator complex subunit 15; K15157 mediator of RNA polymerase II transcription subunit 15
Unigene14991_S_mosellanaA	ptr:449626	3e-15	MED12, TNRC11; mediator complex subunit 12; K15162 mediator of RNA polymerase II transcription subunit 12
Unigene14991_S_mosellanaA	hsa:9968	3e-15	MED12, ARC240, CAGH45, FGS1, HOPA, KIAA0192, OKS, OPA1, TNRC11, TRAP230; mediator complex subunit 12; K15162 mediator of RNA polymerase II transcription subunit 12
Unigene14991_S_mosellanaA	cfa:480952	5e-15	MED12; mediator complex subunit 12; K15162 mediator of RNA polymerase II transcription subunit 12
Unigene14991_S_mosellanaA	mcc:700074	5e-15	MAML2; mastermind-like 2 (Drosophila); K06061 mastermind
Unigene14993_S_mosellanaA	aag:AaeL_AAEL012562	2e-07	circadian locomoter output cycles kaput protein (dclock) (dpas1) ; K02223 circadian locomoter output cycles kaput protein [EC:2.3.1.48]
Unigene14993_S_mosellanaA	aag:AaeL_AAEL008484	1e-06	steroid receptor-interacting snf2 domain protein ; K10876 RAD54-like protein 2 [EC:3.6.4.12]
Unigene14993_S_mosellanaA	dgr:Dgri_GH20938	1e-06	GH20938 gene product from transcript GH20938-RA; K15190 7SK snRNA methylphosphate capping enzyme [EC:2.1.1.-]
Unigene14993_S_mosellanaA	dwi:Dwil_GK25620	3e-06	GK25620 gene product from transcript GK25620-RA; K04700 suppressor of cytokine signaling, invertebrate
Unigene14993_S_mosellanaA	dgr:Dgri_GH11011	7e-06	GH11011 gene product from transcript GH11011-RA; K07295 nuclear receptor subfamily 2 group A
Unigene14993_S_mosellanaA	mdo:100019775	7e-06	DYRK1A; dual-specificity tyrosine-(Y)-phosphorylation regulated kinase 1A; K08825 dual-specificity tyrosine-(Y)-phosphorylation regulated kinase [EC:2.7.12.1]
Unigene14993_S_mosellanaA	nvi:100121025	9e-06	Setd1a, NV15594; SET domain containing 1A; K11422 histone-lysine N-methyltransferase SETD1 [EC:2.1.1.43]
Unigene14993_S_mosellanaA	dre:569528	9e-06	cacna1ab; calcium channel, voltage-dependent, P/Q type, alpha 1A subunit, b; K04344 voltage-dependent calcium channel P/Q type alpha-1A
Unigene14993_S_mosellanaA	aml:100476458	9e-06	homeobox protein MOX-2-like; K09322 homeobox protein MOX
Unigene14993_S_mosellanaA	mmu:17286	9e-06	Meox2, AI528662, Gax, Mox-2, Mox2; mesenchyme homeobox 2; K09322 homeobox protein MOX
Unigene14994_S_mosellanaA	aag:AaeL_AAEL008484	3e-06	steroid receptor-interacting snf2 domain protein ; K10876 RAD54-like protein 2 [EC:3.6.4.12]
Unigene14995_S_mosellanaA	aag:AaeL_AAEL002640	2e-54	discoidin domain receptor ; K05125 discoidin domain receptor family member 2 [EC:2.7.10.1]
Unigene14995_S_mosellanaA	nvi:100120219	9e-46	NV17174; similar to CG33531-PA; K05125 discoidin domain receptor family member 2 [EC:2.7.10.1]
Unigene14995_S_mosellanaA	tca:655103	4e-39	similar to Discoidin domain receptor CG33531-PA; K05125 discoidin domain receptor family member 2 [EC:2.7.10.1]
Unigene14995_S_mosellanaA	api:100162767	5e-39	similar to Discoidin domain receptor CG33531-PA; K05125 discoidin domain receptor family member 2 [EC:2.7.10.1]
Unigene14995_S_mosellanaA	tca:657382	3e-35	similar to CG33531-PA; K05125 discoidin domain receptor family member 2 [EC:2.7.10.1]
Unigene14995_S_mosellanaA	dre:556380	2e-34	ddr2a; discoidin domain receptor tyrosine kinase 2a; K05125 discoidin domain receptor family member 2 [EC:2.7.10.1]
Unigene14995_S_mosellanaA	xtr:100497889	5e-33	discoidin domain-containing receptor 2-like; K05125 discoidin domain receptor family member 2 [EC:2.7.10.1]
Unigene14995_S_mosellanaA	oaa:100085618	2e-32	DDR2; discoidin domain receptor tyrosine kinase 2; K05125 discoidin domain receptor family member 2 [EC:2.7.10.1]
Unigene14995_S_mosellanaA	mdo:100015989	2e-32	DDR2; discoidin domain receptor tyrosine kinase 2; K05125 discoidin domain receptor family member 2 [EC:2.7.10.1]
Unigene14995_S_mosellanaA	ssc:100154199	4e-32	DDR2; discoidin domain receptor tyrosine kinase 2; K05125 discoidin domain receptor family member 2 [EC:2.7.10.1]
Unigene14995_S_mosellanaA	cfa:478987	4e-32	DDR2; discoidin domain receptor tyrosine kinase 2; K05125 discoidin domain receptor family member 2 [EC:2.7.10.1]
Unigene14995_S_mosellanaA	rno:685781	4e-32	Ddr2, Tyro10; discoidin domain receptor tyrosine kinase 2 (EC:2.7.10.1); K05125 discoidin domain receptor family member 2 [EC:2.7.10.1]
Unigene14995_S_mosellanaA	mmu:18214	4e-32	Ddr2, AW495251, Ntrkr3, tyro10; discoidin domain receptor family, member 2 (EC:2.7.10.1); K05125 discoidin domain receptor family member 2 [EC:2.7.10.1]
Unigene14995_S_mosellanaA	mcc:720124	4e-32	DDR2; discoidin domain receptor tyrosine kinase 2; K05125 discoidin domain receptor family member 2 [EC:2.7.10.1]
Unigene14995_S_mosellanaA	ptr:457467	4e-32	DDR2; discoidin domain receptor tyrosine kinase 2; K05125 discoidin domain receptor family member 2 [EC:2.7.10.1]
Unigene14995_S_mosellanaA	hsa:4921	4e-32	DDR2, MIG20a, NTRKR3, TKT, TYRO10; discoidin domain receptor tyrosine kinase 2 (EC:2.7.10.1); K05125 discoidin domain receptor family member 2 [EC:2.7.10.1]
Unigene14995_S_mosellanaA	bta:533523	7e-32	DDR2, MGC140218; discoidin domain receptor tyrosine kinase 2 (EC:2.7.10.1); K05125 discoidin domain receptor family member 2 [EC:2.7.10.1]
Unigene14995_S_mosellanaA	aml:100480424	7e-32	discoidin domain-containing receptor 2-like; K05125 discoidin domain receptor family member 2 [EC:2.7.10.1]
Unigene14995_S_mosellanaA	xtr:100488573	3e-31	epithelial discoidin domain-containing receptor 1-like; K05124 discoidin domain receptor family member 1 [EC:2.7.10.1]
Unigene14995_S_mosellanaA	gga:396404	3e-31	DDR2; discoidin domain receptor tyrosine kinase 2; K05125 discoidin domain receptor family member 2 [EC:2.7.10.1]
Unigene15005_S_mosellanaA	aag:AaeL_AAEL001612	4e-56	dicer-1 ; K11592 endoribonuclease Dicer [EC:3.1.26.-]
Unigene15005_S_mosellanaA	cqu:CpipJ_CPIJ003169	9e-55	endoribonuclease Dcr-1; K11592 endoribonuclease Dicer [EC:3.1.26.-]
Unigene15005_S_mosellanaA	dwi:Dwil_GK11626	1e-48	GK11626 gene product from transcript GK11626-RA; K11592 endoribonuclease Dicer [EC:3.1.26.-]
Unigene15005_S_mosellanaA	der:Dere_GG12488	9e-47	GG12488 gene product from transcript GG12488-RA; K11592 endoribonuclease Dicer [EC:3.1.26.-]
Unigene15005_S_mosellanaA	dya:Dyak_GE24009	3e-46	GE24009 gene product from transcript GE24009-RA; K11592 endoribonuclease Dicer [EC:3.1.26.-]
Unigene15005_S_mosellanaA	dgr:Dgri_GH18503	6e-46	GH18503 gene product from transcript GH18503-RA; K11592 endoribonuclease Dicer [EC:3.1.26.-]
Unigene15005_S_mosellanaA	dmo:Dmoj_GI24348	8e-46	GI24348 gene product from transcript GI24348-RA; K11592 endoribonuclease Dicer [EC:3.1.26.-]
Unigene15005_S_mosellanaA	dse:Dsec_GM23619	1e-45	GM23619 gene product from transcript GM23619-RA; K11592 endoribonuclease Dicer [EC:3.1.26.-]
Unigene15005_S_mosellanaA	dvi:Dvir_GJ24359	3e-45	GJ24359 gene product from transcript GJ24359-RA; K11592 endoribonuclease Dicer [EC:3.1.26.-]
Unigene15005_S_mosellanaA	dan:Dana_GF18290	4e-45	GF18290 gene product from transcript GF18290-RA; K11592 endoribonuclease Dicer [EC:3.1.26.-]
Unigene15005_S_mosellanaA	dme:Dmel_CG4792	1e-44	Dcr-1; Dicer-1 (EC:3.1.26.-); K11592 endoribonuclease Dicer [EC:3.1.26.-]
Unigene15005_S_mosellanaA	dpe:Dper_GL23778	2e-43	GL23778 gene product from transcript GL23778-RA; K11592 endoribonuclease Dicer [EC:3.1.26.-]
Unigene15005_S_mosellanaA	dpo:Dpse_GA18437	7e-42	GA18437 gene product from transcript GA18437-RA; K11592 endoribonuclease Dicer [EC:3.1.26.-]
Unigene15005_S_mosellanaA	tca:657440	2e-38	Dcr-1; Dicer-1; K11592 endoribonuclease Dicer [EC:3.1.26.-]
Unigene15005_S_mosellanaA	ame:552127	8e-35	Dcr-1; endoribonuclease Dicer-1; K11592 endoribonuclease Dicer [EC:3.1.26.-]
Unigene15005_S_mosellanaA	nvi:100121676	7e-34	Dcr-1, NV18057; dicer-1; K11592 endoribonuclease Dicer [EC:3.1.26.-]
Unigene15005_S_mosellanaA	api:100164259	7e-33	similar to dicer 1; K11592 endoribonuclease Dicer [EC:3.1.26.-]
Unigene15005_S_mosellanaA	aga:AgaP_AGAP002836	4e-31	AGAP002836-PA; K11592 endoribonuclease Dicer [EC:3.1.26.-]
Unigene15005_S_mosellanaA	xla:100316917	2e-08	dicer1, dcr1, dicer, herna; dicer 1, ribonuclease type III; K11592 endoribonuclease Dicer [EC:3.1.26.-]
Unigene15005_S_mosellanaA	rno:299284	3e-08	Dicer1; dicer 1, ribonuclease type III; K11592 endoribonuclease Dicer [EC:3.1.26.-]
Unigene15009_S_mosellanaA	mmu:56417	1e-29	Adar, AV242451, Adar1, mZaADAR; adenosine deaminase, RNA-specific; K12968 double-stranded RNA-specific adenosine deaminase [EC:3.5.4.-]
Unigene15009_S_mosellanaA	ptr:457349	4e-29	ADAR; adenosine deaminase, RNA-specific; K12968 double-stranded RNA-specific adenosine deaminase [EC:3.5.4.-]
Unigene15009_S_mosellanaA	oaa:100076490	5e-29	similar to adenosine deaminase; K13194 double stranded RNA-specific editase B [EC:3.5.-.-]
Unigene15009_S_mosellanaA	rno:81635	5e-29	Adar; adenosine deaminase, RNA-specific; K12968 double-stranded RNA-specific adenosine deaminase [EC:3.5.4.-]
Unigene15009_S_mosellanaA	pon:100457633	5e-29	ADAR; adenosine deaminase, RNA-specific; K12968 double-stranded RNA-specific adenosine deaminase [EC:3.5.4.-]
Unigene15009_S_mosellanaA	hsa:103	5e-29	ADAR, ADAR1, DRADA, DSH, DSRAD, G1P1, IFI-4, IFI4, K88DSRBP, P136; adenosine deaminase, RNA-specific; K12968 double-stranded RNA-specific adenosine deaminase [EC:3.5.4.-]
Unigene15009_S_mosellanaA	bta:505134	8e-29	ADAR; adenosine deaminase, RNA-specific; K12968 double-stranded RNA-specific adenosine deaminase [EC:3.5.4.-]
Unigene15009_S_mosellanaA	mcc:718759	8e-29	ADAR; adenosine deaminase, RNA-specific; K12968 double-stranded RNA-specific adenosine deaminase [EC:3.5.4.-]
Unigene15009_S_mosellanaA	ecb:100056984	1e-28	ADAR; adenosine deaminase, RNA-specific; K12968 double-stranded RNA-specific adenosine deaminase [EC:3.5.4.-]
Unigene15009_S_mosellanaA	aml:100470274	1e-28	double-stranded RNA-specific adenosine deaminase-like; K12968 double-stranded RNA-specific adenosine deaminase [EC:3.5.4.-]
Unigene15009_S_mosellanaA	ssc:100523784	2e-28	ADAR; adenosine deaminase, RNA-specific; K12968 double-stranded RNA-specific adenosine deaminase [EC:3.5.4.-]
Unigene15009_S_mosellanaA	cfa:490442	2e-28	ADAR; adenosine deaminase, RNA-specific; K12968 double-stranded RNA-specific adenosine deaminase [EC:3.5.4.-]
Unigene15009_S_mosellanaA	spu:576431	2e-28	similar to adenosine deaminase; K13194 double stranded RNA-specific editase B [EC:3.5.-.-]
Unigene15009_S_mosellanaA	mmu:110532	3e-28	Adarb1, 1700057H01Rik, AW124433, AW558573, Adar2, BB220382, D10Bwg0447e, Red1; adenosine deaminase, RNA-specific, B1; K13194 double stranded RNA-specific editase B [EC:3.5.-.-]
Unigene15009_S_mosellanaA	gga:374087	7e-28	ADARB1, RED1; adenosine deaminase, RNA-specific, B1; K13194 double stranded RNA-specific editase B [EC:3.5.-.-]
Unigene15009_S_mosellanaA	dre:58134	2e-27	adarb1, adar2, red1; adenosine deaminase, RNA-specific, B1 (EC:3.5.4.4); K13194 double stranded RNA-specific editase B [EC:3.5.-.-]
Unigene15009_S_mosellanaA	tgu:100220215	2e-27	adenosine deaminase, RNA-specific; K12968 double-stranded RNA-specific adenosine deaminase [EC:3.5.4.-]
Unigene15009_S_mosellanaA	dre:58119	2e-27	adar, drada, red1, wu:fc22a02; adenosine deaminase, RNA-specific; K12968 double-stranded RNA-specific adenosine deaminase [EC:3.5.4.-]
Unigene15009_S_mosellanaA	ecb:100055928	2e-27	similar to RNA-specific adenosine deaminase B1; K13194 double stranded RNA-specific editase B [EC:3.5.-.-]
Unigene15009_S_mosellanaA	gga:769675	3e-27	ADAR; adenosine deaminase, RNA-specific; K12968 double-stranded RNA-specific adenosine deaminase [EC:3.5.4.-]
Unigene15011_S_mosellanaA	xtr:100145547	1e-08	rp1-27O5.1; zinc finger and BTB domain containing 8-like; K10495 zinc finger and BTB domain-containing protein 8
Unigene15011_S_mosellanaA	xla:380549	1e-08	rp1-27O5.1, MGC53369, bozf1; zinc finger and BTB domain containing 8-like; K10495 zinc finger and BTB domain-containing protein 8
Unigene15011_S_mosellanaA	tgu:100221748	2e-08	similar to zinc finger and BTB domain containing 8; BTB/POZ and zinc-finger domains factor on chromosome 1; K10495 zinc finger and BTB domain-containing protein 8
Unigene15011_S_mosellanaA	mdo:100032329	2e-08	similar to hCG1788238; K10495 zinc finger and BTB domain-containing protein 8
Unigene15011_S_mosellanaA	ptr:469265	7e-08	ZBTB8B; zinc finger and BTB domain containing 8B; K10495 zinc finger and BTB domain-containing protein 8
Unigene15011_S_mosellanaA	hsa:728116	7e-08	ZBTB8B, DKFZp547H154, RP1-27O5.1, ZNF916B; zinc finger and BTB domain containing 8B; K10495 zinc finger and BTB domain-containing protein 8
Unigene15011_S_mosellanaA	oaa:100078014	9e-08	similar to hCG1788238; K10495 zinc finger and BTB domain-containing protein 8
Unigene15011_S_mosellanaA	cfa:487306	1e-07	ZBTB8B; zinc finger and BTB domain containing 8B; K10495 zinc finger and BTB domain-containing protein 8
Unigene15011_S_mosellanaA	rno:500553	1e-07	Zbtb8b, RGD1562327, Zbtb8, Zbtb8l; zinc finger and BTB domain containing 8b; K10495 zinc finger and BTB domain-containing protein 8
Unigene15011_S_mosellanaA	ecb:100063485	2e-07	ZNF75D, ZNF75; zinc finger protein 75D; K09229 KRAB and SCAN domains-containing zinc finger protein
Unigene15011_S_mosellanaA	aml:100480389	2e-07	zinc finger protein 75D-like; K09229 KRAB and SCAN domains-containing zinc finger protein
Unigene15011_S_mosellanaA	cfa:611850	2e-07	ZNF75D, ZNF75; zinc finger protein 75D; K09229 KRAB and SCAN domains-containing zinc finger protein
Unigene15011_S_mosellanaA	bta:100125581	3e-07	ZNF75D, MGC159653; zinc finger protein 75D; K09229 KRAB and SCAN domains-containing zinc finger protein
Unigene15011_S_mosellanaA	aml:100478502	3e-07	zinc finger protein 75D-like; K09229 KRAB and SCAN domains-containing zinc finger protein
Unigene15011_S_mosellanaA	mmu:215627	3e-07	Zbtb8b, AV220464, BC023839, BOZF1, MGC38362, Zbtb8; zinc finger and BTB domain containing 8b; K10495 zinc finger and BTB domain-containing protein 8
Unigene15011_S_mosellanaA	mcc:702284	3e-07	ZNF75D; similar to zinc finger protein 75; K09229 KRAB and SCAN domains-containing zinc finger protein
Unigene15011_S_mosellanaA	pon:100439783	3e-07	zinc finger protein 75A-like; K09229 KRAB and SCAN domains-containing zinc finger protein
Unigene15011_S_mosellanaA	ptr:453861	3e-07	ZNF75A; zinc finger protein 75a; K09229 KRAB and SCAN domains-containing zinc finger protein
Unigene15011_S_mosellanaA	hsa:7627	3e-07	ZNF75A, FLJ31529, MGC59959; zinc finger protein 75a; K09228 KRAB domain-containing zinc finger protein
Unigene15011_S_mosellanaA	bta:511795	4e-07	ZSCAN16, MGC128656, ZNF435; zinc finger and SCAN domain containing 16; K09230 SCAN domain-containing zinc finger protein
Unigene15015_S_mosellanaA	aag:AaeL_AAEL008960	5e-11	regulator of telomere elongation helicase 1 rtel1 ; K11136 regulator of telomere elongation helicase 1
Unigene15015_S_mosellanaA	cqu:CpipJ_CPIJ003765	2e-09	fanconi anemia group J protein; K11136 regulator of telomere elongation helicase 1
Unigene15015_S_mosellanaA	dvi:Dvir_GJ16649	3e-06	GJ16649 gene product from transcript GJ16649-RA; K11136 regulator of telomere elongation helicase 1
Unigene15015_S_mosellanaA	tca:663928	4e-06	similar to CG4078-PA; K11136 regulator of telomere elongation helicase 1
Unigene15015_S_mosellanaA	aga:AgaP_AGAP000634	9e-06	AGAP000634-PA; K11136 regulator of telomere elongation helicase 1
Unigene15017_S_mosellanaA	dmo:Dmoj_GI18601	1e-16	GI18601 gene product from transcript GI18601-RA; K05285 phosphatidylinositol glycan, class N [EC:2.7.-.-]
Unigene15017_S_mosellanaA	dgr:Dgri_GH21426	4e-16	GH21426 gene product from transcript GH21426-RA; K05285 phosphatidylinositol glycan, class N [EC:2.7.-.-]
Unigene15017_S_mosellanaA	cqu:CpipJ_CPIJ011345	5e-16	phosphatidylinositolglycan class N; K05285 phosphatidylinositol glycan, class N [EC:2.7.-.-]
Unigene15017_S_mosellanaA	aga:AgaP_AGAP003222	6e-16	AGAP003222-PA; K05285 phosphatidylinositol glycan, class N [EC:2.7.-.-]
Unigene15017_S_mosellanaA	dpe:Dper_GL10558	3e-15	GL10558 gene product from transcript GL10558-RA; K05285 phosphatidylinositol glycan, class N [EC:2.7.-.-]
Unigene15017_S_mosellanaA	dpo:Dpse_GA15342	3e-15	GA15342 gene product from transcript GA15342-RA; K05285 phosphatidylinositol glycan, class N [EC:2.7.-.-]
Unigene15017_S_mosellanaA	dvi:Dvir_GJ20398	7e-15	GJ20398 gene product from transcript GJ20398-RA; K05285 phosphatidylinositol glycan, class N [EC:2.7.-.-]
Unigene15017_S_mosellanaA	dya:Dyak_GE21819	9e-15	GE21819 gene product from transcript GE21819-RA; K05285 phosphatidylinositol glycan, class N [EC:2.7.-.-]
Unigene15017_S_mosellanaA	dan:Dana_GF12912	1e-14	GF12912 gene product from transcript GF12912-RA; K05285 phosphatidylinositol glycan, class N [EC:2.7.-.-]
Unigene15017_S_mosellanaA	dsi:Dsim_GD26009	2e-14	GD26009 gene product from transcript GD26009-RA; K05285 phosphatidylinositol glycan, class N [EC:2.7.-.-]
Unigene15017_S_mosellanaA	dse:Dsec_GM20556	2e-14	GM20556 gene product from transcript GM20556-RA; K05285 phosphatidylinositol glycan, class N [EC:2.7.-.-]
Unigene15017_S_mosellanaA	der:Dere_GG25235	3e-14	GG25235 gene product from transcript GG25235-RA; K05285 phosphatidylinositol glycan, class N [EC:2.7.-.-]
Unigene15017_S_mosellanaA	dwi:Dwil_GK21360	4e-14	GK21360 gene product from transcript GK21360-RA; K05285 phosphatidylinositol glycan, class N [EC:2.7.-.-]
Unigene15017_S_mosellanaA	dme:Dmel_CG2292	4e-14	CG2292 gene product from transcript CG2292-RA (EC:2.-.-.-); K05285 phosphatidylinositol glycan, class N [EC:2.7.-.-]
Unigene15017_S_mosellanaA	cfa:476182	1e-13	PIGN; phosphatidylinositol glycan anchor biosynthesis, class N; K05285 phosphatidylinositol glycan, class N [EC:2.7.-.-]
Unigene15017_S_mosellanaA	mmu:27392	1e-12	Pign; phosphatidylinositol glycan anchor biosynthesis, class N; K05285 phosphatidylinositol glycan, class N [EC:2.7.-.-]
Unigene15017_S_mosellanaA	rno:309051	1e-12	Pign; phosphatidylinositol glycan, class N; K05285 phosphatidylinositol glycan, class N [EC:2.7.-.-]
Unigene15017_S_mosellanaA	xtr:100497214	3e-12	pign; phosphatidylinositol glycan anchor biosynthesis, class N; K05285 phosphatidylinositol glycan, class N [EC:2.7.-.-]
Unigene15017_S_mosellanaA	aml:100464403	3e-12	PIGN; phosphatidylinositol glycan anchor biosynthesis, class N; K05285 phosphatidylinositol glycan, class N [EC:2.7.-.-]
Unigene15017_S_mosellanaA	mcc:699219	4e-12	GPI ethanolamine phosphate transferase 1-like; K05285 phosphatidylinositol glycan, class N [EC:2.7.-.-]
Unigene15018_S_mosellanaA	dya:Dyak_GE13993	2e-28	GE13993 gene product from transcript GE13993-RA; K14772 U3 small nucleolar RNA-associated protein 20
Unigene15018_S_mosellanaA	dan:Dana_GF11897	2e-27	GF11897 gene product from transcript GF11897-RA; K14772 U3 small nucleolar RNA-associated protein 20
Unigene15018_S_mosellanaA	dwi:Dwil_GK21432	4e-27	GK21432 gene product from transcript GK21432-RA; K14772 U3 small nucleolar RNA-associated protein 20
Unigene15018_S_mosellanaA	dme:Dmel_CG4554	4e-27	CG4554 gene product from transcript CG4554-RA; K14772 U3 small nucleolar RNA-associated protein 20
Unigene15018_S_mosellanaA	dpo:Dpse_GA18253	9e-27	GA18253 gene product from transcript GA18253-RA; K14772 U3 small nucleolar RNA-associated protein 20
Unigene15018_S_mosellanaA	dsi:Dsim_GD11674	1e-26	GD11674 gene product from transcript GD11674-RA; K14772 U3 small nucleolar RNA-associated protein 20
Unigene15018_S_mosellanaA	dse:Dsec_GM15917	2e-26	GM15917 gene product from transcript GM15917-RA; K14772 U3 small nucleolar RNA-associated protein 20
Unigene15018_S_mosellanaA	dpe:Dper_GL10453	2e-26	GL10453 gene product from transcript GL10453-RA; K14772 U3 small nucleolar RNA-associated protein 20
Unigene15018_S_mosellanaA	der:Dere_GG21051	1e-25	GG21051 gene product from transcript GG21051-RA; K14772 U3 small nucleolar RNA-associated protein 20
Unigene15018_S_mosellanaA	dgr:Dgri_GH20469	1e-25	GH20469 gene product from transcript GH20469-RA; K14772 U3 small nucleolar RNA-associated protein 20
Unigene15018_S_mosellanaA	dvi:Dvir_GJ21931	4e-25	GJ21931 gene product from transcript GJ21931-RA; K14772 U3 small nucleolar RNA-associated protein 20
Unigene15018_S_mosellanaA	dmo:Dmoj_GI21006	2e-24	GI21006 gene product from transcript GI21006-RA; K14772 U3 small nucleolar RNA-associated protein 20
Unigene15018_S_mosellanaA	aga:AgaP_AGAP005033	1e-22	AGAP005033-PA; K14772 U3 small nucleolar RNA-associated protein 20
Unigene15018_S_mosellanaA	nvi:100122027	3e-22	NV16884; similar to CG4554-PA; K14772 U3 small nucleolar RNA-associated protein 20
Unigene15018_S_mosellanaA	tca:657455	8e-20	similar to CG4554-PA; K14772 U3 small nucleolar RNA-associated protein 20
Unigene15018_S_mosellanaA	api:100160136	3e-14	similar to CG4554 CG4554-PA; K14772 U3 small nucleolar RNA-associated protein 20
Unigene15018_S_mosellanaA	dre:557849	1e-12	wu:fb83c08; im:7159098; K14772 U3 small nucleolar RNA-associated protein 20
Unigene15018_S_mosellanaA	pon:100438772	2e-10	UTP20; UTP20, small subunit (SSU) processome component, homolog (yeast); K14772 U3 small nucleolar RNA-associated protein 20
Unigene15018_S_mosellanaA	hsa:27340	2e-10	UTP20, DRIM; UTP20, small subunit (SSU) processome component, homolog (yeast); K14772 U3 small nucleolar RNA-associated protein 20
Unigene15018_S_mosellanaA	hsa:653877	2e-10	small subunit processome component 20 homolog; K14772 U3 small nucleolar RNA-associated protein 20
Unigene15019_S_mosellanaA	aga:AgaP_AGAP009791	1e-79	AGAP009791-PA; K08635 membrane metallo-endopeptidase-like 1
Unigene15019_S_mosellanaA	tca:660501	3e-79	similar to CG5905-PA, isoform A; K08635 membrane metallo-endopeptidase-like 1
Unigene15019_S_mosellanaA	cqu:CpipJ_CPIJ002051	1e-78	endothelin-converting enzyme 1; K08635 membrane metallo-endopeptidase-like 1
Unigene15019_S_mosellanaA	aag:AaeL_AAEL005207	3e-78	neprilysin ; K08635 membrane metallo-endopeptidase-like 1
Unigene15019_S_mosellanaA	dya:Dyak_GE16732	1e-77	GE16732 gene product from transcript GE16732-RA; K08635 membrane metallo-endopeptidase-like 1
Unigene15019_S_mosellanaA	dse:Dsec_GM12465	1e-77	GM12465 gene product from transcript GM12465-RA; K08635 membrane metallo-endopeptidase-like 1
Unigene15019_S_mosellanaA	dan:Dana_GF20372	1e-77	GF20372 gene product from transcript GF20372-RA; K08635 membrane metallo-endopeptidase-like 1
Unigene15019_S_mosellanaA	dme:Dmel_CG5905	1e-77	Nep1; Neprilysin 1 (EC:3.4.24.-); K08635 membrane metallo-endopeptidase-like 1
Unigene15019_S_mosellanaA	der:Dere_GG19572	2e-77	GG19572 gene product from transcript GG19572-RA; K08635 membrane metallo-endopeptidase-like 1
Unigene15019_S_mosellanaA	dwi:Dwil_GK15832	3e-77	GK15832 gene product from transcript GK15832-RA; K08635 membrane metallo-endopeptidase-like 1
Unigene15019_S_mosellanaA	dsi:Dsim_GD16784	3e-77	GD16784 gene product from transcript GD16784-RA; K08635 membrane metallo-endopeptidase-like 1
Unigene15019_S_mosellanaA	dpe:Dper_GL14909	3e-77	GL14909 gene product from transcript GL14909-RA; K08635 membrane metallo-endopeptidase-like 1
Unigene15019_S_mosellanaA	dpo:Dpse_GA19217	3e-77	GA19217 gene product from transcript GA19217-RA; K08635 membrane metallo-endopeptidase-like 1
Unigene15019_S_mosellanaA	ame:408973	6e-77	Nep1; neprilysin 1; K08635 membrane metallo-endopeptidase-like 1
Unigene15019_S_mosellanaA	nvi:100118995	2e-76	NV11087; similar to neprilysin; K08635 membrane metallo-endopeptidase-like 1
Unigene15019_S_mosellanaA	dvi:Dvir_GJ16677	3e-76	GJ16677 gene product from transcript GJ16677-RA; K08635 membrane metallo-endopeptidase-like 1
Unigene15019_S_mosellanaA	dgr:Dgri_GH24851	3e-76	GH24851 gene product from transcript GH24851-RA; K08635 membrane metallo-endopeptidase-like 1
Unigene15019_S_mosellanaA	dmo:Dmoj_GI16188	9e-76	GI16188 gene product from transcript GI16188-RA; K08635 membrane metallo-endopeptidase-like 1
Unigene15019_S_mosellanaA	api:100162251	2e-71	similar to neprilysin; K08635 membrane metallo-endopeptidase-like 1
Unigene15019_S_mosellanaA	cel:T05A8.4	9e-60	nep-2; NEPrilysin metallopeptidase family member (nep-2); K08635 membrane metallo-endopeptidase-like 1
Unigene15035_S_mosellanaA	dvi:Dvir_GJ14977	7e-44	Dvir_apterous; GJ14977 gene product from transcript GJ14977-RA; K09373 LIM homeobox protein 2/9
Unigene15035_S_mosellanaA	dmo:Dmoj_GI19612	7e-44	GI19612 gene product from transcript GI19612-RA; K09373 LIM homeobox protein 2/9
Unigene15035_S_mosellanaA	dgr:Dgri_GH20430	7e-44	GH20430 gene product from transcript GH20430-RA; K09373 LIM homeobox protein 2/9
Unigene15035_S_mosellanaA	dwi:Dwil_GK10615	7e-44	Dwil_ap; apterous; K09373 LIM homeobox protein 2/9
Unigene15035_S_mosellanaA	dpe:Dper_GL16944	7e-44	GL16944 gene product from transcript GL16944-RA; K09373 LIM homeobox protein 2/9
Unigene15035_S_mosellanaA	dan:Dana_GF13843	7e-44	GF13843 gene product from transcript GF13843-RA; K09373 LIM homeobox protein 2/9
Unigene15035_S_mosellanaA	dpo:Dpse_GA21030	7e-44	Dpse_ap; GA21030 gene product from transcript GA21030-RA; K09373 LIM homeobox protein 2/9
Unigene15035_S_mosellanaA	dya:Dyak_GE19443	2e-43	GE19443 gene product from transcript GE19443-RA; K09373 LIM homeobox protein 2/9
Unigene15035_S_mosellanaA	dsi:Dsim_GD10352	2e-43	GD10352 gene product from transcript GD10352-RA; K09373 LIM homeobox protein 2/9
Unigene15035_S_mosellanaA	dse:Dsec_GM16501	2e-43	GM16501 gene product from transcript GM16501-RA; K09373 LIM homeobox protein 2/9
Unigene15035_S_mosellanaA	der:Dere_GG10850	2e-43	Dere_ap; GG10850 gene product from transcript GG10850-RA; K09373 LIM homeobox protein 2/9
Unigene15035_S_mosellanaA	dme:Dmel_CG8376	2e-43	ap; apterous; K09373 LIM homeobox protein 2/9
Unigene15035_S_mosellanaA	tca:658656	7e-42	apterous a; K09373 LIM homeobox protein 2/9
Unigene15035_S_mosellanaA	nvi:100114734	1e-39	NV18332; similar to ap-PA; K09373 LIM homeobox protein 2/9
Unigene15035_S_mosellanaA	ame:409095	2e-39	ap; apterous; K09373 LIM homeobox protein 2/9
Unigene15035_S_mosellanaA	api:100159100	1e-34	similar to LIM homeobox 2; K09373 LIM homeobox protein 2/9
Unigene15035_S_mosellanaA	tca:658719	9e-34	Ap; apterous; K09373 LIM homeobox protein 2/9
Unigene15035_S_mosellanaA	bfo:BRAFLDRAFT_68976	1e-32	apterous-b.2; LIM class homeodomain transcription factor, apterous subclass; K09373 LIM homeobox protein 2/9
Unigene15035_S_mosellanaA	api:100165973	2e-32	similar to LIM homeobox protein 9; K09373 LIM homeobox protein 2/9
Unigene15035_S_mosellanaA	dre:791744	2e-32	lhx2b, MGC152707, bel, lhx2, zgc:152707; LIM homeobox 2b; K09373 LIM homeobox protein 2/9
Unigene15038_S_mosellanaA	cin:100183072	2e-20	similar to GJ24209; K08202 MFS transporter, OCT family, solute carrier family 22 (organic cation transporter), member 5
Unigene15038_S_mosellanaA	ssc:100518094	3e-19	SLC22A13; solute carrier family 22 (organic anion transporter), member 13; K08209 MFS transporter, OCT family, solute carrier family 22 (organic cation transporter), member 13
Unigene15038_S_mosellanaA	mcc:703449	3e-18	solute carrier family 22 member 1-like; K08198 MFS transporter, OCT family, solute carrier family 22 (organic cation transporter), member 1
Unigene15038_S_mosellanaA	mmu:102570	4e-18	Slc22a13, AI648912, OCTL1, OCTL3, ORCTL3; solute carrier family 22 (organic cation transporter), member 13; K08209 MFS transporter, OCT family, solute carrier family 22 (organic cation transporter), member 13
Unigene15038_S_mosellanaA	mmu:20517	3e-17	Slc22a1, Lx1, MGC14019, Oct1, Orct, Orct1; solute carrier family 22 (organic cation transporter), member 1; K08198 MFS transporter, OCT family, solute carrier family 22 (organic cation transporter), member 1
Unigene15038_S_mosellanaA	ptr:463113	4e-17	SLC22A2; solute carrier family 22 (organic cation transporter), member 2; K08199 MFS transporter, OCT family, solute carrier family 22 (organic cation transporter), member 2
Unigene15038_S_mosellanaA	ptr:472177	4e-17	SLC22A1; solute carrier family 22 (organic cation transporter), member 1; K08198 MFS transporter, OCT family, solute carrier family 22 (organic cation transporter), member 1
Unigene15038_S_mosellanaA	rno:24904	6e-17	Slc22a1, MGC93570, Oct1, Orct1, Roct1; solute carrier family 22 (organic cation transporter), member 1; K08198 MFS transporter, OCT family, solute carrier family 22 (organic cation transporter), member 1
Unigene15038_S_mosellanaA	rno:316062	1e-16	Slc22a13; solute carrier family 22 (organic anion transporter), member 13; K08209 MFS transporter, OCT family, solute carrier family 22 (organic cation transporter), member 13
Unigene15038_S_mosellanaA	hsa:6582	1e-16	SLC22A2, MGC32628, OCT2; solute carrier family 22 (organic cation transporter), member 2; K08199 MFS transporter, OCT family, solute carrier family 22 (organic cation transporter), member 2
Unigene15038_S_mosellanaA	pon:100436901	2e-16	SLC22A1; solute carrier family 22 (organic cation transporter), member 1; K08198 MFS transporter, OCT family, solute carrier family 22 (organic cation transporter), member 1
Unigene15038_S_mosellanaA	mmu:242126	3e-16	Slc22a15, 2610034P21Rik, 4930477M19, A530052I06Rik, BB219042; solute carrier family 22 (organic anion/cation transporter), member 15; K08211 MFS transporter, OCT family, solute carrier family 22 (organic cation transporter), member 15
Unigene15038_S_mosellanaA	gga:420422	4e-16	SLC22A13; solute carrier family 22 (organic anion transporter), member 13; K08209 MFS transporter, OCT family, solute carrier family 22 (organic cation transporter), member 13
Unigene15038_S_mosellanaA	gga:418336	4e-16	SLC22A15; solute carrier family 22 (organic cation transporter), member 15; K08211 MFS transporter, OCT family, solute carrier family 22 (organic cation transporter), member 15
Unigene15038_S_mosellanaA	cfa:485587	5e-16	SLC22A13; solute carrier family 22 (organic anion transporter), member 13; K08209 MFS transporter, OCT family, solute carrier family 22 (organic cation transporter), member 13
Unigene15038_S_mosellanaA	ecb:100065881	6e-16	SLC22A15; solute carrier family 22, member 15; K08211 MFS transporter, OCT family, solute carrier family 22 (organic cation transporter), member 15
Unigene15038_S_mosellanaA	aml:100478803	8e-16	SLC22A13; solute carrier family 22 (organic anion transporter), member 13; K08209 MFS transporter, OCT family, solute carrier family 22 (organic cation transporter), member 13
Unigene15038_S_mosellanaA	rno:310732	8e-16	Slc22a15; solute carrier family 22, member 15; K08211 MFS transporter, OCT family, solute carrier family 22 (organic cation transporter), member 15
Unigene15038_S_mosellanaA	hsa:6580	8e-16	SLC22A1, HOCT1, OCT1, oct1_cds; solute carrier family 22 (organic cation transporter), member 1; K08198 MFS transporter, OCT family, solute carrier family 22 (organic cation transporter), member 1
Unigene15038_S_mosellanaA	tgu:100220756	1e-15	similar to solute carrier family 22 (organic anion transporter), member 13; K08209 MFS transporter, OCT family, solute carrier family 22 (organic cation transporter), member 13
Unigene15039_S_mosellanaA	nvi:100115449	2e-19	NV17456; similar to CG30035-PB; K14258 facilitated trehalose transporter
Unigene15039_S_mosellanaA	cqu:CpipJ_CPIJ004516	5e-18	sugar transporter; K14258 facilitated trehalose transporter
Unigene15039_S_mosellanaA	gga:378802	6e-18	SLC2A8, GLUT8; solute carrier family 2 (facilitated glucose transporter), member 8; K08145 MFS transporter, SP family, solute carrier family 2 (facilitated glucose transporter), member 8
Unigene15039_S_mosellanaA	dpe:Dper_GL10779	3e-17	GL10779 gene product from transcript GL10779-RA; K14258 facilitated trehalose transporter
Unigene15039_S_mosellanaA	aag:AaeL_AAEL000567	7e-17	sugar transporter ; K14258 facilitated trehalose transporter
Unigene15039_S_mosellanaA	dsi:Dsim_GD10808	7e-17	GD10808 gene product from transcript GD10808-RA; K14258 facilitated trehalose transporter
Unigene15039_S_mosellanaA	dme:Dmel_CG8234	7e-17	Tret1-2; Trehalose transporter 1-2; K14258 facilitated trehalose transporter
Unigene15039_S_mosellanaA	dse:Dsec_GM21299	1e-16	GM21299 gene product from transcript GM21299-RA; K14258 facilitated trehalose transporter
Unigene15039_S_mosellanaA	dpo:Dpse_GA24484	1e-16	GA24484 gene product from transcript GA24484-RA; K14258 facilitated trehalose transporter
Unigene15039_S_mosellanaA	ame:551643	3e-16	Tret1, Amtret1; trehalose transporter 1; K14258 facilitated trehalose transporter
Unigene15039_S_mosellanaA	dvi:Dvir_GJ20366	7e-16	GJ20366 gene product from transcript GJ20366-RA; K14258 facilitated trehalose transporter
Unigene15039_S_mosellanaA	aga:AgaP_AGAP005563	1e-15	AGAP005563-PA; K14258 facilitated trehalose transporter
Unigene15039_S_mosellanaA	dre:373140	2e-15	slc2a8, sb:cb753, sb:cb808, slc2a8l, zgc:56364; solute carrier family 2 (facilitated glucose transporter), member 8; K08145 MFS transporter, SP family, solute carrier family 2 (facilitated glucose transporter), member 8
Unigene15039_S_mosellanaA	dpe:Dper_GL11419	2e-15	GL11419 gene product from transcript GL11419-RA; K14258 facilitated trehalose transporter
Unigene15039_S_mosellanaA	dpo:Dpse_GA15593	2e-15	GA15593 gene product from transcript GA15593-RA; K14258 facilitated trehalose transporter
Unigene15039_S_mosellanaA	dya:Dyak_GE12373	3e-15	GE12373 gene product from transcript GE12373-RA; K14258 facilitated trehalose transporter
Unigene15039_S_mosellanaA	dme:Dmel_CG30035	4e-15	Tret1-1; Trehalose transporter 1-1; K14258 facilitated trehalose transporter
Unigene15039_S_mosellanaA	der:Dere_GG20213	5e-15	GG20213 gene product from transcript GG20213-RA; K14258 facilitated trehalose transporter
Unigene15039_S_mosellanaA	tca:655737	6e-15	similar to sugar transporter; K14258 facilitated trehalose transporter
Unigene15039_S_mosellanaA	dwi:Dwil_GK22112	8e-15	GK22112 gene product from transcript GK22112-RA; K14258 facilitated trehalose transporter
Unigene15041_S_mosellanaA	nvi:100115252	7e-93	NV18361; similar to IP01211p; K09409 forkhead box protein P
Unigene15041_S_mosellanaA	dgr:Dgri_GH19587	7e-85	GH19587 gene product from transcript GH19587-RA; K09409 forkhead box protein P
Unigene15041_S_mosellanaA	ame:408423	1e-84	Foxp; FoxP protein; K09409 forkhead box protein P
Unigene15041_S_mosellanaA	dvi:Dvir_GJ23621	1e-84	GJ23621 gene product from transcript GJ23621-RA; K09409 forkhead box protein P
Unigene15041_S_mosellanaA	dwi:Dwil_GK13409	4e-84	GK13409 gene product from transcript GK13409-RA; K09409 forkhead box protein P
Unigene15041_S_mosellanaA	dme:Dmel_CG16899	3e-83	fd85E; forkhead domain 85E; K09409 forkhead box protein P
Unigene15041_S_mosellanaA	tca:657917	5e-81	similar to forkhead box P1; K09409 forkhead box protein P
Unigene15041_S_mosellanaA	dre:569047	1e-68	foxp1b, foxp1, im:7139058, wu:fc83a06; forkhead box P1b; K09409 forkhead box protein P
Unigene15041_S_mosellanaA	gga:416092	5e-68	FOXP1; forkhead box P1; K09409 forkhead box protein P
Unigene15041_S_mosellanaA	aml:100482325	5e-68	forkhead box protein P1-like; K09409 forkhead box protein P
Unigene15041_S_mosellanaA	xla:496386	6e-68	foxp1, 12cc4, fkh1b, hspc215, qrf1, xlfoxp1; forkhead box P1; K09409 forkhead box protein P
Unigene15041_S_mosellanaA	tgu:751984	1e-67	FOXP1; forkhead box P1; K09409 forkhead box protein P
Unigene15041_S_mosellanaA	mcc:694726	1e-67	FOXP1; forkhead box P1; K09409 forkhead box protein P
Unigene15041_S_mosellanaA	pon:100432353	1e-67	forkhead box protein P1-like; K09409 forkhead box protein P
Unigene15041_S_mosellanaA	oaa:100078237	2e-67	FOXP1; forkhead box P1; K09409 forkhead box protein P
Unigene15041_S_mosellanaA	ecb:100053199	2e-67	FOXP1; forkhead box P1; K09409 forkhead box protein P
Unigene15041_S_mosellanaA	bta:515903	2e-67	FOXP1, MGC139185; forkhead box P1; K09409 forkhead box protein P
Unigene15041_S_mosellanaA	mdo:100012116	2e-67	FOXP1; forkhead box P1; K09409 forkhead box protein P
Unigene15041_S_mosellanaA	cfa:484692	2e-67	FOXP1; forkhead box P1; K09409 forkhead box protein P
Unigene15041_S_mosellanaA	rno:297480	4e-67	Foxp1, MGC116362; forkhead box P1; K09409 forkhead box protein P
Unigene15042_S_mosellanaA	tca:657917	5e-84	similar to forkhead box P1; K09409 forkhead box protein P
Unigene15042_S_mosellanaA	nvi:100115252	6e-81	NV18361; similar to IP01211p; K09409 forkhead box protein P
Unigene15042_S_mosellanaA	ame:408423	6e-79	Foxp; FoxP protein; K09409 forkhead box protein P
Unigene15042_S_mosellanaA	dvi:Dvir_GJ23621	7e-75	GJ23621 gene product from transcript GJ23621-RA; K09409 forkhead box protein P
Unigene15042_S_mosellanaA	dgr:Dgri_GH19587	7e-75	GH19587 gene product from transcript GH19587-RA; K09409 forkhead box protein P
Unigene15042_S_mosellanaA	dme:Dmel_CG16899	2e-74	fd85E; forkhead domain 85E; K09409 forkhead box protein P
Unigene15042_S_mosellanaA	dwi:Dwil_GK13409	9e-74	GK13409 gene product from transcript GK13409-RA; K09409 forkhead box protein P
Unigene15042_S_mosellanaA	dre:569047	1e-71	foxp1b, foxp1, im:7139058, wu:fc83a06; forkhead box P1b; K09409 forkhead box protein P
Unigene15042_S_mosellanaA	xla:496386	6e-71	foxp1, 12cc4, fkh1b, hspc215, qrf1, xlfoxp1; forkhead box P1; K09409 forkhead box protein P
Unigene15042_S_mosellanaA	bta:515903	2e-70	FOXP1, MGC139185; forkhead box P1; K09409 forkhead box protein P
Unigene15042_S_mosellanaA	cfa:484692	2e-70	FOXP1; forkhead box P1; K09409 forkhead box protein P
Unigene15042_S_mosellanaA	gga:416092	1e-69	FOXP1; forkhead box P1; K09409 forkhead box protein P
Unigene15042_S_mosellanaA	aml:100482325	1e-69	forkhead box protein P1-like; K09409 forkhead box protein P
Unigene15042_S_mosellanaA	tgu:751984	3e-69	FOXP1; forkhead box P1; K09409 forkhead box protein P
Unigene15042_S_mosellanaA	mcc:694726	3e-69	FOXP1; forkhead box P1; K09409 forkhead box protein P
Unigene15042_S_mosellanaA	pon:100432353	3e-69	forkhead box protein P1-like; K09409 forkhead box protein P
Unigene15042_S_mosellanaA	oaa:100078237	5e-69	FOXP1; forkhead box P1; K09409 forkhead box protein P
Unigene15042_S_mosellanaA	ecb:100053199	5e-69	FOXP1; forkhead box P1; K09409 forkhead box protein P
Unigene15042_S_mosellanaA	mdo:100012116	7e-69	FOXP1; forkhead box P1; K09409 forkhead box protein P
Unigene15042_S_mosellanaA	dre:557245	1e-68	foxp4, MGC195040; forkhead box P4; K09409 forkhead box protein P
Unigene15043_S_mosellanaA	oaa:100081254	7e-06	ACOT12; acyl-CoA thioesterase 12; K01067 acetyl-CoA hydrolase [EC:3.1.2.1]
Unigene15044_S_mosellanaA	cqu:CpipJ_CPIJ008074	7e-133	glucosamine-6-phosphate isomerase; K02564 glucosamine-6-phosphate deaminase [EC:3.5.99.6]
Unigene15044_S_mosellanaA	aag:AaeL_AAEL013877	7e-133	glucosamine-6-phosphate isomerase ; K02564 glucosamine-6-phosphate deaminase [EC:3.5.99.6]
Unigene15044_S_mosellanaA	ame:409520	6e-132	Oscillin; glucosamine-6-phosphate deaminase; K02564 glucosamine-6-phosphate deaminase [EC:3.5.99.6]
Unigene15044_S_mosellanaA	dgr:Dgri_GH10296	8e-132	GH10296 gene product from transcript GH10296-RA; K02564 glucosamine-6-phosphate deaminase [EC:3.5.99.6]
Unigene15044_S_mosellanaA	dpe:Dper_GL25853	4e-131	GL25853 gene product from transcript GL25853-RA; K02564 glucosamine-6-phosphate deaminase [EC:3.5.99.6]
Unigene15044_S_mosellanaA	dpo:Dpse_GA19983	4e-131	GA19983 gene product from transcript GA19983-RA; K02564 glucosamine-6-phosphate deaminase [EC:3.5.99.6]
Unigene15044_S_mosellanaA	nvi:100115436	9e-131	NV15802; similar to glucosamine-6-phosphate isomerase; K02564 glucosamine-6-phosphate deaminase [EC:3.5.99.6]
Unigene15044_S_mosellanaA	dmo:Dmoj_GI17992	9e-131	GI17992 gene product from transcript GI17992-RA; K02564 glucosamine-6-phosphate deaminase [EC:3.5.99.6]
Unigene15044_S_mosellanaA	dan:Dana_GF15148	6e-130	GF15148 gene product from transcript GF15148-RA; K02564 glucosamine-6-phosphate deaminase [EC:3.5.99.6]
Unigene15044_S_mosellanaA	dvi:Dvir_GJ19587	8e-130	GJ19587 gene product from transcript GJ19587-RA; K02564 glucosamine-6-phosphate deaminase [EC:3.5.99.6]
Unigene15044_S_mosellanaA	dya:Dyak_GE25482	8e-129	GE25482 gene product from transcript GE25482-RA; K02564 glucosamine-6-phosphate deaminase [EC:3.5.99.6]
Unigene15044_S_mosellanaA	der:Dere_GG25080	8e-129	GG25080 gene product from transcript GG25080-RA; K02564 glucosamine-6-phosphate deaminase [EC:3.5.99.6]
Unigene15044_S_mosellanaA	dwi:Dwil_GK21107	1e-128	GK21107 gene product from transcript GK21107-RA; K02564 glucosamine-6-phosphate deaminase [EC:3.5.99.6]
Unigene15044_S_mosellanaA	dme:Dmel_CG6957	1e-128	Oscillin; CG6957 gene product from transcript CG6957-RA (EC:3.5.99.6); K02564 glucosamine-6-phosphate deaminase [EC:3.5.99.6]
Unigene15044_S_mosellanaA	dse:Dsec_GM18555	2e-128	GM18555 gene product from transcript GM18555-RA; K02564 glucosamine-6-phosphate deaminase [EC:3.5.99.6]
Unigene15044_S_mosellanaA	aga:AgaP_AGAP009305	4e-128	AGAP009305-PA; K02564 glucosamine-6-phosphate deaminase [EC:3.5.99.6]
Unigene15044_S_mosellanaA	xtr:100124908	5e-127	gnpda2, sb52; glucosamine-6-phosphate deaminase 2 (EC:3.5.99.6); K02564 glucosamine-6-phosphate deaminase [EC:3.5.99.6]
Unigene15044_S_mosellanaA	ssc:100516092	5e-127	glucosamine-6-phosphate isomerase 2-like; K02564 glucosamine-6-phosphate deaminase [EC:3.5.99.6]
Unigene15044_S_mosellanaA	aml:100466585	2e-126	glucosamine-6-phosphate isomerase 2-like; K02564 glucosamine-6-phosphate deaminase [EC:3.5.99.6]
Unigene15044_S_mosellanaA	cin:100184260	2e-126	similar to glucosamine-6-phosphate deaminase 1; K02564 glucosamine-6-phosphate deaminase [EC:3.5.99.6]
Unigene15045_S_mosellanaA	dgr:Dgri_GH10296	6e-131	GH10296 gene product from transcript GH10296-RA; K02564 glucosamine-6-phosphate deaminase [EC:3.5.99.6]
Unigene15045_S_mosellanaA	dpe:Dper_GL25853	3e-130	GL25853 gene product from transcript GL25853-RA; K02564 glucosamine-6-phosphate deaminase [EC:3.5.99.6]
Unigene15045_S_mosellanaA	dpo:Dpse_GA19983	3e-130	GA19983 gene product from transcript GA19983-RA; K02564 glucosamine-6-phosphate deaminase [EC:3.5.99.6]
Unigene15045_S_mosellanaA	dmo:Dmoj_GI17992	7e-130	GI17992 gene product from transcript GI17992-RA; K02564 glucosamine-6-phosphate deaminase [EC:3.5.99.6]
Unigene15045_S_mosellanaA	dan:Dana_GF15148	4e-129	GF15148 gene product from transcript GF15148-RA; K02564 glucosamine-6-phosphate deaminase [EC:3.5.99.6]
Unigene15045_S_mosellanaA	dvi:Dvir_GJ19587	6e-129	GJ19587 gene product from transcript GJ19587-RA; K02564 glucosamine-6-phosphate deaminase [EC:3.5.99.6]
Unigene15045_S_mosellanaA	cqu:CpipJ_CPIJ008074	2e-128	glucosamine-6-phosphate isomerase; K02564 glucosamine-6-phosphate deaminase [EC:3.5.99.6]
Unigene15045_S_mosellanaA	aag:AaeL_AAEL013877	2e-128	glucosamine-6-phosphate isomerase ; K02564 glucosamine-6-phosphate deaminase [EC:3.5.99.6]
Unigene15045_S_mosellanaA	aga:AgaP_AGAP009305	6e-128	AGAP009305-PA; K02564 glucosamine-6-phosphate deaminase [EC:3.5.99.6]
Unigene15045_S_mosellanaA	dya:Dyak_GE25482	6e-128	GE25482 gene product from transcript GE25482-RA; K02564 glucosamine-6-phosphate deaminase [EC:3.5.99.6]
Unigene15045_S_mosellanaA	der:Dere_GG25080	6e-128	GG25080 gene product from transcript GG25080-RA; K02564 glucosamine-6-phosphate deaminase [EC:3.5.99.6]
Unigene15045_S_mosellanaA	dme:Dmel_CG6957	1e-127	Oscillin; CG6957 gene product from transcript CG6957-RA (EC:3.5.99.6); K02564 glucosamine-6-phosphate deaminase [EC:3.5.99.6]
Unigene15045_S_mosellanaA	dwi:Dwil_GK21107	1e-127	GK21107 gene product from transcript GK21107-RA; K02564 glucosamine-6-phosphate deaminase [EC:3.5.99.6]
Unigene15045_S_mosellanaA	dse:Dsec_GM18555	1e-127	GM18555 gene product from transcript GM18555-RA; K02564 glucosamine-6-phosphate deaminase [EC:3.5.99.6]
Unigene15045_S_mosellanaA	ame:409520	7e-127	Oscillin; glucosamine-6-phosphate deaminase; K02564 glucosamine-6-phosphate deaminase [EC:3.5.99.6]
Unigene15045_S_mosellanaA	nvi:100115436	2e-126	NV15802; similar to glucosamine-6-phosphate isomerase; K02564 glucosamine-6-phosphate deaminase [EC:3.5.99.6]
Unigene15045_S_mosellanaA	xtr:100124908	2e-123	gnpda2, sb52; glucosamine-6-phosphate deaminase 2 (EC:3.5.99.6); K02564 glucosamine-6-phosphate deaminase [EC:3.5.99.6]
Unigene15045_S_mosellanaA	ssc:100516092	5e-123	glucosamine-6-phosphate isomerase 2-like; K02564 glucosamine-6-phosphate deaminase [EC:3.5.99.6]
Unigene15045_S_mosellanaA	xla:398874	1e-122	gnpda2, MGC68593, sb52; glucosamine-6-phosphate deaminase 2 (EC:3.5.99.6); K02564 glucosamine-6-phosphate deaminase [EC:3.5.99.6]
Unigene15045_S_mosellanaA	bta:522919	1e-122	GNPDA1, GNPI; glucosamine-6-phosphate deaminase 1 (EC:3.5.99.6); K02564 glucosamine-6-phosphate deaminase [EC:3.5.99.6]
Unigene15051_S_mosellanaA	dmo:Dmoj_GI15973	3e-52	GI15973 gene product from transcript GI15973-RA; K06233 low density lipoprotein-related protein 2
Unigene15051_S_mosellanaA	dvi:Dvir_GJ18862	4e-52	GJ18862 gene product from transcript GJ18862-RA; K06233 low density lipoprotein-related protein 2
Unigene15051_S_mosellanaA	dya:Dyak_GE15450	4e-52	GE15450 gene product from transcript GE15450-RA; K06233 low density lipoprotein-related protein 2
Unigene15051_S_mosellanaA	dsi:Dsim_GD16065	4e-52	GD16065 gene product from transcript GD16065-RA; K06233 low density lipoprotein-related protein 2
Unigene15051_S_mosellanaA	der:Dere_GG18978	4e-52	GG18978 gene product from transcript GG18978-RA; K06233 low density lipoprotein-related protein 2
Unigene15051_S_mosellanaA	dan:Dana_GF21799	4e-52	GF21799 gene product from transcript GF21799-RA; K06233 low density lipoprotein-related protein 2
Unigene15051_S_mosellanaA	dme:Dmel_CG42611	4e-52	Megalin; CG42611 gene product from transcript CG42611-RA; K06233 low density lipoprotein-related protein 2
Unigene15051_S_mosellanaA	dgr:Dgri_GH24913	7e-52	GH24913 gene product from transcript GH24913-RA; K06233 low density lipoprotein-related protein 2
Unigene15051_S_mosellanaA	dpe:Dper_GL16506	9e-52	GL16506 gene product from transcript GL16506-RA; K06233 low density lipoprotein-related protein 2
Unigene15051_S_mosellanaA	dpo:Dpse_GA11430	9e-52	GA11430 gene product from transcript GA11430-RA; K06233 low density lipoprotein-related protein 2
Unigene15051_S_mosellanaA	aag:AaeL_AAEL009869	2e-51	low-density lipoprotein receptor (ldl) ; K06233 low density lipoprotein-related protein 2
Unigene15051_S_mosellanaA	dwi:Dwil_GK25553	6e-51	GK25553 gene product from transcript GK25553-RA; K06233 low density lipoprotein-related protein 2
Unigene15051_S_mosellanaA	aga:AgaP_AGAP000331	8e-51	AGAP000331-PA; K06233 low density lipoprotein-related protein 2
Unigene15051_S_mosellanaA	api:100168855	3e-46	similar to CG34352 CG34352-PA; K06233 low density lipoprotein-related protein 2
Unigene15051_S_mosellanaA	bta:533181	2e-27	LRP2; low-density lipoprotein receptor-related protein 2-like; K06233 low density lipoprotein-related protein 2
Unigene15051_S_mosellanaA	bta:100337021	8e-27	low-density lipoprotein receptor-related protein 2-like; K06233 low density lipoprotein-related protein 2
Unigene15051_S_mosellanaA	ecb:100062836	1e-24	LRP2; low density lipoprotein receptor-related protein 2; K06233 low density lipoprotein-related protein 2
Unigene15051_S_mosellanaA	cfa:478781	1e-24	LRP2; low density lipoprotein receptor-related protein 2; K06233 low density lipoprotein-related protein 2
Unigene15051_S_mosellanaA	bfo:BRAFLDRAFT_123381	2e-24	LRP2.3; low-density lipoprotein receptor-related protein 2; K06233 low density lipoprotein-related protein 2
Unigene15051_S_mosellanaA	mmu:14725	5e-24	Lrp2, AI315343, AW536255, D230004K18Rik, Gp330, Megalin; low density lipoprotein receptor-related protein 2; K06233 low density lipoprotein-related protein 2
Unigene15053_S_mosellanaA	cfa:481726	2e-12	NOTCH4; notch 4; K02599 Notch
Unigene15053_S_mosellanaA	cin:778901	3e-12	jagged, JAG1; jagged protein; K06052 jagged
Unigene15053_S_mosellanaA	xtr:100486874	3e-12	jag1; jagged 1; K06052 jagged
Unigene15053_S_mosellanaA	xla:399110	3e-12	jag1, MGC83439, jagged1, serrate, serrate-1, x-serrate-1; jagged 1; K06052 jagged
Unigene15053_S_mosellanaA	dmo:Dmoj_GI24477	4e-12	GI24477 gene product from transcript GI24477-RA; K06051 delta
Unigene15053_S_mosellanaA	tca:652942	6e-12	Ser; serrate; K06052 jagged
Unigene15053_S_mosellanaA	aml:100477609	6e-12	NOTCH4; notch 4; K02599 Notch
Unigene15053_S_mosellanaA	dgr:Dgri_GH22392	7e-12	GH22392 gene product from transcript GH22392-RA; K06051 delta
Unigene15053_S_mosellanaA	cin:723806	7e-12	n; Notch; K02599 Notch
Unigene15053_S_mosellanaA	dre:58066	7e-12	notch3, fa14b08, notch5, wu:fa14b08; notch homolog 3; K02599 Notch
Unigene15053_S_mosellanaA	dre:58065	7e-12	notch2, notch6, sb:cb884; notch homolog 2; K02599 Notch
Unigene15053_S_mosellanaA	dvi:Dvir_GJ24543	1e-11	GJ24543 gene product from transcript GJ24543-RA; K06051 delta
Unigene15053_S_mosellanaA	dre:556123	1e-11	slit1a; slit homolog 1a (Drosophila); K06838 slit 1
Unigene15053_S_mosellanaA	spu:575027	2e-11	similar to neurogenic locus notch (notch); K02599 Notch
Unigene15053_S_mosellanaA	xtr:100486344	2e-11	neurogenic locus notch homolog protein 2-like; K02599 Notch
Unigene15053_S_mosellanaA	gga:395655	2e-11	NOTCH1; notch 1; K02599 Notch
Unigene15053_S_mosellanaA	gga:396043	2e-11	JAG1; jagged 1 (Alagille syndrome); K06052 jagged
Unigene15053_S_mosellanaA	ecb:100059541	2e-11	similar to Notch homolog 4 (Drosophila); K02599 Notch
Unigene15053_S_mosellanaA	ptr:462587	2e-11	NOTCH4; notch 4; K02599 Notch
Unigene15053_S_mosellanaA	hsa:4855	2e-11	NOTCH4, FLJ16302, INT3, MGC74442, NOTCH3; notch 4; K02599 Notch
Unigene15054_S_mosellanaA	tca:654917	5e-15	similar to CG9384-PA; K00738 alpha-1,3-mannosylglycoprotein beta-1,4-N-acetylglucosaminyltransferase A/B [EC:2.4.1.145]
Unigene15057_S_mosellanaA	cqu:CpipJ_CPIJ017085	2e-43	2-oxoglutarate dehydrogenase E1 component; K08471 gustatory receptor
Unigene15057_S_mosellanaA	aag:AaeL_AAEL005429	6e-41	2-oxoglutarate dehydrogenase ; K08471 gustatory receptor
Unigene15057_S_mosellanaA	aga:AgaP_AGAP000551	1e-38	AGAP000551-PA; K08471 gustatory receptor
Unigene15057_S_mosellanaA	nvi:100123741	1e-35	NV12866; similar to 2-oxoglutarate dehydrogenase; K08471 gustatory receptor
Unigene15057_S_mosellanaA	dgr:Dgri_GH13978	5e-34	GH13978 gene product from transcript GH13978-RA; K08471 gustatory receptor
Unigene15057_S_mosellanaA	dwi:Dwil_GK22616	4e-33	GK22616 gene product from transcript GK22616-RA; K08471 gustatory receptor
Unigene15057_S_mosellanaA	dmo:Dmoj_GI22321	6e-33	GI22321 gene product from transcript GI22321-RA; K08471 gustatory receptor
Unigene15057_S_mosellanaA	dse:Dsec_GM12925	2e-32	GM12925 gene product from transcript GM12925-RA; K08471 gustatory receptor
Unigene15057_S_mosellanaA	dme:Dmel_CG1544	2e-32	CG1544 gene product from transcript CG1544-RA (EC:1.2.4.2); K08471 gustatory receptor
Unigene15057_S_mosellanaA	der:Dere_GG11794	9e-32	GG11794 gene product from transcript GG11794-RA; K08471 gustatory receptor
Unigene15057_S_mosellanaA	dpo:Dpse_GA13730	1e-31	GA13730 gene product from transcript GA13730-RA; K08471 gustatory receptor
Unigene15057_S_mosellanaA	dvi:Dvir_GJ10508	1e-31	GJ10508 gene product from transcript GJ10508-RA; K08471 gustatory receptor
Unigene15057_S_mosellanaA	dpe:Dper_GL13542	1e-31	GL13542 gene product from transcript GL13542-RA; K08471 gustatory receptor
Unigene15057_S_mosellanaA	dya:Dyak_GE10922	3e-31	GE10922 gene product from transcript GE10922-RA; K08471 gustatory receptor
Unigene15057_S_mosellanaA	dan:Dana_GF18418	4e-31	GF18418 gene product from transcript GF18418-RA; K08471 gustatory receptor
Unigene15057_S_mosellanaA	dsi:Dsim_GD21563	3e-20	GD21563 gene product from transcript GD21563-RA; K08471 gustatory receptor
Unigene15057_S_mosellanaA	dgr:Dgri_GH16325	8e-19	GH16325 gene product from transcript GH16325-RA; K00164 2-oxoglutarate dehydrogenase E1 component [EC:1.2.4.2]
Unigene15057_S_mosellanaA	dme:Dmel_CG33791	8e-19	CG33791 gene product from transcript CG33791-RB (EC:1.2.4.2); K00164 2-oxoglutarate dehydrogenase E1 component [EC:1.2.4.2]
Unigene15057_S_mosellanaA	dya:Dyak_GE21169	2e-18	GE21169 gene product from transcript GE21169-RA; K00164 2-oxoglutarate dehydrogenase E1 component [EC:1.2.4.2]
Unigene15057_S_mosellanaA	dse:Dsec_GM14428	4e-18	GM14428 gene product from transcript GM14428-RA; K00164 2-oxoglutarate dehydrogenase E1 component [EC:1.2.4.2]
Unigene15062_S_mosellanaA	der:Dere_GG15263	2e-18	GG15263 gene product from transcript GG15263-RA; K01872 alanyl-tRNA synthetase [EC:6.1.1.7]
Unigene15062_S_mosellanaA	dsi:Dsim_GD13880	3e-18	GD13880 gene product from transcript GD13880-RA; K01872 alanyl-tRNA synthetase [EC:6.1.1.7]
Unigene15062_S_mosellanaA	dse:Dsec_GM14698	5e-18	GM14698 gene product from transcript GM14698-RA; K01872 alanyl-tRNA synthetase [EC:6.1.1.7]
Unigene15062_S_mosellanaA	dya:Dyak_GE21485	6e-18	GE21485 gene product from transcript GE21485-RA; K01872 alanyl-tRNA synthetase [EC:6.1.1.7]
Unigene15062_S_mosellanaA	dme:Dmel_CG4633	1e-17	Aats-ala-m; mitochondrial alanyl-tRNA synthetase (EC:6.1.1.7); K01872 alanyl-tRNA synthetase [EC:6.1.1.7]
Unigene15062_S_mosellanaA	dan:Dana_GF23971	1e-16	GF23971 gene product from transcript GF23971-RA; K01872 alanyl-tRNA synthetase [EC:6.1.1.7]
Unigene15062_S_mosellanaA	dwi:Dwil_GK20581	1e-14	GK20581 gene product from transcript GK20581-RA; K01872 alanyl-tRNA synthetase [EC:6.1.1.7]
Unigene15062_S_mosellanaA	dpo:Dpse_GA18318	3e-14	GA18318 gene product from transcript GA18318-RA; K01872 alanyl-tRNA synthetase [EC:6.1.1.7]
Unigene15062_S_mosellanaA	dvi:Dvir_GJ13159	4e-14	GJ13159 gene product from transcript GJ13159-RA; K01872 alanyl-tRNA synthetase [EC:6.1.1.7]
Unigene15062_S_mosellanaA	dmo:Dmoj_GI13332	4e-14	GI13332 gene product from transcript GI13332-RA; K01872 alanyl-tRNA synthetase [EC:6.1.1.7]
Unigene15062_S_mosellanaA	dpe:Dper_GL22619	4e-14	GL22619 gene product from transcript GL22619-RA; K01872 alanyl-tRNA synthetase [EC:6.1.1.7]
Unigene15062_S_mosellanaA	dgr:Dgri_GH16181	2e-13	GH16181 gene product from transcript GH16181-RA; K01872 alanyl-tRNA synthetase [EC:6.1.1.7]
Unigene15062_S_mosellanaA	aga:AgaP_AGAP006997	3e-12	AGAP006997-PA; K01872 alanyl-tRNA synthetase [EC:6.1.1.7]
Unigene15062_S_mosellanaA	tca:664536	9e-11	similar to CG4633-PA; K01872 alanyl-tRNA synthetase [EC:6.1.1.7]
Unigene15062_S_mosellanaA	cqu:CpipJ_CPIJ009960	8e-10	alanyl-tRNA synthetase; K01872 alanyl-tRNA synthetase [EC:6.1.1.7]
Unigene15062_S_mosellanaA	nvi:100123327	1e-09	NV11555; similar to alanyl-tRNA synthetase; K01872 alanyl-tRNA synthetase [EC:6.1.1.7]
Unigene15062_S_mosellanaA	aag:AaeL_AAEL008509	3e-08	alanyl-tRNA synthetase ; K01872 alanyl-tRNA synthetase [EC:6.1.1.7]
Unigene15063_S_mosellanaA	cqu:CpipJ_CPIJ008589	3e-127	14-3-3 protein; K06630 tyrosine 3-monooxygenase/tryptophan 5-monooxygenase activation protein
Unigene15063_S_mosellanaA	aag:AaeL_AAEL006885	3e-127	14-3-3 protein sigma, gamma, zeta, beta/alpha ; K06630 tyrosine 3-monooxygenase/tryptophan 5-monooxygenase activation protein
Unigene15063_S_mosellanaA	dmo:Dmoj_GI20537	2e-126	GI20537 gene product from transcript GI20537-RA; K06630 tyrosine 3-monooxygenase/tryptophan 5-monooxygenase activation protein
Unigene15063_S_mosellanaA	dgr:Dgri_GH21250	2e-126	GH21250 gene product from transcript GH21250-RA; K06630 tyrosine 3-monooxygenase/tryptophan 5-monooxygenase activation protein
Unigene15063_S_mosellanaA	dwi:Dwil_GK21486	2e-126	GK21486 gene product from transcript GK21486-RA; K06630 tyrosine 3-monooxygenase/tryptophan 5-monooxygenase activation protein
Unigene15063_S_mosellanaA	dpe:Dper_GL17609	2e-126	GL17609 gene product from transcript GL17609-RA; K06630 tyrosine 3-monooxygenase/tryptophan 5-monooxygenase activation protein
Unigene15063_S_mosellanaA	dan:Dana_GF12019	2e-126	GF12019 gene product from transcript GF12019-RA; K06630 tyrosine 3-monooxygenase/tryptophan 5-monooxygenase activation protein
Unigene15063_S_mosellanaA	dpo:Dpse_GA24843	2e-126	GA24843 gene product from transcript GA24843-RA; K06630 tyrosine 3-monooxygenase/tryptophan 5-monooxygenase activation protein
Unigene15063_S_mosellanaA	dvi:Dvir_GJ22386	4e-126	GJ22386 gene product from transcript GJ22386-RA; K06630 tyrosine 3-monooxygenase/tryptophan 5-monooxygenase activation protein
Unigene15063_S_mosellanaA	dya:Dyak_GE19338	2e-124	Dyak_14-3-3zeta; GE19338 gene product from transcript GE19338-RA; K06630 tyrosine 3-monooxygenase/tryptophan 5-monooxygenase activation protein
Unigene15063_S_mosellanaA	dse:Dsec_GM21186	2e-124	GM21186 gene product from transcript GM21186-RA; K06630 tyrosine 3-monooxygenase/tryptophan 5-monooxygenase activation protein
Unigene15063_S_mosellanaA	der:Dere_GG24140	2e-124	GG24140 gene product from transcript GG24140-RA; K06630 tyrosine 3-monooxygenase/tryptophan 5-monooxygenase activation protein
Unigene15063_S_mosellanaA	dme:Dmel_CG17870	2e-124	14-3-3zeta; CG17870 gene product from transcript CG17870-RB; K06630 tyrosine 3-monooxygenase/tryptophan 5-monooxygenase activation protein
Unigene15063_S_mosellanaA	aga:AgaP_AGAP007643	4e-124	AGAP007643-PC; K06630 tyrosine 3-monooxygenase/tryptophan 5-monooxygenase activation protein
Unigene15063_S_mosellanaA	api:100161970	8e-124	14-3-3zeta; 14-3-3 protein zeta; K06630 tyrosine 3-monooxygenase/tryptophan 5-monooxygenase activation protein
Unigene15063_S_mosellanaA	dsi:Dsim_GD12271	1e-123	GD12271 gene product from transcript GD12271-RA; K06630 tyrosine 3-monooxygenase/tryptophan 5-monooxygenase activation protein
Unigene15063_S_mosellanaA	cbr:CBG17289	4e-113	Cbr-ftt-2; C. briggsae CBR-FTT-2 protein; K06630 tyrosine 3-monooxygenase/tryptophan 5-monooxygenase activation protein
Unigene15063_S_mosellanaA	cel:F52D10.3	5e-113	ftt-2; Fourteen-Three-Three family member (ftt-2); K06630 tyrosine 3-monooxygenase/tryptophan 5-monooxygenase activation protein
Unigene15063_S_mosellanaA	dre:321729	6e-113	ywhabl, hm:zehn0976, wu:fb33b01, zgc:73065, zgc:77351; tyrosine 3-monooxygenase/tryptophan 5-monooxygenase activation protein, beta polypeptide like; K06630 tyrosine 3-monooxygenase/tryptophan 5-monooxygenase activation protein
Unigene15063_S_mosellanaA	dre:323055	2e-111	ywhaba, fb80c08, fk41f08, wu:fb80c08, wu:fd11d01, wu:fk41f08, ywhab1; tyrosine 3-monooxygenase/tryptophan 5-monooxygenase activation protein, beta polypeptide a; K06630 tyrosine 3-monooxygenase/tryptophan 5-monooxygenase activation protein
Unigene15067_S_mosellanaA	rno:29456	2e-52	Map1b, Mtap1b; microtubule-associated protein 1B; K10429 microtubule-associated protein 1
Unigene15067_S_mosellanaA	gga:396174	3e-52	MAP1B; microtubule-associated protein 1B; K10429 microtubule-associated protein 1
Unigene15067_S_mosellanaA	tgu:100220659	8e-52	microtubule-associated protein 1B; K10429 microtubule-associated protein 1
Unigene15067_S_mosellanaA	cfa:478092	2e-51	MAP1B; microtubule-associated protein 1B; K10429 microtubule-associated protein 1
Unigene15067_S_mosellanaA	xtr:779460	3e-51	map1b, futsch, map5; microtubule-associated protein 1B; K10429 microtubule-associated protein 1
Unigene15067_S_mosellanaA	mmu:17755	3e-51	Mtap1b, A230055D22, AI843217, LC1, MAP1B, MAP5, MGC169657, MGC169658, Mtap-5, Mtap5; microtubule-associated protein 1B; K10429 microtubule-associated protein 1
Unigene15067_S_mosellanaA	hsa:4131	5e-51	MAP1B, DKFZp686E1099, DKFZp686F1345, FLJ38954, FUTSCH, MAP5; microtubule-associated protein 1B; K10429 microtubule-associated protein 1
Unigene15067_S_mosellanaA	ptr:450137	7e-51	MAP1B; microtubule-associated protein 1B; K10429 microtubule-associated protein 1
Unigene15067_S_mosellanaA	ssc:100519062	2e-50	MAP1B; microtubule-associated protein 1B; K10429 microtubule-associated protein 1
Unigene15067_S_mosellanaA	mcc:574272	3e-50	MAP1B; microtubule-associated protein 1B; K10429 microtubule-associated protein 1
Unigene15067_S_mosellanaA	pon:100174005	3e-50	MAP1B, DKFZp459D0911; microtubule-associated protein 1B; K10429 microtubule-associated protein 1
Unigene15067_S_mosellanaA	bta:514739	6e-50	MAP1B; microtubule-associated protein 1B; K10429 microtubule-associated protein 1
Unigene15067_S_mosellanaA	aml:100482256	1e-49	MAP1B; microtubule-associated protein 1B; K10429 microtubule-associated protein 1
Unigene15067_S_mosellanaA	mdo:100010940	2e-48	similar to signal transducer and activation of transcription factor 3; K10429 microtubule-associated protein 1
Unigene15067_S_mosellanaA	dre:100151220	2e-41	map1aa; microtubule-associated protein 1Aa; K10429 microtubule-associated protein 1
Unigene15067_S_mosellanaA	dre:562808	4e-41	wu:fc62e12; si:dkey-37m8.10; K10429 microtubule-associated protein 1
Unigene15067_S_mosellanaA	tgu:100222197	1e-40	microtubule-associated protein 1A; K10429 microtubule-associated protein 1
Unigene15067_S_mosellanaA	mcc:710514	2e-40	MAP1A; microtubule-associated protein 1A; K10429 microtubule-associated protein 1
Unigene15067_S_mosellanaA	hsa:4130	3e-40	MAP1A, FLJ77111, MAP1L, MTAP1A; microtubule-associated protein 1A; K10429 microtubule-associated protein 1
Unigene15067_S_mosellanaA	aml:100473923	9e-40	MAP1A; microtubule-associated protein 1A; K10429 microtubule-associated protein 1
Unigene15068_S_mosellanaA	der:Dere_GG11045	2e-65	GG11045 gene product from transcript GG11045-RA; K04616 gamma-aminobutyric acid (GABA) B receptor 2
Unigene15068_S_mosellanaA	dme:Dmel_CG6706	2e-65	GABA-B-R2; metabotropic GABA-B receptor subtype 2; K04616 gamma-aminobutyric acid (GABA) B receptor 2
Unigene15068_S_mosellanaA	dya:Dyak_GE24090	3e-65	GE24090 gene product from transcript GE24090-RA; K04616 gamma-aminobutyric acid (GABA) B receptor 2
Unigene15068_S_mosellanaA	dsi:Dsim_GD18506	6e-65	GD18506 gene product from transcript GD18506-RA; K04616 gamma-aminobutyric acid (GABA) B receptor 2
Unigene15068_S_mosellanaA	dwi:Dwil_GK13022	7e-65	GK13022 gene product from transcript GK13022-RA; K04616 gamma-aminobutyric acid (GABA) B receptor 2
Unigene15068_S_mosellanaA	dgr:Dgri_GH16266	8e-64	GH16266 gene product from transcript GH16266-RA; K04616 gamma-aminobutyric acid (GABA) B receptor 2
Unigene15068_S_mosellanaA	dmo:Dmoj_GI22184	2e-63	GI22184 gene product from transcript GI22184-RA; K04616 gamma-aminobutyric acid (GABA) B receptor 2
Unigene15068_S_mosellanaA	dpo:Dpse_GA19799	2e-63	GA19799 gene product from transcript GA19799-RA; K04616 gamma-aminobutyric acid (GABA) B receptor 2
Unigene15068_S_mosellanaA	dan:Dana_GF16969	3e-62	GF16969 gene product from transcript GF16969-RA; K04616 gamma-aminobutyric acid (GABA) B receptor 2
Unigene15068_S_mosellanaA	dvi:Dvir_GJ24302	4e-62	GJ24302 gene product from transcript GJ24302-RA; K04616 gamma-aminobutyric acid (GABA) B receptor 2
Unigene15068_S_mosellanaA	aag:AaeL_AAEL010408	3e-58	gaba-b receptor ; K04616 gamma-aminobutyric acid (GABA) B receptor 2
Unigene15068_S_mosellanaA	cqu:CpipJ_CPIJ008641	9e-50	gamma-aminobutyric acid type B receptor; K04616 gamma-aminobutyric acid (GABA) B receptor 2
Unigene15068_S_mosellanaA	dse:Dsec_GM23697	4e-30	GM23697 gene product from transcript GM23697-RA; K04616 gamma-aminobutyric acid (GABA) B receptor 2
Unigene15068_S_mosellanaA	tca:658289	4e-16	similar to CG6706-PB, isoform B; K04616 gamma-aminobutyric acid (GABA) B receptor 2
Unigene15068_S_mosellanaA	ame:410140	1e-09	GABA-B-R2; metabotropic GABA-B receptor subtype 2; K04616 gamma-aminobutyric acid (GABA) B receptor 2
Unigene15073_S_mosellanaA	aag:AaeL_AAEL002688	1e-59	glucosyl/glucuronosyl transferases ; K00699 glucuronosyltransferase [EC:2.4.1.17]
Unigene15073_S_mosellanaA	aga:AgaP_AGAP007920	1e-58	AGAP007920-PA; K00699 glucuronosyltransferase [EC:2.4.1.17]
Unigene15073_S_mosellanaA	der:Dere_GG21135	2e-57	GG21135 gene product from transcript GG21135-RA; K00699 glucuronosyltransferase [EC:2.4.1.17]
Unigene15073_S_mosellanaA	cqu:CpipJ_CPIJ004369	3e-57	glucosyl transferase; K00699 glucuronosyltransferase [EC:2.4.1.17]
Unigene15073_S_mosellanaA	dme:Dmel_CG17323	5e-57	CG17323 gene product from transcript CG17323-RA (EC:2.4.1.17); K00699 glucuronosyltransferase [EC:2.4.1.17]
Unigene15073_S_mosellanaA	dya:Dyak_GE13209	1e-56	Dyak_lola; GE13209 gene product from transcript GE13209-RA; K00699 glucuronosyltransferase [EC:2.4.1.17]
Unigene15073_S_mosellanaA	dsi:Dsim_GD24159	1e-56	GD24159 gene product from transcript GD24159-RA; K00699 glucuronosyltransferase [EC:2.4.1.17]
Unigene15073_S_mosellanaA	dse:Dsec_GM17296	1e-56	GM17296 gene product from transcript GM17296-RA; K00699 glucuronosyltransferase [EC:2.4.1.17]
Unigene15073_S_mosellanaA	dan:Dana_GF15420	9e-56	GF15420 gene product from transcript GF15420-RA; K00699 glucuronosyltransferase [EC:2.4.1.17]
Unigene15073_S_mosellanaA	dmo:Dmoj_GI20954	2e-54	GI20954 gene product from transcript GI20954-RA; K00699 glucuronosyltransferase [EC:2.4.1.17]
Unigene15073_S_mosellanaA	dpe:Dper_GL19446	8e-54	GL19446 gene product from transcript GL19446-RA; K00699 glucuronosyltransferase [EC:2.4.1.17]
Unigene15073_S_mosellanaA	dpo:Dpse_GA14457	8e-54	GA14457 gene product from transcript GA14457-RA; K00699 glucuronosyltransferase [EC:2.4.1.17]
Unigene15073_S_mosellanaA	dvi:Dvir_GJ19920	2e-52	GJ19920 gene product from transcript GJ19920-RA; K00699 glucuronosyltransferase [EC:2.4.1.17]
Unigene15073_S_mosellanaA	dwi:Dwil_GK14592	4e-52	GK14592 gene product from transcript GK14592-RA; K00699 glucuronosyltransferase [EC:2.4.1.17]
Unigene15073_S_mosellanaA	dgr:Dgri_GH10546	5e-48	GH10546 gene product from transcript GH10546-RA; K00699 glucuronosyltransferase [EC:2.4.1.17]
Unigene15073_S_mosellanaA	tca:660290	5e-43	similar to CG17323-PA; K00699 glucuronosyltransferase [EC:2.4.1.17]
Unigene15073_S_mosellanaA	tca:658932	1e-34	similar to CG17323-PA; K00699 glucuronosyltransferase [EC:2.4.1.17]
Unigene15073_S_mosellanaA	api:100160380	3e-33	similar to glucosyl/glucuronosyl transferases; K00699 glucuronosyltransferase [EC:2.4.1.17]
Unigene15073_S_mosellanaA	nvi:100121977	2e-32	NV14936; similar to glucosyl/glucuronosyl transferases; K00699 glucuronosyltransferase [EC:2.4.1.17]
Unigene15073_S_mosellanaA	api:100169323	1e-31	similar to glucosyl/glucuronosyl transferases; K00699 glucuronosyltransferase [EC:2.4.1.17]
Unigene15085_S_mosellanaA	dre:373140	4e-07	slc2a8, sb:cb753, sb:cb808, slc2a8l, zgc:56364; solute carrier family 2 (facilitated glucose transporter), member 8; K08145 MFS transporter, SP family, solute carrier family 2 (facilitated glucose transporter), member 8
Unigene15085_S_mosellanaA	rno:25139	6e-06	Slc2a4, Glut4, MGC93607; solute carrier family 2 (facilitated glucose transporter), member 4; K07191 MFS transporter, SP family, solute carrier family 2 (facilitated glucose transporter), member 4
Unigene15087_S_mosellanaA	cel:F21D5.3	1e-18	hypothetical protein; K00540 [EC:1.-.-.-]
Unigene15088_S_mosellanaA	cel:F21D5.3	3e-10	hypothetical protein; K00540 [EC:1.-.-.-]
Unigene15089_S_mosellanaA	dmo:Dmoj_GI24778	7e-13	GI24778 gene product from transcript GI24778-RA; K10478 BTB/POZ domain-containing protein 3/6
Unigene15089_S_mosellanaA	dgr:Dgri_GH13476	3e-12	GH13476 gene product from transcript GH13476-RA; K10478 BTB/POZ domain-containing protein 3/6
Unigene15089_S_mosellanaA	dwi:Dwil_GK11641	4e-12	GK11641 gene product from transcript GK11641-RA; K10478 BTB/POZ domain-containing protein 3/6
Unigene15089_S_mosellanaA	dya:Dyak_GE10124	6e-12	GE10124 gene product from transcript GE10124-RA; K10478 BTB/POZ domain-containing protein 3/6
Unigene15089_S_mosellanaA	dsi:Dsim_GD19151	6e-12	GD19151 gene product from transcript GD19151-RA; K10478 BTB/POZ domain-containing protein 3/6
Unigene15089_S_mosellanaA	dse:Dsec_GM15225	6e-12	GM15225 gene product from transcript GM15225-RA; K10478 BTB/POZ domain-containing protein 3/6
Unigene15089_S_mosellanaA	der:Dere_GG22159	6e-12	GG22159 gene product from transcript GG22159-RA; K10478 BTB/POZ domain-containing protein 3/6
Unigene15089_S_mosellanaA	dan:Dana_GF18143	6e-12	GF18143 gene product from transcript GF18143-RA; K10478 BTB/POZ domain-containing protein 3/6
Unigene15089_S_mosellanaA	dme:Dmel_CG5319	6e-12	lute; CG5319 gene product from transcript CG5319-RA; K10478 BTB/POZ domain-containing protein 3/6
Unigene15089_S_mosellanaA	dvi:Dvir_GJ24428	7e-12	GJ24428 gene product from transcript GJ24428-RA; K10478 BTB/POZ domain-containing protein 3/6
Unigene15089_S_mosellanaA	dpe:Dper_GL23567	7e-12	GL23567 gene product from transcript GL23567-RA; K10478 BTB/POZ domain-containing protein 3/6
Unigene15089_S_mosellanaA	dpo:Dpse_GA18801	7e-12	GA18801 gene product from transcript GA18801-RA; K10478 BTB/POZ domain-containing protein 3/6
Unigene15089_S_mosellanaA	aga:AgaP_AGAP004234	4e-11	AGAP004234-PA; K10478 BTB/POZ domain-containing protein 3/6
Unigene15089_S_mosellanaA	xtr:100170424	2e-08	btbd1, ns5atp8; BTB (POZ) domain containing 1; K10477 BTB/POZ domain-containing protein 1/2
Unigene15089_S_mosellanaA	xtr:100038185	2e-08	btbd2, btbd1; BTB (POZ) domain containing 2; K10477 BTB/POZ domain-containing protein 1/2
Unigene15089_S_mosellanaA	xla:779046	2e-08	btbd2, btbd1; BTB (POZ) domain containing 2; K10477 BTB/POZ domain-containing protein 1/2
Unigene15089_S_mosellanaA	tgu:100223888	2e-08	similar to BTB domain protein 6; K10478 BTB/POZ domain-containing protein 3/6
Unigene15089_S_mosellanaA	mmu:399566	2e-08	Btbd6; BTB (POZ) domain containing 6; K10478 BTB/POZ domain-containing protein 3/6
Unigene15089_S_mosellanaA	pon:100449448	2e-08	BTB/POZ domain-containing protein 6-like; K10478 BTB/POZ domain-containing protein 3/6
Unigene15089_S_mosellanaA	tgu:100224338	3e-08	BTB (POZ) domain containing 3; K10478 BTB/POZ domain-containing protein 3/6
Unigene15094_S_mosellanaA	dgr:Dgri_GH18370	5e-16	GH18370 gene product from transcript GH18370-RA; K00106 xanthine dehydrogenase/oxidase [EC:1.17.1.4 1.17.3.2]
Unigene15094_S_mosellanaA	aag:AaeL_AAEL002683	8e-16	aldehyde oxidase ; K00106 xanthine dehydrogenase/oxidase [EC:1.17.1.4 1.17.3.2]
Unigene15094_S_mosellanaA	dvi:Dvir_GJ10353	2e-15	Dvir_ry; rosy; K00106 xanthine dehydrogenase/oxidase [EC:1.17.1.4 1.17.3.2]
Unigene15094_S_mosellanaA	dmo:Dmoj_GI23360	2e-15	Dmoj_Xdh; GI23360 gene product from transcript GI23360-RA; K00106 xanthine dehydrogenase/oxidase [EC:1.17.1.4 1.17.3.2]
Unigene15094_S_mosellanaA	dan:Dana_GF16930	7e-15	Dana_Xdh; xanthine dehydrogenase; K00106 xanthine dehydrogenase/oxidase [EC:1.17.1.4 1.17.3.2]
Unigene15094_S_mosellanaA	dpe:Dper_GL24383	1e-14	Dper_ry; GL24383 gene product from transcript GL24383-RA; K00106 xanthine dehydrogenase/oxidase [EC:1.17.1.4 1.17.3.2]
Unigene15094_S_mosellanaA	dpo:Dpse_GA20500	1e-14	Dpse_ry; GA20500 gene product from transcript GA20500-RA; K00106 xanthine dehydrogenase/oxidase [EC:1.17.1.4 1.17.3.2]
Unigene15094_S_mosellanaA	dsi:Dsim_GD18875	5e-14	Dsim_ry; rosy; K00106 xanthine dehydrogenase/oxidase [EC:1.17.1.4 1.17.3.2]
Unigene15094_S_mosellanaA	dse:Dsec_GM24078	5e-14	GM24078 gene product from transcript GM24078-RA; K00106 xanthine dehydrogenase/oxidase [EC:1.17.1.4 1.17.3.2]
Unigene15094_S_mosellanaA	dme:Dmel_CG7642	5e-14	ry; rosy (EC:1.17.1.4 1.17.3.2); K00106 xanthine dehydrogenase/oxidase [EC:1.17.1.4 1.17.3.2]
Unigene15094_S_mosellanaA	aga:AgaP_AGAP007918	1e-13	AGAP007918-PA; K00106 xanthine dehydrogenase/oxidase [EC:1.17.1.4 1.17.3.2]
Unigene15094_S_mosellanaA	dya:Dyak_GE26236	1e-13	Dyak_ry; GE26236 gene product from transcript GE26236-RA; K00106 xanthine dehydrogenase/oxidase [EC:1.17.1.4 1.17.3.2]
Unigene15094_S_mosellanaA	dwi:Dwil_GK12225	1e-13	Dwil_ry; rosy; K00106 xanthine dehydrogenase/oxidase [EC:1.17.1.4 1.17.3.2]
Unigene15094_S_mosellanaA	der:Dere_GG19379	1e-13	Dere_Xdh; Xanthine dehydrogenase; K00106 xanthine dehydrogenase/oxidase [EC:1.17.1.4 1.17.3.2]
Unigene15094_S_mosellanaA	aml:100465942	2e-13	XDH; xanthine dehydrogenase; K00106 xanthine dehydrogenase/oxidase [EC:1.17.1.4 1.17.3.2]
Unigene15094_S_mosellanaA	cfa:483028	2e-13	XDH; xanthine dehydrogenase; K00106 xanthine dehydrogenase/oxidase [EC:1.17.1.4 1.17.3.2]
Unigene15094_S_mosellanaA	cin:100181350	1e-12	similar to xanthine dehydrogenase; K00106 xanthine dehydrogenase/oxidase [EC:1.17.1.4 1.17.3.2]
Unigene15094_S_mosellanaA	ecb:100054601	1e-12	similar to Xanthine dehydrogenase/oxidase; K00106 xanthine dehydrogenase/oxidase [EC:1.17.1.4 1.17.3.2]
Unigene15094_S_mosellanaA	dre:570457	2e-12	aox1, si:ch211-246m6.10; aldehyde oxidase 1; K00157 aldehyde oxidase [EC:1.2.3.1]
Unigene15094_S_mosellanaA	bta:280960	3e-12	XDH; xanthine dehydrogenase (EC:1.17.1.4 1.17.3.2); K00106 xanthine dehydrogenase/oxidase [EC:1.17.1.4 1.17.3.2]
Unigene15101_S_mosellanaA	oaa:100084126	3e-21	similar to Aryl Hydrocarbon Receptor 1; K09093 aryl hydrocarbon receptor
Unigene15101_S_mosellanaA	tgu:100230166	2e-20	aryl hydrocarbon receptor; K09093 aryl hydrocarbon receptor
Unigene15101_S_mosellanaA	gga:373907	2e-20	AHR; aryl hydrocarbon receptor; K09093 aryl hydrocarbon receptor
Unigene15101_S_mosellanaA	pon:100433770	3e-20	AHR; aryl hydrocarbon receptor; K09093 aryl hydrocarbon receptor
Unigene15101_S_mosellanaA	hsa:196	3e-20	AHR, bHLHe76; aryl hydrocarbon receptor; K09093 aryl hydrocarbon receptor
Unigene15101_S_mosellanaA	aml:100476204	4e-20	aryl hydrocarbon receptor-like; K09093 aryl hydrocarbon receptor
Unigene15101_S_mosellanaA	mdo:100011693	5e-20	similar to aryl hydrocarbon receptor 1B; K09093 aryl hydrocarbon receptor
Unigene15101_S_mosellanaA	spu:575350	7e-20	similar to aryl hydrocarbon receptor; K09093 aryl hydrocarbon receptor
Unigene15101_S_mosellanaA	mmu:11622	7e-20	Ahr, Ah, Ahh, Ahre, In, bHLHe76; aryl-hydrocarbon receptor; K09093 aryl hydrocarbon receptor
Unigene15101_S_mosellanaA	cfa:475251	9e-20	AHR; aryl hydrocarbon receptor; K09093 aryl hydrocarbon receptor
Unigene15101_S_mosellanaA	bta:280714	1e-19	AHR; aryl hydrocarbon receptor; K09093 aryl hydrocarbon receptor
Unigene15101_S_mosellanaA	rno:25690	1e-19	Ahr; aryl hydrocarbon receptor; K09093 aryl hydrocarbon receptor
Unigene15101_S_mosellanaA	xla:100335047	3e-19	ahr1a, ahr; aryl hydrocarbon receptor 1a; K09093 aryl hydrocarbon receptor
Unigene15101_S_mosellanaA	mcc:723045	6e-19	AHRR; aryl-hydrocarbon receptor repressor; K09094 aryl hydrocarbon receptor repressor
Unigene15101_S_mosellanaA	hsa:57491	6e-19	AHRR, AHH, AHHR, KIAA1234, MGC167813, MGC176630, bHLHe77; aryl-hydrocarbon receptor repressor; K09094 aryl hydrocarbon receptor repressor
Unigene15101_S_mosellanaA	ecb:100057633	9e-19	similar to dioxin receptor repressor; K09094 aryl hydrocarbon receptor repressor
Unigene15101_S_mosellanaA	mdo:100014395	2e-18	ahrr; aryl hydrocarbon receptor repressor; K09094 aryl hydrocarbon receptor repressor
Unigene15101_S_mosellanaA	xla:398659	3e-18	ahr, ahr1b; aryl hydrocarbon receptor; K09093 aryl hydrocarbon receptor
Unigene15101_S_mosellanaA	tgu:100224441	3e-18	similar to aryl hydrocarbon receptor repressor; K09094 aryl hydrocarbon receptor repressor
Unigene15101_S_mosellanaA	ecb:100066186	3e-18	AHR; aryl hydrocarbon receptor; K09093 aryl hydrocarbon receptor
Unigene15110_S_mosellanaA	tgu:100228689	6e-22	similar to solute carrier family 24 (sodium/potassium/calcium exchanger), member 3; K13751 solute carrier family 24 (sodium/potassium/calcium exchanger), member 3
Unigene15110_S_mosellanaA	gga:421244	7e-21	SLC24A3; solute carrier family 24 (sodium/potassium/calcium exchanger), member 3; K13751 solute carrier family 24 (sodium/potassium/calcium exchanger), member 3
Unigene15110_S_mosellanaA	dre:100334346	1e-20	solute carrier family 24 member 4-like; K13752 solute carrier family 24 (sodium/potassium/calcium exchanger), member 4
Unigene15110_S_mosellanaA	bta:615739	1e-20	SLC24A4; solute carrier family 24 (sodium/potassium/calcium exchanger), member 4; K13752 solute carrier family 24 (sodium/potassium/calcium exchanger), member 4
Unigene15110_S_mosellanaA	mmu:238384	2e-20	Slc24a4, A930002M03Rik, AW492432, NCKX4; solute carrier family 24 (sodium/potassium/calcium exchanger), member 4; K13752 solute carrier family 24 (sodium/potassium/calcium exchanger), member 4
Unigene15110_S_mosellanaA	ecb:100063742	3e-20	SLC24A4; solute carrier family 24 (sodium/potassium/calcium exchanger), member 4; K13752 solute carrier family 24 (sodium/potassium/calcium exchanger), member 4
Unigene15110_S_mosellanaA	ssc:100156914	3e-20	SLC24A4; solute carrier family 24 (sodium/potassium/calcium exchanger), member 4; K13752 solute carrier family 24 (sodium/potassium/calcium exchanger), member 4
Unigene15110_S_mosellanaA	mcc:697997	3e-20	SLC24A4; solute carrier family 24 (sodium/potassium/calcium exchanger), member 4; K13752 solute carrier family 24 (sodium/potassium/calcium exchanger), member 4
Unigene15110_S_mosellanaA	ptr:467535	3e-20	SLC24A4; solute carrier family 24 (sodium/potassium/calcium exchanger), member 4; K13752 solute carrier family 24 (sodium/potassium/calcium exchanger), member 4
Unigene15110_S_mosellanaA	hsa:123041	3e-20	SLC24A4, FLJ38852, NCKX4, SHEP6, SLC24A2; solute carrier family 24 (sodium/potassium/calcium exchanger), member 4; K13752 solute carrier family 24 (sodium/potassium/calcium exchanger), member 4
Unigene15110_S_mosellanaA	cfa:607455	3e-20	SLC24A4; solute carrier family 24 (sodium/potassium/calcium exchanger), member 4; K13752 solute carrier family 24 (sodium/potassium/calcium exchanger), member 4
Unigene15110_S_mosellanaA	gga:772279	1e-19	SLC24A4; solute carrier family 24 (sodium/potassium/calcium exchanger), member 4; K13752 solute carrier family 24 (sodium/potassium/calcium exchanger), member 4
Unigene15110_S_mosellanaA	oaa:100084098	1e-19	SLC24A4; solute carrier family 24 (sodium/potassium/calcium exchanger), member 4; K13752 solute carrier family 24 (sodium/potassium/calcium exchanger), member 4
Unigene15110_S_mosellanaA	aml:100464348	1e-19	SLC24A4; solute carrier family 24 (sodium/potassium/calcium exchanger), member 4; K13752 solute carrier family 24 (sodium/potassium/calcium exchanger), member 4
Unigene15110_S_mosellanaA	mmu:94249	2e-19	Slc24a3, NCKX3; solute carrier family 24 (sodium/potassium/calcium exchanger), member 3; K13751 solute carrier family 24 (sodium/potassium/calcium exchanger), member 3
Unigene15110_S_mosellanaA	dre:557196	2e-19	slc24a3, si:dkey-187a12.3; solute carrier family 24 (sodium/potassium/calcium exchanger), member 3; K13751 solute carrier family 24 (sodium/potassium/calcium exchanger), member 3
Unigene15110_S_mosellanaA	xtr:100489343	2e-19	slc24a4; solute carrier family 24 (sodium/potassium/calcium exchanger), member 4; K13752 solute carrier family 24 (sodium/potassium/calcium exchanger), member 4
Unigene15110_S_mosellanaA	ecb:100061651	2e-19	similar to solute carrier family 24 (sodium/potassium/calcium exchanger), member 3; K13751 solute carrier family 24 (sodium/potassium/calcium exchanger), member 3
Unigene15110_S_mosellanaA	bta:616407	2e-19	SLC24A3; solute carrier family 24 (sodium/potassium/calcium exchanger), member 3; K13751 solute carrier family 24 (sodium/potassium/calcium exchanger), member 3
Unigene15110_S_mosellanaA	aml:100471685	2e-19	sodium/potassium/calcium exchanger 3-like; K13751 solute carrier family 24 (sodium/potassium/calcium exchanger), member 3
Unigene15114_S_mosellanaA	spu:581911	5e-50	similar to 4-coumarate:CoA ligase; K01904 4-coumarate--CoA ligase [EC:6.2.1.12]
Unigene15114_S_mosellanaA	gga:422102	3e-25	ACSF2; acyl-CoA synthetase family member 2; K00666 fatty-acyl-CoA synthase [EC:6.2.1.-]
Unigene15114_S_mosellanaA	dre:751707	8e-25	acsf2, MGC152887, im:7145554, wu:fi49b09, zgc:152887; acyl-CoA synthetase family member 2 (EC:6.2.1.-); K00666 fatty-acyl-CoA synthase [EC:6.2.1.-]
Unigene15114_S_mosellanaA	cfa:480551	1e-23	ACSF2; acyl-CoA synthetase family member 2; K00666 fatty-acyl-CoA synthase [EC:6.2.1.-]
Unigene15114_S_mosellanaA	rno:619561	2e-22	Acsf2; acyl-CoA synthetase family member 2 (EC:6.2.1.-); K00666 fatty-acyl-CoA synthase [EC:6.2.1.-]
Unigene15114_S_mosellanaA	bta:768237	2e-21	ACSF2, MGC139897; acyl-CoA synthetase family member 2; K00666 fatty-acyl-CoA synthase [EC:6.2.1.-]
Unigene15114_S_mosellanaA	ecb:100069942	4e-21	ACSF2; acyl-CoA synthetase family member 2; K00666 fatty-acyl-CoA synthase [EC:6.2.1.-]
Unigene15114_S_mosellanaA	mmu:264895	4e-21	Acsf2, MGC25878; acyl-CoA synthetase family member 2 (EC:6.2.1.-); K00666 fatty-acyl-CoA synthase [EC:6.2.1.-]
Unigene15114_S_mosellanaA	mcc:702474	4e-20	ACSF2; acyl-CoA synthetase family member 2; K00666 fatty-acyl-CoA synthase [EC:6.2.1.-]
Unigene15114_S_mosellanaA	dme:Dmel_CG12512	6e-20	CG12512 gene product from transcript CG12512-RA (EC:6.2.1.3); K01897 long-chain acyl-CoA synthetase [EC:6.2.1.3]
Unigene15114_S_mosellanaA	xtr:100493746	2e-19	medium-chain-fatty-acid--CoA ligase-like; K00666 fatty-acyl-CoA synthase [EC:6.2.1.-]
Unigene15114_S_mosellanaA	ssc:100512220	2e-19	acyl-coenzyme A synthetase ACSM3, mitochondrial-like; K01896 medium-chain acyl-CoA synthetase [EC:6.2.1.2]
Unigene15114_S_mosellanaA	mcc:696622	2e-19	ACSM3; acyl-CoA synthetase medium-chain family member 3; K01896 medium-chain acyl-CoA synthetase [EC:6.2.1.2]
Unigene15114_S_mosellanaA	pon:100172872	2e-19	ACSF2, DKFZp469K0912; acyl-CoA synthetase family member 2 (EC:6.2.1.-); K00666 fatty-acyl-CoA synthase [EC:6.2.1.-]
Unigene15114_S_mosellanaA	bta:533798	3e-19	ACSM3; acyl-CoA synthetase medium-chain family member 3; K01896 medium-chain acyl-CoA synthetase [EC:6.2.1.2]
Unigene15114_S_mosellanaA	aml:100465944	3e-19	acyl-coenzyme A synthetase ACSM3, mitochondrial-like; K01896 medium-chain acyl-CoA synthetase [EC:6.2.1.2]
Unigene15114_S_mosellanaA	ptr:455121	3e-19	ACSF2; acyl-CoA synthetase family member 2; K00666 fatty-acyl-CoA synthase [EC:6.2.1.-]
Unigene15114_S_mosellanaA	hsa:80221	3e-19	ACSF2, ACSMW, AVYV493, FLJ20920; acyl-CoA synthetase family member 2 (EC:6.2.1.-); K00666 fatty-acyl-CoA synthase [EC:6.2.1.-]
Unigene15114_S_mosellanaA	cfa:608888	4e-19	ACSM3; acyl-CoA synthetase medium-chain family member 3; K01896 medium-chain acyl-CoA synthetase [EC:6.2.1.2]
Unigene15114_S_mosellanaA	mmu:20216	1e-18	Acsm3, Sa, Sah; acyl-CoA synthetase medium-chain family member 3 (EC:6.2.1.2); K01896 medium-chain acyl-CoA synthetase [EC:6.2.1.2]
Unigene15121_S_mosellanaA	tgu:751981	1e-06	NF-M; K04573 neurofilament medium polypeptide (neurofilament 3)
Unigene15121_S_mosellanaA	rno:83686	2e-06	Cngb1, Gm1959; cyclic nucleotide gated channel beta 1; K04952 cyclic nucleotide gated channel beta 1
Unigene15121_S_mosellanaA	bta:781157	3e-06	HTATSF1; HIV-1 Tat specific factor 1 pseudogene; K13093 HIV Tat-specific factor 1
Unigene15121_S_mosellanaA	mmu:18040	3e-06	Nefm, NF-M, NF160, NF165, Nef3, Nfm; neurofilament, medium polypeptide; K04573 neurofilament medium polypeptide (neurofilament 3)
Unigene15128_S_mosellanaA	mdo:100014467	2e-10	similar to Toll-like receptor 4; K10160 toll-like receptor 4
Unigene15128_S_mosellanaA	spu:587154	4e-10	similar to toll-like receptor 3; K05401 toll-like recepto 3
Unigene15128_S_mosellanaA	oaa:100077705	1e-09	similar to toll-like receptor 4; K10160 toll-like receptor 4
Unigene15128_S_mosellanaA	ecb:100066890	2e-09	TLR4; toll-like receptor 4; K10160 toll-like receptor 4
Unigene15128_S_mosellanaA	dre:403125	2e-09	tlr2; toll-like receptor 2; K10159 toll-like receptor 2
Unigene15128_S_mosellanaA	bta:281536	2e-09	TLR4; toll-like receptor 4; K10160 toll-like receptor 4
Unigene15128_S_mosellanaA	mmu:21898	2e-09	Tlr4, Lps, Ly87, Ran/M1, Rasl2-8; toll-like receptor 4; K10160 toll-like receptor 4
Unigene15128_S_mosellanaA	rno:29260	3e-09	Tlr4; toll-like receptor 4; K10160 toll-like receptor 4
Unigene15128_S_mosellanaA	bta:407237	5e-09	TLR6; toll-like receptor 6; K10169 toll-like receptor 6
Unigene15128_S_mosellanaA	bta:574090	5e-09	TLR1; toll-like receptor 1; K05398 toll-like receptor 1
Unigene15128_S_mosellanaA	aml:100472815	5e-09	toll-like receptor 4-like; K10160 toll-like receptor 4
Unigene15128_S_mosellanaA	mcc:574360	5e-09	TLR4; toll-like receptor 4; K10160 toll-like receptor 4
Unigene15128_S_mosellanaA	ptr:743242	5e-09	TLR4; toll-like receptor 4; K10160 toll-like receptor 4
Unigene15128_S_mosellanaA	hsa:7099	5e-09	TLR4, ARMD10, CD284, TOLL, hToll; toll-like receptor 4; K10160 toll-like receptor 4
Unigene15128_S_mosellanaA	mmu:24088	6e-09	Tlr2, Ly105; toll-like receptor 2; K10159 toll-like receptor 2
Unigene15128_S_mosellanaA	cfa:403417	8e-09	TLR4; toll-like receptor 4; K10160 toll-like receptor 4
Unigene15128_S_mosellanaA	cfa:448807	8e-09	TLR2; toll-like receptor 2; K10159 toll-like receptor 2
Unigene15128_S_mosellanaA	pon:100457187	1e-08	TLR1; toll-like receptor 1; K05398 toll-like receptor 1
Unigene15128_S_mosellanaA	tgu:100222593	1e-08	similar to Toll-like receptor 2 type-2; K10159 toll-like receptor 2
Unigene15128_S_mosellanaA	ecb:100009701	1e-08	TLR2; toll-like receptor 2; K10159 toll-like receptor 2
Unigene15130_S_mosellanaA	cqu:CpipJ_CPIJ005595	1e-53	fatty acid synthase S-acetyltransferase; K00665 fatty acid synthase, animal type [EC:2.3.1.85]
Unigene15130_S_mosellanaA	aag:AaeL_AAEL001194	3e-53	fatty acid synthase ; K00665 fatty acid synthase, animal type [EC:2.3.1.85]
Unigene15130_S_mosellanaA	aga:AgaP_AGAP009176	2e-50	AGAP009176-PA; K00665 fatty acid synthase, animal type [EC:2.3.1.85]
Unigene15130_S_mosellanaA	dvi:Dvir_GJ21736	8e-50	GJ21736 gene product from transcript GJ21736-RA; K00665 fatty acid synthase, animal type [EC:2.3.1.85]
Unigene15130_S_mosellanaA	dmo:Dmoj_GI10520	1e-49	GI10520 gene product from transcript GI10520-RA; K00665 fatty acid synthase, animal type [EC:2.3.1.85]
Unigene15130_S_mosellanaA	dse:Dsec_GM18393	1e-49	GM18393 gene product from transcript GM18393-RA; K00665 fatty acid synthase, animal type [EC:2.3.1.85]
Unigene15130_S_mosellanaA	dme:Dmel_CG3523	1e-49	CG3523 gene product from transcript CG3523-RA (EC:1.-.-.- 2.3.1.85 3.1.-.-); K00665 fatty acid synthase, animal type [EC:2.3.1.85]
Unigene15130_S_mosellanaA	tca:658978	2e-49	similar to CG3523-PA; K00665 fatty acid synthase, animal type [EC:2.3.1.85]
Unigene15130_S_mosellanaA	dpe:Dper_GL18554	4e-49	GL18554 gene product from transcript GL18554-RA; K00665 fatty acid synthase, animal type [EC:2.3.1.85]
Unigene15130_S_mosellanaA	dpo:Dpse_GA17497	4e-49	GA17497 gene product from transcript GA17497-RA; K00665 fatty acid synthase, animal type [EC:2.3.1.85]
Unigene15130_S_mosellanaA	der:Dere_GG24920	7e-49	GG24920 gene product from transcript GG24920-RA; K00665 fatty acid synthase, animal type [EC:2.3.1.85]
Unigene15130_S_mosellanaA	dya:Dyak_GE18210	1e-48	GE18210 gene product from transcript GE18210-RA; K00665 fatty acid synthase, animal type [EC:2.3.1.85]
Unigene15130_S_mosellanaA	dwi:Dwil_GK18431	1e-48	GK18431 gene product from transcript GK18431-RA; K00665 fatty acid synthase, animal type [EC:2.3.1.85]
Unigene15130_S_mosellanaA	dgr:Dgri_GH10963	3e-48	GH10963 gene product from transcript GH10963-RA; K00665 fatty acid synthase, animal type [EC:2.3.1.85]
Unigene15130_S_mosellanaA	dan:Dana_GF14400	3e-48	GF14400 gene product from transcript GF14400-RA; K00665 fatty acid synthase, animal type [EC:2.3.1.85]
Unigene15130_S_mosellanaA	dan:Dana_GF14401	6e-48	GF14401 gene product from transcript GF14401-RA; K00665 fatty acid synthase, animal type [EC:2.3.1.85]
Unigene15130_S_mosellanaA	dmo:Dmoj_GI10509	1e-47	GI10509 gene product from transcript GI10509-RA; K00665 fatty acid synthase, animal type [EC:2.3.1.85]
Unigene15130_S_mosellanaA	dya:Dyak_GE18209	1e-46	GE18209 gene product from transcript GE18209-RA; K00665 fatty acid synthase, animal type [EC:2.3.1.85]
Unigene15130_S_mosellanaA	dme:Dmel_CG3524	1e-46	v(2)k05816; CG3524 gene product from transcript CG3524-RA (EC:1.-.-.- 2.3.1.38 2.3.1.39 2.3.1.41 3.1.-.-); K00665 fatty acid synthase, animal type [EC:2.3.1.85]
Unigene15130_S_mosellanaA	dwi:Dwil_GK18430	2e-46	GK18430 gene product from transcript GK18430-RA; K00665 fatty acid synthase, animal type [EC:2.3.1.85]
Unigene15137_S_mosellanaA	aag:AaeL_AAEL013466	2e-33	ankyrin 2,3/unc44 ; K10380 ankyrin
Unigene15137_S_mosellanaA	nvi:100122475	4e-32	NV14672; similar to ENSANGP00000006233; K10380 ankyrin
Unigene15137_S_mosellanaA	aga:AgaP_AGAP002272	5e-32	AGAP002272-PA; K10380 ankyrin
Unigene15137_S_mosellanaA	aga:AgaP_AGAP009937	8e-32	AGAP009937-PA; K10380 ankyrin
Unigene15137_S_mosellanaA	ame:409051	1e-31	Ank; ankyrin; K10380 ankyrin
Unigene15137_S_mosellanaA	dwi:Dwil_GK13612	2e-31	GK13612 gene product from transcript GK13612-RA; K10380 ankyrin
Unigene15137_S_mosellanaA	gga:396309	5e-31	ANK3, CHANK3; ankyrin 3; K10380 ankyrin
Unigene15137_S_mosellanaA	cel:B0350.2	7e-31	unc-44; UNCoordinated family member (unc-44); K10380 ankyrin
Unigene15137_S_mosellanaA	ecb:100064198	7e-31	ANK2; ankyrin 2, neuronal; K10380 ankyrin
Unigene15137_S_mosellanaA	dpo:Dpse_GA23604	1e-30	GA23604 gene product from transcript GA23604-RA; K10380 ankyrin
Unigene15137_S_mosellanaA	dvi:Dvir_GJ13827	2e-30	GJ13827 gene product from transcript GJ13827-RA; K10380 ankyrin
Unigene15137_S_mosellanaA	dmo:Dmoj_GI13078	2e-30	GI13078 gene product from transcript GI13078-RA; K10380 ankyrin
Unigene15137_S_mosellanaA	dgr:Dgri_GH16856	2e-30	GH16856 gene product from transcript GH16856-RA; K10380 ankyrin
Unigene15137_S_mosellanaA	dya:Dyak_GE20395	2e-30	GE20395 gene product from transcript GE20395-RA; K10380 ankyrin
Unigene15137_S_mosellanaA	dwi:Dwil_GK24225	2e-30	GK24225 gene product from transcript GK24225-RA; K10380 ankyrin
Unigene15137_S_mosellanaA	der:Dere_GG14943	2e-30	GG14943 gene product from transcript GG14943-RA; K10380 ankyrin
Unigene15137_S_mosellanaA	dan:Dana_GF23770	2e-30	GF23770 gene product from transcript GF23770-RA; K10380 ankyrin
Unigene15137_S_mosellanaA	tgu:751974	2e-30	ankyrin B; K10380 ankyrin
Unigene15137_S_mosellanaA	dsi:Dsim_GD13038	3e-30	GD13038 gene product from transcript GD13038-RA; K10380 ankyrin
Unigene15137_S_mosellanaA	gga:422689	3e-30	ANK2, CHANK2; ankyrin 2, neuronal; K10380 ankyrin
Unigene15138_S_mosellanaA	aml:100468710	1e-19	von Willebrand factor-like; K03900 von Willebrand factor
Unigene15138_S_mosellanaA	hsa:7450	2e-19	VWF, F8VWF, VWD; von Willebrand factor; K03900 von Willebrand factor
Unigene15138_S_mosellanaA	cfa:399544	1e-18	VWF, F8VWF; von Willebrand factor; K03900 von Willebrand factor
Unigene15138_S_mosellanaA	ptr:451773	3e-18	VWF; von Willebrand factor; K03900 von Willebrand factor
Unigene15138_S_mosellanaA	ssc:399543	3e-18	VWF; von Willebrand factor; K03900 von Willebrand factor
Unigene15138_S_mosellanaA	mmu:22371	3e-18	Vwf, 6820430P06Rik, AI551257, B130011O06Rik, C630030D09, F8VWF, VWD; Von Willebrand factor homolog; K03900 von Willebrand factor
Unigene15138_S_mosellanaA	dre:570643	6e-18	vwf, si:ch1073-474e24.1; von Willebrand factor; K03900 von Willebrand factor
Unigene15138_S_mosellanaA	gga:423101	6e-18	MUC2; mucin 2, oligomeric mucus/gel-forming; K10955 intestinal mucin-2
Unigene15138_S_mosellanaA	xtr:100492314	1e-17	von Willebrand factor-like; K03900 von Willebrand factor
Unigene15138_S_mosellanaA	tgu:100220116	1e-17	similar to mucin 2; K10955 intestinal mucin-2
Unigene15138_S_mosellanaA	rno:116669	1e-17	Vwf; von Willebrand factor; K03900 von Willebrand factor
Unigene15138_S_mosellanaA	mcc:722019	1e-17	VWF; von Willebrand factor-like; K03900 von Willebrand factor
Unigene15138_S_mosellanaA	mmu:74180	4e-17	Muc5b, 2300002I04Rik, A130042M24, AV085033, MUC5, MUC9, mucin_5b; mucin 5, subtype B, tracheobronchial; K13908 mucin-5B
Unigene15138_S_mosellanaA	bta:280958	5e-17	VWF; von Willebrand factor; K03900 von Willebrand factor
Unigene15138_S_mosellanaA	xtr:100493286	6e-17	mucin-2-like; K10955 intestinal mucin-2
Unigene15138_S_mosellanaA	gga:419031	8e-17	VWF; von Willebrand factor; K03900 von Willebrand factor
Unigene15138_S_mosellanaA	tgu:100228828	2e-16	similar to von Willebrand factor; K03900 von Willebrand factor
Unigene15138_S_mosellanaA	bta:100298498	2e-16	mucin 2-like; K10955 intestinal mucin-2
Unigene15138_S_mosellanaA	rno:24572	2e-16	Muc2, HH-Muc; mucin 2, oligomeric mucus/gel-forming; K10955 intestinal mucin-2
Unigene15138_S_mosellanaA	mmu:17831	2e-16	Muc2, 2010015E03Rik, MCM, wnn; mucin 2; K10955 intestinal mucin-2
Unigene15142_S_mosellanaA	dmo:Dmoj_GI12369	4e-10	GI12369 gene product from transcript GI12369-RA; K12823 ATP-dependent RNA helicase DDX5/DBP2 [EC:3.6.4.13]
Unigene15142_S_mosellanaA	dwi:Dwil_GK25423	9e-07	GK25423 gene product from transcript GK25423-RA; K14079 poly(A) RNA polymerase GLD2 [EC:2.7.7.19]
Unigene15142_S_mosellanaA	dwi:Dwil_GK17402	6e-06	GK17402 gene product from transcript GK17402-RA; K14972 PAX-interacting protein 1
Unigene15142_S_mosellanaA	dmo:Dmoj_GI11131	6e-06	GI11131 gene product from transcript GI11131-RA; K14570 RNA exonuclease 1 [EC:3.1.-.-]
Unigene15146_S_mosellanaA	dse:Dsec_GM11858	3e-09	GM11858 gene product from transcript GM11858-RA; K08098 phosphatidylinositol glycan, class Z [EC:2.4.1.-]
Unigene15146_S_mosellanaA	der:Dere_GG22964	2e-08	GG22964 gene product from transcript GG22964-RA; K08098 phosphatidylinositol glycan, class Z [EC:2.4.1.-]
Unigene15146_S_mosellanaA	dme:Dmel_CG3419	2e-07	CG3419 gene product from transcript CG3419-RB (EC:2.4.1.-); K08098 phosphatidylinositol glycan, class Z [EC:2.4.1.-]
Unigene15148_S_mosellanaA	bfo:BRAFLDRAFT_121021	1e-12	hypothetical protein; K01007 pyruvate, water dikinase [EC:2.7.9.2]
Unigene15158_S_mosellanaA	dmo:Dmoj_GI12777	4e-22	GI12777 gene product from transcript GI12777-RA; K01183 chitinase [EC:3.2.1.14]
Unigene15158_S_mosellanaA	dgr:Dgri_GH15723	1e-21	GH15723 gene product from transcript GH15723-RA; K01183 chitinase [EC:3.2.1.14]
Unigene15158_S_mosellanaA	dpe:Dper_GL20797	1e-19	GL20797 gene product from transcript GL20797-RA; K01183 chitinase [EC:3.2.1.14]
Unigene15158_S_mosellanaA	dpo:Dpse_GA15211	1e-19	GA15211 gene product from transcript GA15211-RA; K01183 chitinase [EC:3.2.1.14]
Unigene15158_S_mosellanaA	dwi:Dwil_GK17559	1e-19	GK17559 gene product from transcript GK17559-RA; K01183 chitinase [EC:3.2.1.14]
Unigene15158_S_mosellanaA	dya:Dyak_GE20919	3e-19	GE20919 gene product from transcript GE20919-RA; K01183 chitinase [EC:3.2.1.14]
Unigene15158_S_mosellanaA	der:Dere_GG14565	4e-19	GG14565 gene product from transcript GG14565-RA; K01183 chitinase [EC:3.2.1.14]
Unigene15158_S_mosellanaA	dsi:Dsim_GD13442	5e-19	GD13442 gene product from transcript GD13442-RA; K01183 chitinase [EC:3.2.1.14]
Unigene15158_S_mosellanaA	dme:Dmel_CG2054	5e-19	Cht2; Chitinase 2 (EC:3.2.1.14); K01183 chitinase [EC:3.2.1.14]
Unigene15158_S_mosellanaA	dan:Dana_GF24966	6e-19	GF24966 gene product from transcript GF24966-RA; K01183 chitinase [EC:3.2.1.14]
Unigene15158_S_mosellanaA	dvi:Dvir_GJ16075	1e-18	GJ16075 gene product from transcript GJ16075-RA; K01183 chitinase [EC:3.2.1.14]
Unigene15158_S_mosellanaA	dse:Dsec_GM14173	1e-18	GM14173 gene product from transcript GM14173-RA; K01183 chitinase [EC:3.2.1.14]
Unigene15158_S_mosellanaA	aag:AaeL_AAEL012370	9e-16	brain chitinase and chia ; K01183 chitinase [EC:3.2.1.14]
Unigene15158_S_mosellanaA	cqu:CpipJ_CPIJ004564	1e-15	brain chitinase and chia; K01183 chitinase [EC:3.2.1.14]
Unigene15158_S_mosellanaA	aga:AgaP_AGAP005634	4e-15	AGAP005634-PA; K01183 chitinase [EC:3.2.1.14]
Unigene15158_S_mosellanaA	tca:658736	2e-06	similar to AGAP005634-PA; K01183 chitinase [EC:3.2.1.14]
Unigene15159_S_mosellanaA	cqu:CpipJ_CPIJ013924	4e-15	tyrosine-protein kinase transmembrane receptor Ror; K05122 receptor tyrosine kinase-like orphan receptor 1 [EC:2.7.10.1]
Unigene15159_S_mosellanaA	aga:AgaP_AGAP006219	3e-14	AGAP006219-PA; K05122 receptor tyrosine kinase-like orphan receptor 1 [EC:2.7.10.1]
Unigene15159_S_mosellanaA	aag:AaeL_AAEL010374	5e-14	tyrosine-protein kinase transmembrane receptor ; K05122 receptor tyrosine kinase-like orphan receptor 1 [EC:2.7.10.1]
Unigene15159_S_mosellanaA	dgr:Dgri_GH13860	1e-12	GH13860 gene product from transcript GH13860-RA; K05122 receptor tyrosine kinase-like orphan receptor 1 [EC:2.7.10.1]
Unigene15159_S_mosellanaA	dpe:Dper_GL19173	1e-12	GL19173 gene product from transcript GL19173-RA; K05122 receptor tyrosine kinase-like orphan receptor 1 [EC:2.7.10.1]
Unigene15159_S_mosellanaA	dvi:Dvir_GJ18109	5e-12	GJ18109 gene product from transcript GJ18109-RA; K05122 receptor tyrosine kinase-like orphan receptor 1 [EC:2.7.10.1]
Unigene15159_S_mosellanaA	dsi:Dsim_GD23669	5e-12	GD23669 gene product from transcript GD23669-RA; K05122 receptor tyrosine kinase-like orphan receptor 1 [EC:2.7.10.1]
Unigene15159_S_mosellanaA	dse:Dsec_GM18059	5e-12	GM18059 gene product from transcript GM18059-RA; K05122 receptor tyrosine kinase-like orphan receptor 1 [EC:2.7.10.1]
Unigene15159_S_mosellanaA	dan:Dana_GF15756	5e-12	GF15756 gene product from transcript GF15756-RA; K05122 receptor tyrosine kinase-like orphan receptor 1 [EC:2.7.10.1]
Unigene15159_S_mosellanaA	dme:Dmel_CG4926	5e-12	Ror; CG4926 gene product from transcript CG4926-RA (EC:2.7.10.- 2.7.10.1); K05122 receptor tyrosine kinase-like orphan receptor 1 [EC:2.7.10.1]
Unigene15159_S_mosellanaA	der:Dere_GG10097	6e-12	GG10097 gene product from transcript GG10097-RA; K05122 receptor tyrosine kinase-like orphan receptor 1 [EC:2.7.10.1]
Unigene15159_S_mosellanaA	dwi:Dwil_GK23115	8e-12	GK23115 gene product from transcript GK23115-RA; K05122 receptor tyrosine kinase-like orphan receptor 1 [EC:2.7.10.1]
Unigene15159_S_mosellanaA	dya:Dyak_GE18911	1e-11	GE18911 gene product from transcript GE18911-RA; K05122 receptor tyrosine kinase-like orphan receptor 1 [EC:2.7.10.1]
Unigene15159_S_mosellanaA	dmo:Dmoj_GI19175	2e-10	GI19175 gene product from transcript GI19175-RA; K05122 receptor tyrosine kinase-like orphan receptor 1 [EC:2.7.10.1]
Unigene15159_S_mosellanaA	ame:408826	2e-09	Dg; dystroglycan; K06265 dystroglycan 1
Unigene15159_S_mosellanaA	xtr:100493286	4e-09	mucin-2-like; K10955 intestinal mucin-2
Unigene15159_S_mosellanaA	dmo:Dmoj_GI12584	1e-08	GI12584 gene product from transcript GI12584-RA; K08252 receptor protein-tyrosine kinase [EC:2.7.10.1]
Unigene15159_S_mosellanaA	dgr:Dgri_GH15801	1e-08	GH15801 gene product from transcript GH15801-RA; K08252 receptor protein-tyrosine kinase [EC:2.7.10.1]
Unigene15159_S_mosellanaA	dan:Dana_GF24725	1e-08	GF24725 gene product from transcript GF24725-RA; K08252 receptor protein-tyrosine kinase [EC:2.7.10.1]
Unigene15159_S_mosellanaA	cqu:CpipJ_CPIJ000270	1e-08	tyrosine kinase; K08252 receptor protein-tyrosine kinase [EC:2.7.10.1]
Unigene15171_S_mosellanaA	dvi:Dvir_GJ19029	3e-37	Dvir_para; paralytic; K05388 voltage-gated sodium channel alpha, invertebrate
Unigene15171_S_mosellanaA	nvi:100101930	6e-37	Para, NV14617; voltage-gated sodium channel alpha subunit; K05388 voltage-gated sodium channel alpha, invertebrate
Unigene15171_S_mosellanaA	dmo:Dmoj_GI21488	6e-37	GI21488 gene product from transcript GI21488-RA; K05388 voltage-gated sodium channel alpha, invertebrate
Unigene15171_S_mosellanaA	dgr:Dgri_GH24791	6e-37	GH24791 gene product from transcript GH24791-RA; K05388 voltage-gated sodium channel alpha, invertebrate
Unigene15171_S_mosellanaA	dya:Dyak_GE15966	6e-37	GE15966 gene product from transcript GE15966-RA; K05388 voltage-gated sodium channel alpha, invertebrate
Unigene15171_S_mosellanaA	dwi:Dwil_GK25247	6e-37	GK25247 gene product from transcript GK25247-RA; K05388 voltage-gated sodium channel alpha, invertebrate
Unigene15171_S_mosellanaA	der:Dere_GG19319	6e-37	GG19319 gene product from transcript GG19319-RA; K05388 voltage-gated sodium channel alpha, invertebrate
Unigene15171_S_mosellanaA	dme:Dmel_CG9907	6e-37	para; paralytic; K05388 voltage-gated sodium channel alpha, invertebrate
Unigene15171_S_mosellanaA	tca:656403	7e-37	Para; paralytic B; K05388 voltage-gated sodium channel alpha, invertebrate
Unigene15171_S_mosellanaA	tca:656391	1e-36	Para; paralytic A; K05388 voltage-gated sodium channel alpha, invertebrate
Unigene15171_S_mosellanaA	dan:Dana_GF19518	2e-36	GF19518 gene product from transcript GF19518-RA; K05388 voltage-gated sodium channel alpha, invertebrate
Unigene15171_S_mosellanaA	ame:409018	3e-36	Para; sodium channel protein paralytic; K05388 voltage-gated sodium channel alpha, invertebrate
Unigene15171_S_mosellanaA	aga:AgaP_AGAP004707	3e-36	AGAP004707-PA; K05388 voltage-gated sodium channel alpha, invertebrate
Unigene15171_S_mosellanaA	aag:AaeL_AAEL006019	4e-36	voltage-gated sodium channel ; K05388 voltage-gated sodium channel alpha, invertebrate
Unigene15171_S_mosellanaA	dpo:Dpse_GA22114	6e-36	GA22114 gene product from transcript GA22114-RA; K05388 voltage-gated sodium channel alpha, invertebrate
Unigene15171_S_mosellanaA	ssc:100511715	7e-32	SCN4A; sodium channel, voltage-gated, type IV, alpha subunit; K04837 voltage-gated sodium channel type IV alpha
Unigene15171_S_mosellanaA	bta:533065	7e-32	SCN9A; sodium channel, voltage-gated, type IX, alpha subunit; K04841 voltage-gated sodium channel type IX alpha
Unigene15171_S_mosellanaA	aml:100470881	7e-32	SCN4A; sodium channel, voltage-gated, type IV, alpha subunit; K04837 voltage-gated sodium channel type IV alpha
Unigene15171_S_mosellanaA	cfa:610754	7e-32	SCN4A; sodium channel, voltage-gated, type IV, alpha subunit; K04837 voltage-gated sodium channel type IV alpha
Unigene15171_S_mosellanaA	pon:100450057	7e-32	SCN4A; sodium channel, voltage-gated, type IV, alpha subunit; K04837 voltage-gated sodium channel type IV alpha
Unigene15172_S_mosellanaA	nvi:100101930	1e-11	Para, NV14617; voltage-gated sodium channel alpha subunit; K05388 voltage-gated sodium channel alpha, invertebrate
Unigene15172_S_mosellanaA	dvi:Dvir_GJ19029	2e-11	Dvir_para; paralytic; K05388 voltage-gated sodium channel alpha, invertebrate
Unigene15172_S_mosellanaA	dmo:Dmoj_GI21488	3e-11	GI21488 gene product from transcript GI21488-RA; K05388 voltage-gated sodium channel alpha, invertebrate
Unigene15172_S_mosellanaA	dgr:Dgri_GH24791	3e-11	GH24791 gene product from transcript GH24791-RA; K05388 voltage-gated sodium channel alpha, invertebrate
Unigene15172_S_mosellanaA	dya:Dyak_GE15966	3e-11	GE15966 gene product from transcript GE15966-RA; K05388 voltage-gated sodium channel alpha, invertebrate
Unigene15172_S_mosellanaA	dwi:Dwil_GK25247	3e-11	GK25247 gene product from transcript GK25247-RA; K05388 voltage-gated sodium channel alpha, invertebrate
Unigene15172_S_mosellanaA	der:Dere_GG19319	3e-11	GG19319 gene product from transcript GG19319-RA; K05388 voltage-gated sodium channel alpha, invertebrate
Unigene15172_S_mosellanaA	dan:Dana_GF19518	3e-11	GF19518 gene product from transcript GF19518-RA; K05388 voltage-gated sodium channel alpha, invertebrate
Unigene15172_S_mosellanaA	dme:Dmel_CG9907	3e-11	para; paralytic; K05388 voltage-gated sodium channel alpha, invertebrate
Unigene15172_S_mosellanaA	tca:656391	5e-11	Para; paralytic A; K05388 voltage-gated sodium channel alpha, invertebrate
Unigene15172_S_mosellanaA	ame:409018	5e-11	Para; sodium channel protein paralytic; K05388 voltage-gated sodium channel alpha, invertebrate
Unigene15172_S_mosellanaA	tca:656403	8e-11	Para; paralytic B; K05388 voltage-gated sodium channel alpha, invertebrate
Unigene15172_S_mosellanaA	aga:AgaP_AGAP004707	1e-10	AGAP004707-PA; K05388 voltage-gated sodium channel alpha, invertebrate
Unigene15172_S_mosellanaA	aag:AaeL_AAEL006019	2e-10	voltage-gated sodium channel ; K05388 voltage-gated sodium channel alpha, invertebrate
Unigene15172_S_mosellanaA	dpo:Dpse_GA22114	2e-10	GA22114 gene product from transcript GA22114-RA; K05388 voltage-gated sodium channel alpha, invertebrate
Unigene15172_S_mosellanaA	bta:533065	5e-10	SCN9A; sodium channel, voltage-gated, type IX, alpha subunit; K04841 voltage-gated sodium channel type IX alpha
Unigene15172_S_mosellanaA	aml:100482886	5e-10	SCN9A; sodium channel, voltage-gated, type IX, alpha subunit; K04841 voltage-gated sodium channel type IX alpha
Unigene15172_S_mosellanaA	oaa:100083071	1e-09	similar to PN1; K04841 voltage-gated sodium channel type IX alpha
Unigene15172_S_mosellanaA	cfa:488381	1e-09	SCN9A; sodium channel, voltage-gated, type IX, alpha subunit; K04841 voltage-gated sodium channel type IX alpha
Unigene15172_S_mosellanaA	mmu:20274	1e-09	Scn9a, KIAA4197, Nav1.7, PN1, Scn1a, mKIAA4197; sodium channel, voltage-gated, type IX, alpha; K04841 voltage-gated sodium channel type IX alpha
Unigene15173_S_mosellanaA	cel:R11D1.11	5e-37	dhs-21; DeHydrogenases, Short chain family member (dhs-21); K03331 L-xylulose reductase [EC:1.1.1.10]
Unigene15173_S_mosellanaA	cbr:CBG08572	1e-34	Cbr-dhs-21; C. briggsae CBR-DHS-21 protein; K03331 L-xylulose reductase [EC:1.1.1.10]
Unigene15173_S_mosellanaA	tca:659735	1e-34	similar to dicarbonyl L-xylulose reductase; K03331 L-xylulose reductase [EC:1.1.1.10]
Unigene15173_S_mosellanaA	ame:413567	8e-34	L-xylulose reductase; K03331 L-xylulose reductase [EC:1.1.1.10]
Unigene15173_S_mosellanaA	dre:550282	4e-33	dcxr, wu:fa12f09, zgc:111977; dicarbonyl/L-xylulose reductase (EC:1.1.1.10); K03331 L-xylulose reductase [EC:1.1.1.10]
Unigene15173_S_mosellanaA	dgr:Dgri_GH15276	2e-32	GH15276 gene product from transcript GH15276-RA; K11147 dehydrogenase/reductase SDR family member 4 [EC:1.1.-.-]
Unigene15173_S_mosellanaA	mdo:100029860	3e-32	similar to diacetyl/L-xylulose reductase; K03331 L-xylulose reductase [EC:1.1.1.10]
Unigene15173_S_mosellanaA	rno:171408	4e-32	Dcxr, glb; dicarbonyl L-xylulose reductase (EC:1.1.1.10); K03331 L-xylulose reductase [EC:1.1.1.10]
Unigene15173_S_mosellanaA	dvi:Dvir_GJ12209	6e-32	GJ12209 gene product from transcript GJ12209-RA; K11147 dehydrogenase/reductase SDR family member 4 [EC:1.1.-.-]
Unigene15173_S_mosellanaA	xtr:394704	6e-32	dcxr, MGC76093; dicarbonyl/L-xylulose reductase (EC:1.1.1.10); K03331 L-xylulose reductase [EC:1.1.1.10]
Unigene15173_S_mosellanaA	dpo:Dpse_GA10483	8e-32	GA10483 gene product from transcript GA10483-RA; K11147 dehydrogenase/reductase SDR family member 4 [EC:1.1.-.-]
Unigene15173_S_mosellanaA	aml:100478538	8e-32	l-xylulose reductase-like; K03331 L-xylulose reductase [EC:1.1.1.10]
Unigene15173_S_mosellanaA	xla:734498	2e-31	dcxr, MGC114658; dicarbonyl/L-xylulose reductase (EC:1.1.1.10); K03331 L-xylulose reductase [EC:1.1.1.10]
Unigene15173_S_mosellanaA	mmu:67880	2e-31	Dcxr, 0610038K04Rik, 1810027P18Rik; dicarbonyl L-xylulose reductase (EC:1.1.1.10); K03331 L-xylulose reductase [EC:1.1.1.10]
Unigene15173_S_mosellanaA	mcc:715513	3e-31	DCXR; dicarbonyl/L-xylulose reductase; K03331 L-xylulose reductase [EC:1.1.1.10]
Unigene15173_S_mosellanaA	dan:Dana_GF10473	4e-31	GF10473 gene product from transcript GF10473-RA; K11147 dehydrogenase/reductase SDR family member 4 [EC:1.1.-.-]
Unigene15173_S_mosellanaA	dmo:Dmoj_GI11985	5e-31	GI11985 gene product from transcript GI11985-RA; K11147 dehydrogenase/reductase SDR family member 4 [EC:1.1.-.-]
Unigene15173_S_mosellanaA	dse:Dsec_GM13930	7e-31	GM13930 gene product from transcript GM13930-RA; K11147 dehydrogenase/reductase SDR family member 4 [EC:1.1.-.-]
Unigene15173_S_mosellanaA	dme:Dmel_CG10672	9e-31	CG10672 gene product from transcript CG10672-RA (EC:1.1.-.-); K11147 dehydrogenase/reductase SDR family member 4 [EC:1.1.-.-]
Unigene15173_S_mosellanaA	der:Dere_GG14143	1e-30	GG14143 gene product from transcript GG14143-RA; K11147 dehydrogenase/reductase SDR family member 4 [EC:1.1.-.-]
Unigene15181_S_mosellanaA	cqu:CpipJ_CPIJ003989	2e-71	laminin subunit alpha; K06240 laminin, alpha 3/5
Unigene15181_S_mosellanaA	aga:AgaP_AGAP004993	2e-70	AGAP004993-PA; K06240 laminin, alpha 3/5
Unigene15181_S_mosellanaA	dsi:Dsim_GD13136	1e-63	GD13136 gene product from transcript GD13136-RA; K06240 laminin, alpha 3/5
Unigene15181_S_mosellanaA	dan:Dana_GF10909	1e-63	GF10909 gene product from transcript GF10909-RA; K06240 laminin, alpha 3/5
Unigene15181_S_mosellanaA	dse:Dsec_GM13851	5e-63	GM13851 gene product from transcript GM13851-RA; K06240 laminin, alpha 3/5
Unigene15181_S_mosellanaA	dme:Dmel_CG10236	5e-63	LanA; Laminin A; K06240 laminin, alpha 3/5
Unigene15181_S_mosellanaA	der:Dere_GG14069	1e-62	GG14069 gene product from transcript GG14069-RA; K06240 laminin, alpha 3/5
Unigene15181_S_mosellanaA	dya:Dyak_GE20494	5e-62	GE20494 gene product from transcript GE20494-RA; K06240 laminin, alpha 3/5
Unigene15181_S_mosellanaA	dpe:Dper_GL22528	5e-61	GL22528 gene product from transcript GL22528-RA; K06240 laminin, alpha 3/5
Unigene15181_S_mosellanaA	dpo:Dpse_GA10179	5e-61	GA10179 gene product from transcript GA10179-RA; K06240 laminin, alpha 3/5
Unigene15181_S_mosellanaA	dvi:Dvir_GJ12003	9e-61	GJ12003 gene product from transcript GJ12003-RA; K06240 laminin, alpha 3/5
Unigene15181_S_mosellanaA	dwi:Dwil_GK17256	6e-60	GK17256 gene product from transcript GK17256-RA; K06240 laminin, alpha 3/5
Unigene15181_S_mosellanaA	dmo:Dmoj_GI13231	9e-60	GI13231 gene product from transcript GI13231-RA; K06240 laminin, alpha 3/5
Unigene15181_S_mosellanaA	dgr:Dgri_GH16286	4e-58	GH16286 gene product from transcript GH16286-RA; K06240 laminin, alpha 3/5
Unigene15181_S_mosellanaA	ame:412663	4e-50	LanA, LamA; laminin A; K06240 laminin, alpha 3/5
Unigene15181_S_mosellanaA	tca:661583	5e-48	similar to CG10236-PA; K06240 laminin, alpha 3/5
Unigene15181_S_mosellanaA	bmy:Bm1_38590	4e-44	laminin-like protein K08C7.3 precursor; K06240 laminin, alpha 3/5
Unigene15181_S_mosellanaA	spu:578626	1e-42	similar to ENSANGP00000010787; K06240 laminin, alpha 3/5
Unigene15181_S_mosellanaA	dre:321243	2e-41	lama5, cb402, im:7138247, sb:cb402, wu:fb81a10; laminin, alpha 5; K06240 laminin, alpha 3/5
Unigene15181_S_mosellanaA	ssc:100511642	3e-40	LAMA3; laminin, alpha 3; K06240 laminin, alpha 3/5
Unigene15183_S_mosellanaA	aag:AaeL_AAEL015081	3e-91	tRNA (5-methylaminomethyl-2-thiouridylate)-methyltransferase ; K00566 tRNA-specific 2-thiouridylase [EC:2.8.1.-]
Unigene15183_S_mosellanaA	ame:551812	2e-87	mitochondrial tRNA-specific 2-thiouridylase 1; K00566 tRNA-specific 2-thiouridylase [EC:2.8.1.-]
Unigene15183_S_mosellanaA	aga:AgaP_AGAP011960	3e-86	AGAP011960-PA; K00566 tRNA-specific 2-thiouridylase [EC:2.8.1.-]
Unigene15183_S_mosellanaA	tca:660835	3e-86	similar to CG3021-PA; K00566 tRNA-specific 2-thiouridylase [EC:2.8.1.-]
Unigene15183_S_mosellanaA	cqu:CpipJ_CPIJ004441	4e-86	tRNA (5-methylaminomethyl-2-thiouridylate)-methyltransferase; K00566 tRNA-specific 2-thiouridylase [EC:2.8.1.-]
Unigene15183_S_mosellanaA	nvi:100118515	1e-81	NV15538; similar to ENSANGP00000015341; K00566 tRNA-specific 2-thiouridylase [EC:2.8.1.-]
Unigene15183_S_mosellanaA	dgr:Dgri_GH11989	2e-78	GH11989 gene product from transcript GH11989-RA; K00566 tRNA-specific 2-thiouridylase [EC:2.8.1.-]
Unigene15183_S_mosellanaA	dmo:Dmoj_GI15611	2e-76	GI15611 gene product from transcript GI15611-RA; K00566 tRNA-specific 2-thiouridylase [EC:2.8.1.-]
Unigene15183_S_mosellanaA	dya:Dyak_GE16655	7e-76	GE16655 gene product from transcript GE16655-RA; K00566 tRNA-specific 2-thiouridylase [EC:2.8.1.-]
Unigene15183_S_mosellanaA	cfa:481204	4e-75	TRMU; tRNA 5-methylaminomethyl-2-thiouridylate methyltransferase; K00566 tRNA-specific 2-thiouridylase [EC:2.8.1.-]
Unigene15183_S_mosellanaA	bta:616451	6e-75	TRMU, MGC133954; tRNA 5-methylaminomethyl-2-thiouridylate methyltransferase (EC:2.1.1.61); K00566 tRNA-specific 2-thiouridylase [EC:2.8.1.-]
Unigene15183_S_mosellanaA	dpe:Dper_GL14198	1e-74	GL14198 gene product from transcript GL14198-RA; K00566 tRNA-specific 2-thiouridylase [EC:2.8.1.-]
Unigene15183_S_mosellanaA	dwi:Dwil_GK16353	2e-74	GK16353 gene product from transcript GK16353-RA; K00566 tRNA-specific 2-thiouridylase [EC:2.8.1.-]
Unigene15183_S_mosellanaA	dsi:Dsim_GD16539	2e-74	GD16539 gene product from transcript GD16539-RA; K00566 tRNA-specific 2-thiouridylase [EC:2.8.1.-]
Unigene15183_S_mosellanaA	dpo:Dpse_GA22395	3e-74	GA22395 gene product from transcript GA22395-RA; K00566 tRNA-specific 2-thiouridylase [EC:2.8.1.-]
Unigene15183_S_mosellanaA	hsa:55687	3e-74	TRMU, MGC99627, MTO2, MTU1, TRMT, TRMT1, TRNT1; tRNA 5-methylaminomethyl-2-thiouridylate methyltransferase (EC:2.1.1.61); K00566 tRNA-specific 2-thiouridylase [EC:2.8.1.-]
Unigene15183_S_mosellanaA	dse:Dsec_GM19108	6e-74	GM19108 gene product from transcript GM19108-RA; K00566 tRNA-specific 2-thiouridylase [EC:2.8.1.-]
Unigene15183_S_mosellanaA	aml:100475980	1e-73	mitochondrial tRNA-specific 2-thiouridylase 1-like; K00566 tRNA-specific 2-thiouridylase [EC:2.8.1.-]
Unigene15183_S_mosellanaA	der:Dere_GG12823	2e-73	GG12823 gene product from transcript GG12823-RA; K00566 tRNA-specific 2-thiouridylase [EC:2.8.1.-]
Unigene15183_S_mosellanaA	pon:100172484	2e-73	TRMU, DKFZp469P1839; tRNA 5-methylaminomethyl-2-thiouridylate methyltransferase (EC:2.1.1.61 2.8.1.-); K00566 tRNA-specific 2-thiouridylase [EC:2.8.1.-]
Unigene15189_S_mosellanaA	dme:Dmel_CG7672	5e-11	gl; glass; K09214 glass
Unigene15193_S_mosellanaA	dre:393545	5e-11	onecut1, MGC65904, oc1, onecut1l, zgc:65904, zgc:77450; one cut domain, family member 1; K08026 one cut domain, family member 1, hepatocyte nuclear factor 6
Unigene15193_S_mosellanaA	tgu:100227378	3e-10	similar to one cut domain, family member 1; K08026 one cut domain, family member 1, hepatocyte nuclear factor 6
Unigene15193_S_mosellanaA	mdo:100026501	4e-10	ONECUT1; one cut homeobox 1; K08026 one cut domain, family member 1, hepatocyte nuclear factor 6
Unigene15193_S_mosellanaA	xtr:100101763	1e-09	onecut1, hnf-6, hnf6, hnf6a; one cut homeobox 1; K08026 one cut domain, family member 1, hepatocyte nuclear factor 6
Unigene15193_S_mosellanaA	aml:100468514	1e-08	ONECUT1; one cut homeobox 1; K08026 one cut domain, family member 1, hepatocyte nuclear factor 6
Unigene15193_S_mosellanaA	ssc:100152052	7e-08	ONECUT1; one cut homeobox 1; K08026 one cut domain, family member 1, hepatocyte nuclear factor 6
Unigene15193_S_mosellanaA	bta:503584	7e-08	ONECUT1, HNF-6a; one cut homeobox 1; K08026 one cut domain, family member 1, hepatocyte nuclear factor 6
Unigene15193_S_mosellanaA	rno:25231	2e-07	Onecut1, Hnf6; one cut homeobox 1; K08026 one cut domain, family member 1, hepatocyte nuclear factor 6
Unigene15193_S_mosellanaA	mmu:15379	2e-07	Onecut1, D9Ertd423e, HNF-6, Hfh12, Hnf6, Hnf6b, OC-1, Oc1; one cut domain, family member 1; K08026 one cut domain, family member 1, hepatocyte nuclear factor 6
Unigene15193_S_mosellanaA	cfa:487558	3e-07	ONECUT1; one cut homeobox 1; K08026 one cut domain, family member 1, hepatocyte nuclear factor 6
Unigene15193_S_mosellanaA	pon:100448974	4e-07	ONECUT1; one cut homeobox 1; K08026 one cut domain, family member 1, hepatocyte nuclear factor 6
Unigene15193_S_mosellanaA	ptr:746173	4e-07	ONECUT1; one cut homeobox 1; K08026 one cut domain, family member 1, hepatocyte nuclear factor 6
Unigene15193_S_mosellanaA	hsa:3175	4e-07	ONECUT1, HNF-6, HNF6, HNF6A; one cut homeobox 1; K08026 one cut domain, family member 1, hepatocyte nuclear factor 6
Unigene15196_S_mosellanaA	hsa:377677	3e-36	CA13, CAXIII, FLJ36434, FLJ37995, MGC59868; carbonic anhydrase XIII (EC:4.2.1.1); K01672 carbonic anhydrase [EC:4.2.1.1]
Unigene15196_S_mosellanaA	tgu:100219624	5e-36	similar to carbonic anhydrase 7; K01672 carbonic anhydrase [EC:4.2.1.1]
Unigene15196_S_mosellanaA	mmu:12346	7e-36	Car1, AW555628, Ca1, Car-1, MGC118082; carbonic anhydrase 1 (EC:4.2.1.1); K01672 carbonic anhydrase [EC:4.2.1.1]
Unigene15196_S_mosellanaA	rno:310218	9e-36	Car1, CA-I, Ca1; carbonic anhydrase 1 (EC:4.2.1.1); K01672 carbonic anhydrase [EC:4.2.1.1]
Unigene15196_S_mosellanaA	gga:415791	1e-35	CA7; carbonic anhydrase VII; K01672 carbonic anhydrase [EC:4.2.1.1]
Unigene15196_S_mosellanaA	rno:499566	3e-35	Car13, MGC189444, RGD1560453; carbonic anhydrase 13 (EC:4.2.1.1); K01672 carbonic anhydrase [EC:4.2.1.1]
Unigene15196_S_mosellanaA	mcc:703583	4e-35	CA13; carbonic anhydrase XIII; K01672 carbonic anhydrase [EC:4.2.1.1]
Unigene15196_S_mosellanaA	ptr:747299	4e-35	CA13; carbonic anhydrase XIII; K01672 carbonic anhydrase [EC:4.2.1.1]
Unigene15196_S_mosellanaA	dre:564201	8e-35	ca7, MGC174490, MGC73385, zgc:73385; carbonic anhydrase VII (EC:4.2.1.1); K01672 carbonic anhydrase [EC:4.2.1.1]
Unigene15196_S_mosellanaA	cfa:487030	1e-34	CA13; carbonic anhydrase XIII; K01672 carbonic anhydrase [EC:4.2.1.1]
Unigene15196_S_mosellanaA	mmu:71934	2e-34	Car13, 2310075C21Rik, Ca13; carbonic anhydrase 13 (EC:4.2.1.1); K01672 carbonic anhydrase [EC:4.2.1.1]
Unigene15196_S_mosellanaA	ssc:100152714	3e-34	carbonic anhydrase 13; K01672 carbonic anhydrase [EC:4.2.1.1]
Unigene15196_S_mosellanaA	ecb:100050192	8e-34	similar to Carbonic anhydrase 1 (Carbonic anhydrase I) (Carbonate dehydratase I) (CA-I); K01672 carbonic anhydrase [EC:4.2.1.1]
Unigene15196_S_mosellanaA	ptr:464264	8e-34	CA1, CA-I; carbonic anhydrase I (EC:4.2.1.1); K01672 carbonic anhydrase [EC:4.2.1.1]
Unigene15196_S_mosellanaA	aml:100473938	1e-33	carbonic anhydrase 13-like; K01672 carbonic anhydrase [EC:4.2.1.1]
Unigene15196_S_mosellanaA	mcc:703701	2e-33	CA1; carbonic anhydrase I; K01672 carbonic anhydrase [EC:4.2.1.1]
Unigene15196_S_mosellanaA	bta:510801	3e-33	CA1; carbonic anhydrase I (EC:4.2.1.1); K01672 carbonic anhydrase [EC:4.2.1.1]
Unigene15196_S_mosellanaA	gga:420208	4e-33	CA3; carbonic anhydrase III, muscle specific; K01672 carbonic anhydrase [EC:4.2.1.1]
Unigene15196_S_mosellanaA	bta:513850	4e-33	CA13, MGC179400; carbonic anhydrase XIII; K01672 carbonic anhydrase [EC:4.2.1.1]
Unigene15196_S_mosellanaA	hsa:759	4e-33	CA1, Car1; carbonic anhydrase I (EC:4.2.1.1); K01672 carbonic anhydrase [EC:4.2.1.1]
Unigene15197_S_mosellanaA	aag:AaeL_AAEL006425	1e-10	trypsin ; K01312 trypsin [EC:3.4.21.4]
Unigene15197_S_mosellanaA	dme:Dmel_CG9564	2e-10	Try29F; Trypsin 29F (EC:3.4.21.-); K01312 trypsin [EC:3.4.21.4]
Unigene15197_S_mosellanaA	dan:Dana_GF22696	3e-10	GF22696 gene product from transcript GF22696-RA; K01312 trypsin [EC:3.4.21.4]
Unigene15197_S_mosellanaA	dya:Dyak_GE18820	4e-10	GE18820 gene product from transcript GE18820-RA; K01312 trypsin [EC:3.4.21.4]
Unigene15197_S_mosellanaA	dse:Dsec_GM17347	4e-10	GM17347 gene product from transcript GM17347-RA; K01312 trypsin [EC:3.4.21.4]
Unigene15197_S_mosellanaA	der:Dere_GG25325	4e-10	GG25325 gene product from transcript GG25325-RA; K01312 trypsin [EC:3.4.21.4]
Unigene15197_S_mosellanaA	nvi:100114919	5e-10	SP12, NV17678; serine protease 12; K01312 trypsin [EC:3.4.21.4]
Unigene15197_S_mosellanaA	cqu:CpipJ_CPIJ004660	5e-10	trypsin 1; K01312 trypsin [EC:3.4.21.4]
Unigene15197_S_mosellanaA	aag:AaeL_AAEL013712	5e-10	trypsin ; K01312 trypsin [EC:3.4.21.4]
Unigene15197_S_mosellanaA	dvi:Dvir_GJ14373	7e-10	GJ14373 gene product from transcript GJ14373-RA; K01312 trypsin [EC:3.4.21.4]
Unigene15197_S_mosellanaA	dpe:Dper_GL26238	7e-10	GL26238 gene product from transcript GL26238-RA; K01312 trypsin [EC:3.4.21.4]
Unigene15197_S_mosellanaA	dpo:Dpse_GA21879	7e-10	GA21879 gene product from transcript GA21879-RA; K01312 trypsin [EC:3.4.21.4]
Unigene15197_S_mosellanaA	cqu:CpipJ_CPIJ007079	9e-10	trypsin-1; K01312 trypsin [EC:3.4.21.4]
Unigene15197_S_mosellanaA	dmo:Dmoj_GI17455	9e-10	GI17455 gene product from transcript GI17455-RA; K01312 trypsin [EC:3.4.21.4]
Unigene15197_S_mosellanaA	dgr:Dgri_GH13258	2e-09	GH13258 gene product from transcript GH13258-RA; K01312 trypsin [EC:3.4.21.4]
Unigene15197_S_mosellanaA	aag:AaeL_AAEL010196	3e-09	trypsin ; K01312 trypsin [EC:3.4.21.4]
Unigene15197_S_mosellanaA	aag:AaeL_AAEL010203	1e-08	trypsin ; K01312 trypsin [EC:3.4.21.4]
Unigene15197_S_mosellanaA	aga:AgaP_AGAP008296	1e-08	AGAP008296-PA; K01312 trypsin [EC:3.4.21.4]
Unigene15197_S_mosellanaA	dwi:Dwil_GK23995	2e-08	GK23995 gene product from transcript GK23995-RA; K01312 trypsin [EC:3.4.21.4]
Unigene15197_S_mosellanaA	ame:413645	6e-08	SP22; serine protease 22; K01312 trypsin [EC:3.4.21.4]
Unigene15200_S_mosellanaA	aag:AaeL_AAEL009991	7e-28	myosin iii ; K08834 myosin III [EC:2.7.11.1]
Unigene15200_S_mosellanaA	cqu:CpipJ_CPIJ007814	1e-27	myosin iii; K08834 myosin III [EC:2.7.11.1]
Unigene15200_S_mosellanaA	aga:AgaP_AGAP011099	5e-26	AGAP011099-PA; K08834 myosin III [EC:2.7.11.1]
Unigene15200_S_mosellanaA	ame:410489	5e-21	Myo3; myosin 3; K08834 myosin III [EC:2.7.11.1]
Unigene15207_S_mosellanaA	aag:AaeL_AAEL010384	5e-87	aldehyde oxidase ; K00106 xanthine dehydrogenase/oxidase [EC:1.17.1.4 1.17.3.2]
Unigene15207_S_mosellanaA	aga:AgaP_AGAP006226	3e-81	AGAP006226-PA; K00106 xanthine dehydrogenase/oxidase [EC:1.17.1.4 1.17.3.2]
Unigene15207_S_mosellanaA	nvi:100122636	3e-67	NV12536; similar to aldehyde oxidase; K00106 xanthine dehydrogenase/oxidase [EC:1.17.1.4 1.17.3.2]
Unigene15207_S_mosellanaA	hmg:100209019	7e-28	similar to xanthine:oxygen oxidoreductase; K00106 xanthine dehydrogenase/oxidase [EC:1.17.1.4 1.17.3.2]
Unigene15207_S_mosellanaA	xtr:100495429	4e-24	aldehyde oxidase-like; K00157 aldehyde oxidase [EC:1.2.3.1]
Unigene15207_S_mosellanaA	gga:424071	6e-24	AOX1; aldehyde oxidase 1 (EC:1.2.3.1); K00157 aldehyde oxidase [EC:1.2.3.1]
Unigene15207_S_mosellanaA	dvi:Dvir_GJ10353	1e-23	Dvir_ry; rosy; K00106 xanthine dehydrogenase/oxidase [EC:1.17.1.4 1.17.3.2]
Unigene15207_S_mosellanaA	bta:531699	5e-23	aldehyde oxidase 3-like; K00157 aldehyde oxidase [EC:1.2.3.1]
Unigene15207_S_mosellanaA	tgu:100222890	6e-23	xanthine dehydrogenase; K00106 xanthine dehydrogenase/oxidase [EC:1.17.1.4 1.17.3.2]
Unigene15207_S_mosellanaA	rno:54349	2e-22	Aox1; aldehyde oxidase 1 (EC:1.2.3.1); K00157 aldehyde oxidase [EC:1.2.3.1]
Unigene15207_S_mosellanaA	dmo:Dmoj_GI23360	3e-22	Dmoj_Xdh; GI23360 gene product from transcript GI23360-RA; K00106 xanthine dehydrogenase/oxidase [EC:1.17.1.4 1.17.3.2]
Unigene15207_S_mosellanaA	ecb:100146423	3e-22	similar to aldehyde oxidase 3; K00157 aldehyde oxidase [EC:1.2.3.1]
Unigene15207_S_mosellanaA	bta:338074	4e-22	AOX1, MGC128959; aldehyde oxidase 1 (EC:1.2.3.1); K00157 aldehyde oxidase [EC:1.2.3.1]
Unigene15207_S_mosellanaA	dre:560486	3e-21	xdh, im:7146167; xanthine dehydrogenase; K00106 xanthine dehydrogenase/oxidase [EC:1.17.1.4 1.17.3.2]
Unigene15207_S_mosellanaA	ssc:100525616	4e-21	AOX1; aldehyde oxidase 1; K00157 aldehyde oxidase [EC:1.2.3.1]
Unigene15207_S_mosellanaA	tca:656621	8e-21	similar to xanthine dehydrogenase; K00106 xanthine dehydrogenase/oxidase [EC:1.17.1.4 1.17.3.2]
Unigene15207_S_mosellanaA	xla:444490	1e-20	aox1, MGC81880, aoh1; aldehyde oxidase 1 (EC:1.2.3.1); K00157 aldehyde oxidase [EC:1.2.3.1]
Unigene15207_S_mosellanaA	mmu:213043	1e-20	Aox3l1, Aoh3; aldehyde oxidase 3-like 1; K00157 aldehyde oxidase [EC:1.2.3.1]
Unigene15207_S_mosellanaA	tgu:100217503	1e-20	aldehyde oxidase 1; K00157 aldehyde oxidase [EC:1.2.3.1]
Unigene15207_S_mosellanaA	ssc:100523701	2e-20	aldehyde oxidase-like; K00157 aldehyde oxidase [EC:1.2.3.1]
Unigene15208_S_mosellanaA	cqu:CpipJ_CPIJ004213	6e-28	GPI-anchored wall transfer protein 1; K05283 phosphatidylinositol glycan, class W [EC:2.3.-.-]
Unigene15208_S_mosellanaA	aga:AgaP_AGAP009280	1e-27	AGAP009280-PA; K05283 phosphatidylinositol glycan, class W [EC:2.3.-.-]
Unigene15208_S_mosellanaA	api:100163593	2e-16	similar to GPI-anchored wall transfer protein 1; K05283 phosphatidylinositol glycan, class W [EC:2.3.-.-]
Unigene15208_S_mosellanaA	tca:655277	6e-14	similar to phosphatidylinositol glycan, class W; K05283 phosphatidylinositol glycan, class W [EC:2.3.-.-]
Unigene15208_S_mosellanaA	dvi:Dvir_GJ16076	2e-11	GJ16076 gene product from transcript GJ16076-RA; K05283 phosphatidylinositol glycan, class W [EC:2.3.-.-]
Unigene15208_S_mosellanaA	dvi:Dvir_GJ17289	3e-11	GJ17289 gene product from transcript GJ17289-RA; K05283 phosphatidylinositol glycan, class W [EC:2.3.-.-]
Unigene15208_S_mosellanaA	ecb:100071410	6e-11	similar to phosphatidylinositol glycan, class W; K05283 phosphatidylinositol glycan, class W [EC:2.3.-.-]
Unigene15208_S_mosellanaA	gga:417650	1e-10	PIGW; phosphatidylinositol glycan anchor biosynthesis, class W; K05283 phosphatidylinositol glycan, class W [EC:2.3.-.-]
Unigene15208_S_mosellanaA	aml:100481187	1e-10	phosphatidylinositol-glycan biosynthesis class W protein-like; K05283 phosphatidylinositol glycan, class W [EC:2.3.-.-]
Unigene15208_S_mosellanaA	mmu:70325	2e-10	Pigw, 2610044A17Rik, Gwt1; phosphatidylinositol glycan anchor biosynthesis, class W; K05283 phosphatidylinositol glycan, class W [EC:2.3.-.-]
Unigene15208_S_mosellanaA	dmo:Dmoj_GI15507	3e-10	GI15507 gene product from transcript GI15507-RA; K05283 phosphatidylinositol glycan, class W [EC:2.3.-.-]
Unigene15208_S_mosellanaA	dmo:Dmoj_GI12778	1e-09	GI12778 gene product from transcript GI12778-RA; K05283 phosphatidylinositol glycan, class W [EC:2.3.-.-]
Unigene15208_S_mosellanaA	hsa:284098	1e-09	PIGW, FLJ37433, Gwt1; phosphatidylinositol glycan anchor biosynthesis, class W; K05283 phosphatidylinositol glycan, class W [EC:2.3.-.-]
Unigene15208_S_mosellanaA	dpe:Dper_GL26555	2e-09	GL26555 gene product from transcript GL26555-RA; K05283 phosphatidylinositol glycan, class W [EC:2.3.-.-]
Unigene15208_S_mosellanaA	dpo:Dpse_GA22087	2e-09	GA22087 gene product from transcript GA22087-RA; K05283 phosphatidylinositol glycan, class W [EC:2.3.-.-]
Unigene15208_S_mosellanaA	rno:378774	3e-09	Pigw; phosphatidylinositol glycan anchor biosynthesis, class W; K05283 phosphatidylinositol glycan, class W [EC:2.3.-.-]
Unigene15208_S_mosellanaA	dgr:Dgri_GH10260	8e-09	GH10260 gene product from transcript GH10260-RA; K05283 phosphatidylinositol glycan, class W [EC:2.3.-.-]
Unigene15208_S_mosellanaA	dwi:Dwil_GK23935	8e-09	GK23935 gene product from transcript GK23935-RA; K05283 phosphatidylinositol glycan, class W [EC:2.3.-.-]
Unigene15208_S_mosellanaA	mcc:717088	8e-09	PIGW; phosphatidylinositol glycan anchor biosynthesis, class W; K05283 phosphatidylinositol glycan, class W [EC:2.3.-.-]
Unigene15208_S_mosellanaA	xtr:100490874	1e-08	phosphatidylinositol-glycan biosynthesis class W protein-like; K05283 phosphatidylinositol glycan, class W [EC:2.3.-.-]
Unigene15209_S_mosellanaA	api:100162930	4e-28	similar to DNA polymerase subunit gamma 1, mitochondrial; K02332 DNA polymerase gamma 1 [EC:2.7.7.7]
Unigene15209_S_mosellanaA	cqu:CpipJ_CPIJ012266	5e-27	DNA polymerase subunit gamma 1, mitochondrial; K02332 DNA polymerase gamma 1 [EC:2.7.7.7]
Unigene15209_S_mosellanaA	aga:AgaP_AGAP000139	1e-26	AGAP000139-PA; K02332 DNA polymerase gamma 1 [EC:2.7.7.7]
Unigene15209_S_mosellanaA	dya:Dyak_GE11427	3e-25	GE11427 gene product from transcript GE11427-RA; K02332 DNA polymerase gamma 1 [EC:2.7.7.7]
Unigene15209_S_mosellanaA	dwi:Dwil_GK24652	3e-25	GK24652 gene product from transcript GK24652-RA; K02332 DNA polymerase gamma 1 [EC:2.7.7.7]
Unigene15209_S_mosellanaA	der:Dere_GG10182	3e-25	GG10182 gene product from transcript GG10182-RA; K02332 DNA polymerase gamma 1 [EC:2.7.7.7]
Unigene15209_S_mosellanaA	dvi:Dvir_GJ18089	1e-24	GJ18089 gene product from transcript GJ18089-RA; K02332 DNA polymerase gamma 1 [EC:2.7.7.7]
Unigene15209_S_mosellanaA	dsi:Dsim_GD22040	1e-24	GD22040 gene product from transcript GD22040-RA; K02332 DNA polymerase gamma 1 [EC:2.7.7.7]
Unigene15209_S_mosellanaA	dse:Dsec_GM15104	1e-24	GM15104 gene product from transcript GM15104-RA; K02332 DNA polymerase gamma 1 [EC:2.7.7.7]
Unigene15209_S_mosellanaA	dpe:Dper_GL21087	1e-24	GL21087 gene product from transcript GL21087-RA; K02332 DNA polymerase gamma 1 [EC:2.7.7.7]
Unigene15209_S_mosellanaA	dpo:Dpse_GA21456	1e-24	GA21456 gene product from transcript GA21456-RA; K02332 DNA polymerase gamma 1 [EC:2.7.7.7]
Unigene15209_S_mosellanaA	dme:Dmel_CG8987	1e-24	tam; tamas (EC:2.7.7.- 2.7.7.7); K02332 DNA polymerase gamma 1 [EC:2.7.7.7]
Unigene15209_S_mosellanaA	dan:Dana_GF15619	6e-24	GF15619 gene product from transcript GF15619-RA; K02332 DNA polymerase gamma 1 [EC:2.7.7.7]
Unigene15209_S_mosellanaA	dmo:Dmoj_GI19730	8e-24	GI19730 gene product from transcript GI19730-RA; K02332 DNA polymerase gamma 1 [EC:2.7.7.7]
Unigene15209_S_mosellanaA	dgr:Dgri_GH10618	8e-24	GH10618 gene product from transcript GH10618-RA; K02332 DNA polymerase gamma 1 [EC:2.7.7.7]
Unigene15209_S_mosellanaA	tca:657330	1e-23	similar to CG8987-PA; K02332 DNA polymerase gamma 1 [EC:2.7.7.7]
Unigene15209_S_mosellanaA	ame:411763	8e-22	tam; DNA polymerase subunit gamma-1, mitochondrial; K02332 DNA polymerase gamma 1 [EC:2.7.7.7]
Unigene15209_S_mosellanaA	xla:397851	8e-17	polg; polymerase (DNA directed), gamma (EC:2.7.7.7); K02332 DNA polymerase gamma 1 [EC:2.7.7.7]
Unigene15209_S_mosellanaA	nvi:100118160	1e-16	NV18944; similar to AT02241p; K02332 DNA polymerase gamma 1 [EC:2.7.7.7]
Unigene15209_S_mosellanaA	rno:85472	1e-15	Polg; polymerase (DNA directed), gamma (EC:2.7.7.7); K02332 DNA polymerase gamma 1 [EC:2.7.7.7]
Unigene15210_S_mosellanaA	mdo:100028139	1e-06	similar to reverse transcriptase; K00308 N1-acetylpolyamine oxidase [EC:1.5.3.13]
Unigene15210_S_mosellanaA	xtr:496840	6e-06	paox, pao; polyamine oxidase (exo-N4-amino) (EC:1.5.3.11); K00308 N1-acetylpolyamine oxidase [EC:1.5.3.13]
Unigene15211_S_mosellanaA	cfa:484934	1e-22	similar to zinc finger protein 14 (KOX 6); K09228 KRAB domain-containing zinc finger protein
Unigene15211_S_mosellanaA	mmu:434377	1e-20	Zfp560, 2310030G09Rik, Znf560; zinc finger protein 560; K09228 KRAB domain-containing zinc finger protein
Unigene15211_S_mosellanaA	mmu:22698	1e-20	Zfp39, CTfin33, RP23-419P16.10, Zfp-39; zinc finger protein 39; K09228 KRAB domain-containing zinc finger protein
Unigene15211_S_mosellanaA	tca:656090	2e-20	similar to zinc finger protein 227; K09228 KRAB domain-containing zinc finger protein
Unigene15211_S_mosellanaA	cfa:484333	2e-20	ZNF415; zinc finger protein 415; K09228 KRAB domain-containing zinc finger protein
Unigene15211_S_mosellanaA	pon:100442137	7e-20	zinc finger protein 43-like; K09228 KRAB domain-containing zinc finger protein
Unigene15211_S_mosellanaA	rno:680290	9e-20	similar to Zinc finger protein 208; K09228 KRAB domain-containing zinc finger protein
Unigene15211_S_mosellanaA	aml:100472471	1e-19	ZNF699; zinc finger protein 699; K09228 KRAB domain-containing zinc finger protein
Unigene15211_S_mosellanaA	cfa:484970	1e-19	ZNF699, ZNF555; zinc finger protein 699; K09228 KRAB domain-containing zinc finger protein
Unigene15211_S_mosellanaA	rno:303173	1e-19	Zfp39; zinc finger protein 39; K09228 KRAB domain-containing zinc finger protein
Unigene15211_S_mosellanaA	hsa:729747	1e-19	ZNF878; zinc finger protein 878; K09228 KRAB domain-containing zinc finger protein
Unigene15211_S_mosellanaA	hsa:80778	2e-19	ZNF34, KOX32, MGC10520; zinc finger protein 34; K09228 KRAB domain-containing zinc finger protein
Unigene15211_S_mosellanaA	hsa:7594	2e-19	ZNF43, DKFZp686L1854, HTF6, KOX27, ZNF39L1; zinc finger protein 43; K09228 KRAB domain-containing zinc finger protein
Unigene15211_S_mosellanaA	rno:691170	3e-19	similar to zinc finger protein 84 (HPF2); K09228 KRAB domain-containing zinc finger protein
Unigene15211_S_mosellanaA	hsa:7644	3e-19	ZNF91, HPF7, HTF10; zinc finger protein 91; K09228 KRAB domain-containing zinc finger protein
Unigene15211_S_mosellanaA	cin:100177093	4e-19	similar to mCG142610; K09228 KRAB domain-containing zinc finger protein
Unigene15211_S_mosellanaA	ecb:100061744	4e-19	ZNF568; zinc finger protein 568; K09228 KRAB domain-containing zinc finger protein
Unigene15211_S_mosellanaA	rno:100360599	4e-19	rCG33743-like; K09228 KRAB domain-containing zinc finger protein
Unigene15211_S_mosellanaA	mmu:22718	4e-19	Zfp60, 6330516O17Rik, AI426106, AI449354, Mfg-3, Mfg3; zinc finger protein 60; K09228 KRAB domain-containing zinc finger protein
Unigene15211_S_mosellanaA	mmu:72128	6e-19	2610008E11Rik, MGC90797; RIKEN cDNA 2610008E11 gene; K09228 KRAB domain-containing zinc finger protein
Unigene15218_S_mosellanaA	aga:AgaP_AGAP004993	4e-121	AGAP004993-PA; K06240 laminin, alpha 3/5
Unigene15218_S_mosellanaA	dme:Dmel_CG10236	3e-120	LanA; Laminin A; K06240 laminin, alpha 3/5
Unigene15218_S_mosellanaA	cqu:CpipJ_CPIJ003989	5e-120	laminin subunit alpha; K06240 laminin, alpha 3/5
Unigene15218_S_mosellanaA	dya:Dyak_GE20494	8e-120	GE20494 gene product from transcript GE20494-RA; K06240 laminin, alpha 3/5
Unigene15218_S_mosellanaA	dsi:Dsim_GD13136	1e-119	GD13136 gene product from transcript GD13136-RA; K06240 laminin, alpha 3/5
Unigene15218_S_mosellanaA	der:Dere_GG14069	7e-119	GG14069 gene product from transcript GG14069-RA; K06240 laminin, alpha 3/5
Unigene15218_S_mosellanaA	dan:Dana_GF10909	3e-118	GF10909 gene product from transcript GF10909-RA; K06240 laminin, alpha 3/5
Unigene15218_S_mosellanaA	dvi:Dvir_GJ12003	2e-117	GJ12003 gene product from transcript GJ12003-RA; K06240 laminin, alpha 3/5
Unigene15218_S_mosellanaA	dwi:Dwil_GK17256	2e-117	GK17256 gene product from transcript GK17256-RA; K06240 laminin, alpha 3/5
Unigene15218_S_mosellanaA	dpo:Dpse_GA10179	5e-117	GA10179 gene product from transcript GA10179-RA; K06240 laminin, alpha 3/5
Unigene15218_S_mosellanaA	dpe:Dper_GL22528	1e-116	GL22528 gene product from transcript GL22528-RA; K06240 laminin, alpha 3/5
Unigene15218_S_mosellanaA	dgr:Dgri_GH16286	2e-115	GH16286 gene product from transcript GH16286-RA; K06240 laminin, alpha 3/5
Unigene15218_S_mosellanaA	tca:661583	5e-114	similar to CG10236-PA; K06240 laminin, alpha 3/5
Unigene15218_S_mosellanaA	dse:Dsec_GM13851	1e-106	GM13851 gene product from transcript GM13851-RA; K06240 laminin, alpha 3/5
Unigene15218_S_mosellanaA	cin:100176802	1e-79	similar to alpha 3,4,5-laminin; K06240 laminin, alpha 3/5
Unigene15218_S_mosellanaA	spu:578626	7e-79	similar to ENSANGP00000010787; K06240 laminin, alpha 3/5
Unigene15218_S_mosellanaA	gga:428524	7e-76	LAMA3; laminin, alpha 3; K06240 laminin, alpha 3/5
Unigene15218_S_mosellanaA	tgu:100225002	3e-74	LAMA3; laminin, alpha 3; K06240 laminin, alpha 3/5
Unigene15218_S_mosellanaA	ssc:100511642	3e-74	LAMA3; laminin, alpha 3; K06240 laminin, alpha 3/5
Unigene15218_S_mosellanaA	mcc:701313	2e-73	LAMA3; laminin, alpha 3; K06240 laminin, alpha 3/5
Unigene15244_S_mosellanaA	tgu:100225992	1e-17	angiopoietin 2; K05466 angiopoietin 2
Unigene15244_S_mosellanaA	mdo:100024376	6e-17	FGA; fibrinogen alpha chain; K03903 fibrinogen alpha chain
Unigene15244_S_mosellanaA	hsa:2243	1e-16	FGA, Fib2, MGC119422, MGC119423, MGC119425; fibrinogen alpha chain; K03903 fibrinogen alpha chain
Unigene15244_S_mosellanaA	gga:395610	2e-16	ANGPT2, ANGIOPOIETIN-2; angiopoietin 2; K05466 angiopoietin 2
Unigene15244_S_mosellanaA	pon:100461464	2e-16	FGA; fibrinogen alpha chain; K03903 fibrinogen alpha chain
Unigene15244_S_mosellanaA	oaa:100073414	2e-16	ANGPT2; angiopoietin 2; K05466 angiopoietin 2
Unigene15244_S_mosellanaA	mdo:100028850	2e-16	ANGPT2; angiopoietin 2; K05466 angiopoietin 2
Unigene15244_S_mosellanaA	ecb:100051890	2e-16	ANGPT2; angiopoietin 2; K05466 angiopoietin 2
Unigene15244_S_mosellanaA	ssc:396730	2e-16	ANGPT2, ANG2; angiopoietin 2; K05466 angiopoietin 2
Unigene15244_S_mosellanaA	ptr:742508	2e-16	ANGPT2; angiopoietin 2; K05466 angiopoietin 2
Unigene15244_S_mosellanaA	mcc:716811	3e-16	ANGPT2; angiopoietin 2; K05466 angiopoietin 2
Unigene15244_S_mosellanaA	hsa:285	3e-16	ANGPT2, AGPT2, ANG2; angiopoietin 2; K05466 angiopoietin 2
Unigene15244_S_mosellanaA	oaa:100081457	5e-16	similar to Ac1873; K03903 fibrinogen alpha chain
Unigene15244_S_mosellanaA	xtr:448367	7e-16	fcn3, MGC89229; ficolin (collagen/fibrinogen domain containing) 3 (Hakata antigen); K10104 ficolin
Unigene15244_S_mosellanaA	xtr:100489649	7e-16	tenascin-X-like; K06252 tenascin
Unigene15244_S_mosellanaA	mmu:14161	7e-16	Fga, Fib; fibrinogen alpha chain; K03903 fibrinogen alpha chain
Unigene15244_S_mosellanaA	xtr:100495122	9e-16	angiopoietin-2-like; K05466 angiopoietin 2
Unigene15244_S_mosellanaA	aml:100467094	9e-16	angiopoietin-2-like; K05466 angiopoietin 2
Unigene15244_S_mosellanaA	cfa:607616	9e-16	ANGPT2, ANG-2; angiopoietin 2; K05466 angiopoietin 2
Unigene15244_S_mosellanaA	rno:361969	9e-16	Fga, Ac1873, Fba5e, MGC156536; fibrinogen alpha chain; K03903 fibrinogen alpha chain
Unigene15247_S_mosellanaA	ssc:100153919	2e-33	alpha N-terminal protein methyltransferase 1A-like; K07252 dolichyldiphosphatase [EC:3.6.1.43]
Unigene15252_S_mosellanaA	cqu:CpipJ_CPIJ003243	3e-56	patched; K06225 patched 1
Unigene15252_S_mosellanaA	dvi:Dvir_GJ21830	5e-47	GJ21830 gene product from transcript GJ21830-RA; K06225 patched 1
Unigene15252_S_mosellanaA	dwi:Dwil_GK21732	6e-47	GK21732 gene product from transcript GK21732-RA; K06225 patched 1
Unigene15252_S_mosellanaA	dgr:Dgri_GH20087	2e-46	GH20087 gene product from transcript GH20087-RA; K06225 patched 1
Unigene15252_S_mosellanaA	dmo:Dmoj_GI18803	7e-46	GI18803 gene product from transcript GI18803-RA; K06225 patched 1
Unigene15252_S_mosellanaA	dpo:Dpse_GA15365	1e-45	GA15365 gene product from transcript GA15365-RA; K06225 patched 1
Unigene15252_S_mosellanaA	dme:Dmel_CG2411	1e-45	ptc; patched; K06225 patched 1
Unigene15252_S_mosellanaA	dse:Dsec_GM21054	1e-45	GM21054 gene product from transcript GM21054-RA; K06225 patched 1
Unigene15252_S_mosellanaA	aga:AgaP_AGAP011395	2e-45	AGAP011395-PA; K06225 patched 1
Unigene15252_S_mosellanaA	dan:Dana_GF12372	2e-45	GF12372 gene product from transcript GF12372-RA; K06225 patched 1
Unigene15252_S_mosellanaA	der:Dere_GG23375	2e-45	GG23375 gene product from transcript GG23375-RA; K06225 patched 1
Unigene15252_S_mosellanaA	dya:Dyak_GE19216	2e-44	GE19216 gene product from transcript GE19216-RA; K06225 patched 1
Unigene15252_S_mosellanaA	nvi:100120760	3e-34	Ptc, NV15171; patched; K06225 patched 1
Unigene15252_S_mosellanaA	tca:656155	4e-20	Ptc; patched; K06225 patched 1
Unigene15252_S_mosellanaA	cin:778726	1e-16	patched; patched receptor; K06225 patched 1
Unigene15252_S_mosellanaA	mdo:100014019	2e-15	similar to patched homolog 1 (Drosophila); K06225 patched 1
Unigene15252_S_mosellanaA	tgu:100224767	2e-15	patched; K06225 patched 1
Unigene15252_S_mosellanaA	gga:395806	3e-15	PTCH1, PTC, PTCH; patched 1; K06225 patched 1
Unigene15252_S_mosellanaA	xla:398215	4e-15	ptch1, Ptc-1, XPtc1, patched, patched1, ptc1; patched 1; K06225 patched 1
Unigene15252_S_mosellanaA	bta:520994	4e-15	PTCH1; patched 1; K06225 patched 1
Unigene15260_S_mosellanaA	mcc:694477	3e-08	FMN1; formin 1; K10367 formin 1
Unigene15260_S_mosellanaA	aml:100484509	5e-08	FMN1; formin 1; K10367 formin 1
Unigene15260_S_mosellanaA	tgu:100231590	1e-07	enabled homolog; K05746 enabled
Unigene15260_S_mosellanaA	gga:374180	2e-07	ENAH; enabled homolog (Drosophila); K05746 enabled
Unigene15260_S_mosellanaA	mmu:13800	2e-07	Enah, AI464316, AW045240, Mena, Ndpp1, WBP8; enabled homolog (Drosophila); K05746 enabled
Unigene15260_S_mosellanaA	dre:563805	2e-07	enah, id:ibd2798, si:ch211-215p14.1; enabled homolog (Drosophila); K05746 enabled
Unigene15260_S_mosellanaA	rno:360891	2e-07	Enah; enabled homolog (Drosophila); K05746 enabled
Unigene15260_S_mosellanaA	mmu:22376	4e-07	Was, U42471, Wasp; Wiskott-Aldrich syndrome homolog (human); K05747 Wiskott-Aldrich syndrome protein
Unigene15260_S_mosellanaA	mmu:14260	4e-07	Fmn1, BB164513, Fmn, formin-1, ld; formin 1; K10367 formin 1
Unigene15260_S_mosellanaA	dre:561077	6e-07	fmn1, si:dkey-81b15.10; formin 1; K10367 formin 1
Unigene15260_S_mosellanaA	xtr:448002	6e-07	sf3a2, MGC52805, MGC69562, prp11, prpf11, sap62, sf3a66; splicing factor 3a, subunit 2, 66kDa; K12826 splicing factor 3A subunit 2
Unigene15260_S_mosellanaA	aml:100466792	6e-07	wiskott-Aldrich syndrome protein family member 2-like; K05748 WAS protein family, member 2
Unigene15260_S_mosellanaA	mmu:13367	7e-07	Diap1, D18Wsu154e, Dia1, Diaph1, Drf1, KIAA4062, mKIAA4062, p140mDia; diaphanous homolog 1 (Drosophila); K05740 diaphanous 1
Unigene15260_S_mosellanaA	hsa:342184	7e-07	FMN1, DKFZp686C2281, DKFZp686G2387, FLJ45135, FMN, LD, MGC125288, MGC125289; formin 1; K10367 formin 1
Unigene15260_S_mosellanaA	dmo:Dmoj_GI19683	9e-07	GI19683 gene product from transcript GI19683-RA; K12886 heterogeneous nuclear ribonucleoprotein K
Unigene15260_S_mosellanaA	rno:289262	9e-07	Fmn2; formin 2; K02184 formin 2
Unigene15260_S_mosellanaA	xtr:548671	1e-06	cpsf6; cleavage and polyadenylation specific factor 6, 68kDa; K14398 cleavage and polyadenylation specificity factor subunit 6/7
Unigene15260_S_mosellanaA	tgu:100220308	1e-06	similar to formin 2; K02184 formin 2
Unigene15260_S_mosellanaA	bta:513095	1e-06	ENAH; enabled homolog (Drosophila); K05746 enabled
Unigene15260_S_mosellanaA	dya:Dyak_GE17497	2e-06	GE17497 gene product from transcript GE17497-RA; K12823 ATP-dependent RNA helicase DDX5/DBP2 [EC:3.6.4.13]
Unigene15263_S_mosellanaA	dme:Dmel_CG7279	3e-40	Lip1; Lipase 1 (EC:3.1.1.- 3.1.1.3); K01066 esterase / lipase [EC:3.1.1.-]
Unigene15263_S_mosellanaA	dme:Dmel_CG7329	6e-38	CG7329 gene product from transcript CG7329-RA (EC:3.1.1.3); K01046 triacylglycerol lipase [EC:3.1.1.3]
Unigene15263_S_mosellanaA	dme:Dmel_CG8093	8e-38	CG8093 gene product from transcript CG8093-RA (EC:3.1.1.- 3.1.1.3); K01046 triacylglycerol lipase [EC:3.1.1.3]
Unigene15263_S_mosellanaA	dpo:Dpse_GA20265	3e-35	GA20265 gene product from transcript GA20265-RA; K01046 triacylglycerol lipase [EC:3.1.1.3]
Unigene15263_S_mosellanaA	dme:Dmel_CG6753	4e-34	CG6753 gene product from transcript CG6753-RB (EC:3.1.1.3); K01046 triacylglycerol lipase [EC:3.1.1.3]
Unigene15263_S_mosellanaA	mmu:67717	5e-34	Lipf, 2310051B21Rik, AV082900; lipase, gastric (EC:3.1.1.3); K14452 gastric triacylglycerol lipase [EC:3.1.1.3]
Unigene15263_S_mosellanaA	bta:100125267	7e-34	LIPA, MGC159953; lipase A, lysosomal acid, cholesterol esterase (EC:3.1.1.13); K01052 lysosomal acid lipase/cholesteryl ester hydrolase [EC:3.1.1.13]
Unigene15263_S_mosellanaA	ecb:100062284	1e-33	LIPF; lipase, gastric; K14452 gastric triacylglycerol lipase [EC:3.1.1.3]
Unigene15263_S_mosellanaA	bta:281283	4e-33	LIPF; lipase, gastric (EC:3.1.1.3); K14452 gastric triacylglycerol lipase [EC:3.1.1.3]
Unigene15263_S_mosellanaA	ssc:100142668	6e-33	LIPA; lipase A, lysosomal acid, cholesterol esterase (EC:3.1.1.13); K01052 lysosomal acid lipase/cholesteryl ester hydrolase [EC:3.1.1.13]
Unigene15263_S_mosellanaA	cfa:403867	1e-32	LIPF, DGL; lipase, gastric (EC:3.1.1.3); K14452 gastric triacylglycerol lipase [EC:3.1.1.3]
Unigene15263_S_mosellanaA	aml:100474016	2e-32	lysosomal acid lipase/cholesteryl ester hydrolase-like; K01052 lysosomal acid lipase/cholesteryl ester hydrolase [EC:3.1.1.13]
Unigene15263_S_mosellanaA	cfa:610650	2e-32	LIPA; lipase A, lysosomal acid, cholesterol esterase; K01052 lysosomal acid lipase/cholesteryl ester hydrolase [EC:3.1.1.13]
Unigene15263_S_mosellanaA	ecb:100071626	4e-32	LIPA; lipase A, lysosomal acid, cholesterol esterase; K01052 lysosomal acid lipase/cholesteryl ester hydrolase [EC:3.1.1.13]
Unigene15263_S_mosellanaA	rno:25055	8e-32	Lipa, Chole, Chole2, LAL, Lip1; lipase A, lysosomal acid, cholesterol esterase (EC:3.1.1.13); K01052 lysosomal acid lipase/cholesteryl ester hydrolase [EC:3.1.1.13]
Unigene15263_S_mosellanaA	rno:50682	8e-32	Lipf, RNLIP, Rnlp; lipase, gastric (EC:3.1.1.3); K14452 gastric triacylglycerol lipase [EC:3.1.1.3]
Unigene15263_S_mosellanaA	aml:100469736	1e-31	gastric triacylglycerol lipase-like; K14452 gastric triacylglycerol lipase [EC:3.1.1.3]
Unigene15263_S_mosellanaA	mcc:693586	1e-31	LIPF; lipase, gastric; K14452 gastric triacylglycerol lipase [EC:3.1.1.3]
Unigene15263_S_mosellanaA	mmu:16889	3e-31	Lipa, AA960673, Lal, Lip-1, Lip1; lysosomal acid lipase A (EC:3.1.1.13); K01052 lysosomal acid lipase/cholesteryl ester hydrolase [EC:3.1.1.13]
Unigene15263_S_mosellanaA	cin:100177215	5e-31	similar to lipase, gastric; K01052 lysosomal acid lipase/cholesteryl ester hydrolase [EC:3.1.1.13]
Unigene15264_S_mosellanaA	dsi:Dsim_GD21563	0	GD21563 gene product from transcript GD21563-RA; K08471 gustatory receptor
Unigene15264_S_mosellanaA	dan:Dana_GF18418	0	GF18418 gene product from transcript GF18418-RA; K08471 gustatory receptor
Unigene15264_S_mosellanaA	dse:Dsec_GM12925	0	GM12925 gene product from transcript GM12925-RA; K08471 gustatory receptor
Unigene15264_S_mosellanaA	dmo:Dmoj_GI22321	0	GI22321 gene product from transcript GI22321-RA; K08471 gustatory receptor
Unigene15264_S_mosellanaA	dme:Dmel_CG1544	0	CG1544 gene product from transcript CG1544-RA (EC:1.2.4.2); K08471 gustatory receptor
Unigene15264_S_mosellanaA	dya:Dyak_GE10922	0	GE10922 gene product from transcript GE10922-RA; K08471 gustatory receptor
Unigene15264_S_mosellanaA	dpo:Dpse_GA13730	0	GA13730 gene product from transcript GA13730-RA; K08471 gustatory receptor
Unigene15264_S_mosellanaA	dvi:Dvir_GJ10508	0	GJ10508 gene product from transcript GJ10508-RA; K08471 gustatory receptor
Unigene15264_S_mosellanaA	dpe:Dper_GL13542	0	GL13542 gene product from transcript GL13542-RA; K08471 gustatory receptor
Unigene15264_S_mosellanaA	dwi:Dwil_GK22616	0	GK22616 gene product from transcript GK22616-RA; K08471 gustatory receptor
Unigene15264_S_mosellanaA	aag:AaeL_AAEL005429	0	2-oxoglutarate dehydrogenase ; K08471 gustatory receptor
Unigene15264_S_mosellanaA	dgr:Dgri_GH13978	5e-180	GH13978 gene product from transcript GH13978-RA; K08471 gustatory receptor
Unigene15264_S_mosellanaA	der:Dere_GG11794	5e-180	GG11794 gene product from transcript GG11794-RA; K08471 gustatory receptor
Unigene15264_S_mosellanaA	cqu:CpipJ_CPIJ017085	8e-180	2-oxoglutarate dehydrogenase E1 component; K08471 gustatory receptor
Unigene15264_S_mosellanaA	aga:AgaP_AGAP000551	2e-176	AGAP000551-PA; K08471 gustatory receptor
Unigene15264_S_mosellanaA	nvi:100123741	2e-170	NV12866; similar to 2-oxoglutarate dehydrogenase; K08471 gustatory receptor
Unigene15264_S_mosellanaA	dre:559207	2e-98	ogdhl; oxoglutarate dehydrogenase-like; K00164 2-oxoglutarate dehydrogenase E1 component [EC:1.2.4.2]
Unigene15264_S_mosellanaA	mdo:100014951	6e-98	OGDHL; oxoglutarate dehydrogenase-like; K00164 2-oxoglutarate dehydrogenase E1 component [EC:1.2.4.2]
Unigene15264_S_mosellanaA	tca:662219	1e-97	similar to CG11661-PF, isoform F; K00164 2-oxoglutarate dehydrogenase E1 component [EC:1.2.4.2]
Unigene15264_S_mosellanaA	xtr:100497480	1e-97	2-oxoglutarate dehydrogenase-like, mitochondrial-like; K00164 2-oxoglutarate dehydrogenase E1 component [EC:1.2.4.2]
Unigene15266_S_mosellanaA	nvi:100119257	1e-31	NV17120; similar to triacylglycerol lipase, pancreatic; K14073 pancreatic triacylglycerol lipase [EC:3.1.1.3]
Unigene15266_S_mosellanaA	bta:515764	2e-30	PNLIP; pancreatic lipase (EC:3.1.1.3); K14073 pancreatic triacylglycerol lipase [EC:3.1.1.3]
Unigene15266_S_mosellanaA	ecb:100033913	3e-30	PLRP2; pancreatic lipase-related protein type 2 precursor; K14075 pancreatic lipase-related protein 2 [EC:3.1.1.3]
Unigene15266_S_mosellanaA	tca:657679	4e-30	similar to pancreatic lipase precursor; K14073 pancreatic triacylglycerol lipase [EC:3.1.1.3]
Unigene15266_S_mosellanaA	mcc:706689	4e-30	PNLIP; pancreatic lipase; K14073 pancreatic triacylglycerol lipase [EC:3.1.1.3]
Unigene15266_S_mosellanaA	rno:117554	9e-30	Pnliprp2; pancreatic lipase-related protein 2 (EC:3.1.1.3 3.1.1.26); K14075 pancreatic lipase-related protein 2 [EC:3.1.1.3]
Unigene15266_S_mosellanaA	pon:100444635	9e-30	PNLIP; pancreatic lipase; K14073 pancreatic triacylglycerol lipase [EC:3.1.1.3]
Unigene15266_S_mosellanaA	ptr:739640	1e-29	PNLIP; pancreatic lipase; K14073 pancreatic triacylglycerol lipase [EC:3.1.1.3]
Unigene15266_S_mosellanaA	hsa:5406	1e-29	PNLIP, PL, PTL; pancreatic lipase (EC:3.1.1.3 3.1.1.21); K14073 pancreatic triacylglycerol lipase [EC:3.1.1.3]
Unigene15266_S_mosellanaA	mdo:100027041	2e-29	PNLIP; pancreatic lipase; K14073 pancreatic triacylglycerol lipase [EC:3.1.1.3]
Unigene15266_S_mosellanaA	ptr:450759	2e-29	PNLIPRP2; pancreatic lipase-related protein 2; K14075 pancreatic lipase-related protein 2 [EC:3.1.1.3]
Unigene15266_S_mosellanaA	mdo:100027020	4e-29	similar to lipase; K14075 pancreatic lipase-related protein 2 [EC:3.1.1.3]
Unigene15266_S_mosellanaA	aml:100471594	4e-29	pancreatic triacylglycerol lipase-like; K14073 pancreatic triacylglycerol lipase [EC:3.1.1.3]
Unigene15266_S_mosellanaA	cfa:477830	4e-29	PNLIP; pancreatic lipase; K14073 pancreatic triacylglycerol lipase [EC:3.1.1.3]
Unigene15266_S_mosellanaA	oaa:100081072	6e-29	similar to Pancreatic lipase-related protein 1; K14074 pancreatic lipase-related protein 1 [EC:3.1.1.3]
Unigene15266_S_mosellanaA	mmu:18947	6e-29	Pnliprp2, PLRP2; pancreatic lipase-related protein 2 (EC:3.1.1.3 3.1.1.26); K14075 pancreatic lipase-related protein 2 [EC:3.1.1.3]
Unigene15266_S_mosellanaA	api:100163959	1e-28	similar to AGAP007672-PA; K14073 pancreatic triacylglycerol lipase [EC:3.1.1.3]
Unigene15266_S_mosellanaA	hsa:5407	1e-28	PNLIPRP1, PLRP1; pancreatic lipase-related protein 1 (EC:3.1.1.3); K14074 pancreatic lipase-related protein 1 [EC:3.1.1.3]
Unigene15266_S_mosellanaA	aag:AaeL_AAEL012654	1e-28	triacylglycerol lipase, pancreatic ; K14073 pancreatic triacylglycerol lipase [EC:3.1.1.3]
Unigene15266_S_mosellanaA	aml:100471180	1e-28	pancreatic lipase-related protein 2-like; K14075 pancreatic lipase-related protein 2 [EC:3.1.1.3]
Unigene15274_S_mosellanaA	dmo:Dmoj_GI15418	2e-08	GI15418 gene product from transcript GI15418-RA; K14830 protein MAK11
Unigene15274_S_mosellanaA	dan:Dana_GF19514	1e-07	GF19514 gene product from transcript GF19514-RA; K11838 ubiquitin carboxyl-terminal hydrolase 7 [EC:3.1.2.15]
Unigene15274_S_mosellanaA	tca:663824	2e-07	USP7; ubiquitin specific peptidase 7 (herpes virus-associated); K11838 ubiquitin carboxyl-terminal hydrolase 7 [EC:3.1.2.15]
Unigene15274_S_mosellanaA	dya:Dyak_GE16726	4e-07	GE16726 gene product from transcript GE16726-RA; K11838 ubiquitin carboxyl-terminal hydrolase 7 [EC:3.1.2.15]
Unigene15274_S_mosellanaA	nvi:100498674	5e-07	Usp7; ubiquitin carboxyl-terminal hydrolase 7; K11838 ubiquitin carboxyl-terminal hydrolase 7 [EC:3.1.2.15]
Unigene15274_S_mosellanaA	dsi:Dsim_GD15945	7e-07	GD15945 gene product from transcript GD15945-RA; K11838 ubiquitin carboxyl-terminal hydrolase 7 [EC:3.1.2.15]
Unigene15274_S_mosellanaA	dse:Dsec_GM13227	7e-07	GM13227 gene product from transcript GM13227-RA; K11838 ubiquitin carboxyl-terminal hydrolase 7 [EC:3.1.2.15]
Unigene15274_S_mosellanaA	aga:AgaP_AGAP008530	9e-07	AGAP008530-PA; K11838 ubiquitin carboxyl-terminal hydrolase 7 [EC:3.1.2.15]
Unigene15274_S_mosellanaA	dme:Dmel_CG1490	9e-07	Usp7; ubiquitin-specific protease 7 (EC:3.1.2.15); K11838 ubiquitin carboxyl-terminal hydrolase 7 [EC:3.1.2.15]
Unigene15274_S_mosellanaA	xtr:548953	9e-07	rfwd2, cop1, rnf200; ring finger and WD repeat domain 2; K10143 E3 ubiquitin-protein ligase RFWD2 [EC:6.3.2.19]
Unigene15274_S_mosellanaA	dgr:Dgri_GH11908	1e-06	GH11908 gene product from transcript GH11908-RA; K11838 ubiquitin carboxyl-terminal hydrolase 7 [EC:3.1.2.15]
Unigene15274_S_mosellanaA	der:Dere_GG19564	1e-06	GG19564 gene product from transcript GG19564-RA; K11838 ubiquitin carboxyl-terminal hydrolase 7 [EC:3.1.2.15]
Unigene15274_S_mosellanaA	gga:424267	1e-06	DTX3L; deltex 3-like (Drosophila); K06058 deltex
Unigene15274_S_mosellanaA	dpe:Dper_GL20263	2e-06	GL20263 gene product from transcript GL20263-RA; K11838 ubiquitin carboxyl-terminal hydrolase 7 [EC:3.1.2.15]
Unigene15274_S_mosellanaA	dpo:Dpse_GA13337	2e-06	GA13337 gene product from transcript GA13337-RA; K11838 ubiquitin carboxyl-terminal hydrolase 7 [EC:3.1.2.15]
Unigene15274_S_mosellanaA	dmo:Dmoj_GI21482	2e-06	GI21482 gene product from transcript GI21482-RA; K11838 ubiquitin carboxyl-terminal hydrolase 7 [EC:3.1.2.15]
Unigene15274_S_mosellanaA	xla:100158365	3e-06	usp7; ubiquitin specific peptidase 7 (herpes virus-associated); K11838 ubiquitin carboxyl-terminal hydrolase 7 [EC:3.1.2.15]
Unigene15274_S_mosellanaA	xtr:549825	4e-06	rnf5, ring5, rma1, rnf185; ring finger protein 5; K10666 E3 ubiquitin-protein ligase RNF5 [EC:6.3.2.19]
Unigene15274_S_mosellanaA	xtr:100124302	4e-06	usp7, hausp, tef1; ubiquitin specific peptidase 7 (herpes virus-associated); K11838 ubiquitin carboxyl-terminal hydrolase 7 [EC:3.1.2.15]
Unigene15274_S_mosellanaA	tgu:100222814	4e-06	similar to ring finger and WD repeat domain 2; K10143 E3 ubiquitin-protein ligase RFWD2 [EC:6.3.2.19]
Unigene15276_S_mosellanaA	dpo:Dpse_GA21820	3e-21	Dpse_Ugt37b1; GA21820 gene product from transcript GA21820-RA; K00699 glucuronosyltransferase [EC:2.4.1.17]
Unigene15276_S_mosellanaA	dme:Dmel_CG6475	2e-20	CG6475 gene product from transcript CG6475-RB (EC:2.4.1.17); K00699 glucuronosyltransferase [EC:2.4.1.17]
Unigene15276_S_mosellanaA	dme:Dmel_CG11012	4e-20	Ugt37a1; UDP-glycosyltransferase 37a1 (EC:2.4.1.17); K00699 glucuronosyltransferase [EC:2.4.1.17]
Unigene15276_S_mosellanaA	dan:Dana_GF12116	2e-19	GF12116 gene product from transcript GF12116-RA; K00699 glucuronosyltransferase [EC:2.4.1.17]
Unigene15276_S_mosellanaA	dpo:Dpse_GA18094	3e-19	GA18094 gene product from transcript GA18094-RA; K00699 glucuronosyltransferase [EC:2.4.1.17]
Unigene15276_S_mosellanaA	dme:Dmel_CG6649	3e-19	Ugt35b; UDP-glycosyltransferase 35b (EC:2.4.1.17); K00699 glucuronosyltransferase [EC:2.4.1.17]
Unigene15276_S_mosellanaA	dmo:Dmoj_GI19212	6e-19	GI19212 gene product from transcript GI19212-RA; K00699 glucuronosyltransferase [EC:2.4.1.17]
Unigene15276_S_mosellanaA	dan:Dana_GF15420	8e-19	GF15420 gene product from transcript GF15420-RA; K00699 glucuronosyltransferase [EC:2.4.1.17]
Unigene15276_S_mosellanaA	dme:Dmel_CG5999	8e-19	CG5999 gene product from transcript CG5999-RB (EC:2.4.1.17); K00699 glucuronosyltransferase [EC:2.4.1.17]
Unigene15276_S_mosellanaA	aag:AaeL_AAEL001804	2e-18	glucosyl/glucuronosyl transferases ; K00699 glucuronosyltransferase [EC:2.4.1.17]
Unigene15276_S_mosellanaA	cqu:CpipJ_CPIJ000351	2e-18	UDP-glucuronosyltransferase 2B28; K00699 glucuronosyltransferase [EC:2.4.1.17]
Unigene15276_S_mosellanaA	dgr:Dgri_GH20997	2e-18	GH20997 gene product from transcript GH20997-RA; K00699 glucuronosyltransferase [EC:2.4.1.17]
Unigene15276_S_mosellanaA	der:Dere_GG20794	2e-18	GG20794 gene product from transcript GG20794-RA; K00699 glucuronosyltransferase [EC:2.4.1.17]
Unigene15276_S_mosellanaA	dpo:Dpse_GA13878	2e-18	GA13878 gene product from transcript GA13878-RA; K00699 glucuronosyltransferase [EC:2.4.1.17]
Unigene15276_S_mosellanaA	bta:540615	2e-18	UGT2B17, UGT2B15; UDP glucuronosyltransferase 2 family, polypeptide B17; K00699 glucuronosyltransferase [EC:2.4.1.17]
Unigene15276_S_mosellanaA	dya:Dyak_GE13731	4e-18	GE13731 gene product from transcript GE13731-RA; K00699 glucuronosyltransferase [EC:2.4.1.17]
Unigene15276_S_mosellanaA	dme:Dmel_CG17932	4e-18	Ugt36Bc; CG17932 gene product from transcript CG17932-RB (EC:2.4.1.17); K00699 glucuronosyltransferase [EC:2.4.1.17]
Unigene15276_S_mosellanaA	dme:Dmel_CG15661	4e-18	CG15661 gene product from transcript CG15661-RA (EC:2.4.1.17); K00699 glucuronosyltransferase [EC:2.4.1.17]
Unigene15276_S_mosellanaA	aag:AaeL_AAEL014244	7e-18	glucosyl/glucuronosyl transferases ; K00699 glucuronosyltransferase [EC:2.4.1.17]
Unigene15276_S_mosellanaA	api:100169323	9e-18	similar to glucosyl/glucuronosyl transferases; K00699 glucuronosyltransferase [EC:2.4.1.17]
Unigene15279_S_mosellanaA	dwi:Dwil_GK25716	5e-23	GK25716 gene product from transcript GK25716-RA; K00894 ethanolamine kinase [EC:2.7.1.82]
Unigene15279_S_mosellanaA	dmo:Dmoj_GI11211	2e-22	GI11211 gene product from transcript GI11211-RA; K00894 ethanolamine kinase [EC:2.7.1.82]
Unigene15279_S_mosellanaA	dvi:Dvir_GJ18505	3e-22	GJ18505 gene product from transcript GJ18505-RA; K00894 ethanolamine kinase [EC:2.7.1.82]
Unigene15279_S_mosellanaA	dgr:Dgri_GH12558	1e-21	GH12558 gene product from transcript GH12558-RA; K00894 ethanolamine kinase [EC:2.7.1.82]
Unigene15279_S_mosellanaA	aag:AaeL_AAEL009765	3e-21	choline/ethanolamine kinase ; K00894 ethanolamine kinase [EC:2.7.1.82]
Unigene15279_S_mosellanaA	dpo:Dpse_GA17499	6e-21	GA17499 gene product from transcript GA17499-RA; K00894 ethanolamine kinase [EC:2.7.1.82]
Unigene15279_S_mosellanaA	dan:Dana_GF19030	8e-21	GF19030 gene product from transcript GF19030-RA; K00894 ethanolamine kinase [EC:2.7.1.82]
Unigene15279_S_mosellanaA	dme:Dmel_CG3525	1e-20	eas; easily shocked (EC:2.7.1.32 2.7.1.82); K00894 ethanolamine kinase [EC:2.7.1.82]
Unigene15279_S_mosellanaA	dya:Dyak_GE17256	2e-20	GE17256 gene product from transcript GE17256-RA; K00894 ethanolamine kinase [EC:2.7.1.82]
Unigene15279_S_mosellanaA	dse:Dsec_GM13416	2e-20	GM13416 gene product from transcript GM13416-RA; K00894 ethanolamine kinase [EC:2.7.1.82]
Unigene15279_S_mosellanaA	der:Dere_GG17946	2e-20	GG17946 gene product from transcript GG17946-RA; K00894 ethanolamine kinase [EC:2.7.1.82]
Unigene15279_S_mosellanaA	cqu:CpipJ_CPIJ006325	2e-19	choline/ethanolamine kinase; K00894 ethanolamine kinase [EC:2.7.1.82]
Unigene15279_S_mosellanaA	dre:565971	1e-18	etnk1, sb:cb661, si:dkey-13i19.1, wu:fb38f12, wu:fj21d12; ethanolamine kinase 1; K00894 ethanolamine kinase [EC:2.7.1.82]
Unigene15279_S_mosellanaA	cin:100181293	7e-18	similar to ethanolamine kinase 1; K00894 ethanolamine kinase [EC:2.7.1.82]
Unigene15279_S_mosellanaA	nvi:100114491	7e-17	NV16232; similar to choline/ethanolamine kinase; K00894 ethanolamine kinase [EC:2.7.1.82]
Unigene15279_S_mosellanaA	dre:555330	1e-16	etnk2, MGC113386, zgc:113386; ethanolamine kinase 2 (EC:2.7.1.82); K00894 ethanolamine kinase [EC:2.7.1.82]
Unigene15279_S_mosellanaA	tgu:100217685	2e-16	ethanolamine kinase 1; K00894 ethanolamine kinase [EC:2.7.1.82]
Unigene15279_S_mosellanaA	ecb:100068424	2e-16	ETNK1; ethanolamine kinase 1; K00894 ethanolamine kinase [EC:2.7.1.82]
Unigene15279_S_mosellanaA	bta:540705	3e-16	ETNK1; ethanolamine kinase 1; K00894 ethanolamine kinase [EC:2.7.1.82]
Unigene15279_S_mosellanaA	aml:100463892	5e-16	ethanolamine kinase 1-like; K00894 ethanolamine kinase [EC:2.7.1.82]
Unigene15298_S_mosellanaA	dme:Dmel_CG8666	4e-13	Tsp39D; Tetraspanin 39D; K06497 CD63 antigen
Unigene15298_S_mosellanaA	xtr:100496085	3e-12	leukocyte surface antigen CD53-like; K06489 CD53 antigen
Unigene15298_S_mosellanaA	dwi:Dwil_GK18739	1e-11	GK18739 gene product from transcript GK18739-RA; K06497 CD63 antigen
Unigene15298_S_mosellanaA	dsi:Dsim_GD24319	1e-11	GD24319 gene product from transcript GD24319-RA; K06497 CD63 antigen
Unigene15298_S_mosellanaA	dse:Dsec_GM23410	1e-11	GM23410 gene product from transcript GM23410-RA; K06497 CD63 antigen
Unigene15298_S_mosellanaA	dmo:Dmoj_GI12231	2e-11	GI12231 gene product from transcript GI12231-RA; K06497 CD63 antigen
Unigene15298_S_mosellanaA	dya:Dyak_GE12914	2e-11	GE12914 gene product from transcript GE12914-RA; K06497 CD63 antigen
Unigene15298_S_mosellanaA	der:Dere_GG21299	2e-11	GG21299 gene product from transcript GG21299-RA; K06497 CD63 antigen
Unigene15298_S_mosellanaA	xla:495154	3e-11	cd53, mox44, tspan25; CD53 molecule; K06489 CD53 antigen
Unigene15298_S_mosellanaA	api:100159760	8e-11	similar to AGAP008527-PA; K06497 CD63 antigen
Unigene15298_S_mosellanaA	tca:659741	8e-11	similar to CG8666-PA; K06497 CD63 antigen
Unigene15298_S_mosellanaA	dan:Dana_GF14328	1e-10	GF14328 gene product from transcript GF14328-RA; K06497 CD63 antigen
Unigene15298_S_mosellanaA	aga:AgaP_AGAP008527	5e-10	AGAP008527-PA; K06497 CD63 antigen
Unigene15298_S_mosellanaA	dvi:Dvir_GJ17850	1e-09	GJ17850 gene product from transcript GJ17850-RA; K06497 CD63 antigen
Unigene15298_S_mosellanaA	dpo:Dpse_GA21246	1e-09	GA21246 gene product from transcript GA21246-RA; K06497 CD63 antigen
Unigene15298_S_mosellanaA	ame:552721	2e-09	Tspan17; tetraspanin 17; K06497 CD63 antigen
Unigene15298_S_mosellanaA	dgr:Dgri_GH13315	2e-09	GH13315 gene product from transcript GH13315-RA; K06497 CD63 antigen
Unigene15298_S_mosellanaA	nvi:100121424	5e-09	NV13556; similar to tetraspanin D107; K06497 CD63 antigen
Unigene15298_S_mosellanaA	dpe:Dper_GL26662	5e-08	GL26662 gene product from transcript GL26662-RA; K06497 CD63 antigen
Unigene15298_S_mosellanaA	dre:321461	5e-08	cd63, cd163, wu:fb16b08, zgc:65825, zgc:77709; Cd63 antigen; K06497 CD63 antigen
Unigene15300_S_mosellanaA	dan:Dana_GF14633	9e-23	GF14633 gene product from transcript GF14633-RA; K05674 ATP-binding cassette, subfamily C (CFTR/MRP), member 10
Unigene15300_S_mosellanaA	dmo:Dmoj_GI17158	1e-21	GI17158 gene product from transcript GI17158-RA; K05674 ATP-binding cassette, subfamily C (CFTR/MRP), member 10
Unigene15300_S_mosellanaA	aag:AaeL_AAEL006622	2e-21	multidrug resistance-associated protein ; K05674 ATP-binding cassette, subfamily C (CFTR/MRP), member 10
Unigene15300_S_mosellanaA	dsi:Dsim_GD23522	2e-21	GD23522 gene product from transcript GD23522-RA; K05674 ATP-binding cassette, subfamily C (CFTR/MRP), member 10
Unigene15300_S_mosellanaA	dse:Dsec_GM16883	2e-21	GM16883 gene product from transcript GM16883-RA; K05674 ATP-binding cassette, subfamily C (CFTR/MRP), member 10
Unigene15300_S_mosellanaA	der:Dere_GG10532	2e-21	GG10532 gene product from transcript GG10532-RA; K05674 ATP-binding cassette, subfamily C (CFTR/MRP), member 10
Unigene15300_S_mosellanaA	dme:Dmel_CG7806	2e-21	CG7806 gene product from transcript CG7806-RA (EC:3.6.3.44); K10835 xenobiotic-transporting ATPase [EC:3.6.3.44]
Unigene15300_S_mosellanaA	dya:Dyak_GE18752	2e-21	GE18752 gene product from transcript GE18752-RA; K05674 ATP-binding cassette, subfamily C (CFTR/MRP), member 10
Unigene15300_S_mosellanaA	dwi:Dwil_GK23853	3e-21	GK23853 gene product from transcript GK23853-RA; K05674 ATP-binding cassette, subfamily C (CFTR/MRP), member 10
Unigene15300_S_mosellanaA	dpe:Dper_GL18736	1e-20	GL18736 gene product from transcript GL18736-RA; K05674 ATP-binding cassette, subfamily C (CFTR/MRP), member 10
Unigene15300_S_mosellanaA	dvi:Dvir_GJ17662	4e-20	GJ17662 gene product from transcript GJ17662-RA; K05674 ATP-binding cassette, subfamily C (CFTR/MRP), member 10
Unigene15300_S_mosellanaA	aga:AgaP_AGAP007917	1e-19	AGAP007917-PA; K05674 ATP-binding cassette, subfamily C (CFTR/MRP), member 10
Unigene15300_S_mosellanaA	dgr:Dgri_GH11589	2e-18	GH11589 gene product from transcript GH11589-RA; K05674 ATP-binding cassette, subfamily C (CFTR/MRP), member 10
Unigene15300_S_mosellanaA	gga:423828	3e-15	ABCC2; ATP-binding cassette, sub-family C (CFTR/MRP), member 2; K05666 ATP-binding cassette, subfamily C (CFTR/MRP), member 2
Unigene15300_S_mosellanaA	tca:660927	7e-15	similar to CG7806-PA; K05674 ATP-binding cassette, subfamily C (CFTR/MRP), member 10
Unigene15300_S_mosellanaA	dre:393561	2e-14	abcc2, MGC66072, zgc:66072; ATP-binding cassette, sub-family C (CFTR/MRP), member 2; K05666 ATP-binding cassette, subfamily C (CFTR/MRP), member 2
Unigene15300_S_mosellanaA	mmu:12780	2e-14	Abcc2, AI173996, Abc30, Cmoat, Mrp2, cMRP; ATP-binding cassette, sub-family C (CFTR/MRP), member 2; K05666 ATP-binding cassette, subfamily C (CFTR/MRP), member 2
Unigene15300_S_mosellanaA	tgu:100222848	6e-14	ATP-binding cassette, sub-family C (CFTR/MRP), member 2; K05666 ATP-binding cassette, subfamily C (CFTR/MRP), member 2
Unigene15300_S_mosellanaA	ecb:100060654	6e-14	ABCC2, MRP2; ATP-binding cassette, sub-family C (CFTR/MRP), member 2; K05666 ATP-binding cassette, subfamily C (CFTR/MRP), member 2
Unigene15300_S_mosellanaA	mdo:100011443	8e-14	ABCC10; ATP-binding cassette, sub-family C (CFTR/MRP), member 10; K05674 ATP-binding cassette, subfamily C (CFTR/MRP), member 10
Unigene15312_S_mosellanaA	aga:AgaP_AGAP009195	2e-15	GSTE1; glutathione S-transferase, epsilon class (AGAP009195-PA); K00799 glutathione S-transferase [EC:2.5.1.18]
Unigene15312_S_mosellanaA	tca:655331	6e-14	similar to CG17530-PA; K00799 glutathione S-transferase [EC:2.5.1.18]
Unigene15312_S_mosellanaA	dya:Dyak_GE11958	1e-13	Dyak_GstE3; GE11958 gene product from transcript GE11958-RA; K00799 glutathione S-transferase [EC:2.5.1.18]
Unigene15312_S_mosellanaA	der:Dere_GG21883	1e-13	GG21883 gene product from transcript GG21883-RA; K00799 glutathione S-transferase [EC:2.5.1.18]
Unigene15312_S_mosellanaA	nvi:100114423	2e-13	GstD1, NV12288; glutathione S-transferase D1; K00799 glutathione S-transferase [EC:2.5.1.18]
Unigene15312_S_mosellanaA	dsi:Dsim_GD11372	2e-13	GD11372 gene product from transcript GD11372-RA; K00799 glutathione S-transferase [EC:2.5.1.18]
Unigene15312_S_mosellanaA	dan:Dana_GF12166	2e-13	GF12166 gene product from transcript GF12166-RA; K00799 glutathione S-transferase [EC:2.5.1.18]
Unigene15312_S_mosellanaA	dse:Dsec_GM21875	2e-13	GM21875 gene product from transcript GM21875-RA; K00799 glutathione S-transferase [EC:2.5.1.18]
Unigene15312_S_mosellanaA	dpe:Dper_GL17769	2e-13	GL17769 gene product from transcript GL17769-RA; K00799 glutathione S-transferase [EC:2.5.1.18]
Unigene15312_S_mosellanaA	dpo:Dpse_GA14540	2e-13	GA14540 gene product from transcript GA14540-RA; K00799 glutathione S-transferase [EC:2.5.1.18]
Unigene15312_S_mosellanaA	ame:409490	3e-13	GstD1, Gst1; glutathione S-transferase D1; K00799 glutathione S-transferase [EC:2.5.1.18]
Unigene15312_S_mosellanaA	dvi:Dvir_GJ12879	3e-13	GJ12879 gene product from transcript GJ12879-RA; K00799 glutathione S-transferase [EC:2.5.1.18]
Unigene15312_S_mosellanaA	dya:Dyak_GE11960	4e-13	GE11960 gene product from transcript GE11960-RA; K00799 glutathione S-transferase [EC:2.5.1.18]
Unigene15312_S_mosellanaA	dse:Dsec_GM21878	4e-13	GM21878 gene product from transcript GM21878-RA; K00799 glutathione S-transferase [EC:2.5.1.18]
Unigene15312_S_mosellanaA	der:Dere_GG21885	4e-13	GG21885 gene product from transcript GG21885-RA; K00799 glutathione S-transferase [EC:2.5.1.18]
Unigene15312_S_mosellanaA	dpe:Dper_GL17770	5e-13	GL17770 gene product from transcript GL17770-RA; K00799 glutathione S-transferase [EC:2.5.1.18]
Unigene15312_S_mosellanaA	dan:Dana_GF12168	5e-13	GF12168 gene product from transcript GF12168-RA; K00799 glutathione S-transferase [EC:2.5.1.18]
Unigene15312_S_mosellanaA	dpo:Dpse_GA14541	5e-13	GA14541 gene product from transcript GA14541-RA; K00799 glutathione S-transferase [EC:2.5.1.18]
Unigene15312_S_mosellanaA	dgr:Dgri_GH15974	7e-13	GH15974 gene product from transcript GH15974-RA; K00799 glutathione S-transferase [EC:2.5.1.18]
Unigene15312_S_mosellanaA	dse:Dsec_GM21876	7e-13	GM21876 gene product from transcript GM21876-RA; K00799 glutathione S-transferase [EC:2.5.1.18]
Unigene15315_S_mosellanaA	aga:AgaP_AGAP006571	2e-07	AGAP006571-PA; K08701 nuclear receptor subfamily 1 group D member 3
Unigene15316_S_mosellanaA	hmg:100199191	1e-61	similar to beta-tubulin; K07375 tubulin beta
Unigene15316_S_mosellanaA	xtr:779904	1e-61	tubb2c, MGC147611, tubb2, tubb4; tubulin, beta 2C; K07375 tubulin beta
Unigene15316_S_mosellanaA	tgu:100101449	1e-61	TUBB2C; tubulin, beta 2C; K07375 tubulin beta
Unigene15316_S_mosellanaA	gga:417255	1e-61	TUBB2C; tubulin, beta 2C; K07375 tubulin beta
Unigene15316_S_mosellanaA	mdo:100018067	1e-61	similar to Tubulin, beta 4; K07375 tubulin beta
Unigene15316_S_mosellanaA	ssc:100516352	1e-61	tubulin beta chain-like; K07375 tubulin beta
Unigene15316_S_mosellanaA	bta:539149	1e-61	TUBB2C, MGC128183, TUBB2A; tubulin, beta 2C; K07375 tubulin beta
Unigene15316_S_mosellanaA	aml:100463763	1e-61	tubulin beta-2C chain-like; K07375 tubulin beta
Unigene15316_S_mosellanaA	cfa:491231	1e-61	TUBB2C; tubulin, beta 2C; K07375 tubulin beta
Unigene15316_S_mosellanaA	rno:296554	1e-61	Tubb2c, MGC73008, Tubb2; tubulin, beta 2c; K07375 tubulin beta
Unigene15316_S_mosellanaA	mmu:227613	1e-61	Tubb2c, 4930542G03Rik, MGC101937, MGC28623, MGC6713, Tubb2c1; tubulin, beta 2C; K07375 tubulin beta
Unigene15316_S_mosellanaA	mcc:100425863	1e-61	TUBB2C; tubulin, beta 2C; K07375 tubulin beta
Unigene15316_S_mosellanaA	hsa:10383	1e-61	TUBB2C, TUBB2; tubulin, beta 2C; K07375 tubulin beta
Unigene15316_S_mosellanaA	tad:TRIADDRAFT_63686	2e-61	beta-tubulin ; K07375 tubulin beta
Unigene15316_S_mosellanaA	cin:100184511	2e-61	similar to beta-tubulin; K07375 tubulin beta
Unigene15316_S_mosellanaA	dre:406811	2e-61	fd02b12, wu:fd02b12; zgc:55461; K07375 tubulin beta
Unigene15316_S_mosellanaA	tca:658517	3e-61	similar to tubulin, beta, 2; K07375 tubulin beta
Unigene15316_S_mosellanaA	xtr:394927	3e-61	tubb4, MGC69524, beta-5, tubb2a, tubb5; tubulin, beta 4; K07375 tubulin beta
Unigene15316_S_mosellanaA	xla:380258	4e-61	tubb2c, MGC64554, betatub56d, tubb4; tubulin, beta 2C; K07375 tubulin beta
Unigene15316_S_mosellanaA	ssc:100518415	4e-61	tubulin beta-4 chain-like; K07375 tubulin beta
Unigene15319_S_mosellanaA	cqu:CpipJ_CPIJ013939	2e-15	glycerol-3-phosphate acyltransferase; K00649 glyceronephosphate O-acyltransferase [EC:2.3.1.42]
Unigene15319_S_mosellanaA	dme:Dmel_CG4625	1e-13	Dhap-at; Dihydroxyacetone phosphate acyltransferase (EC:2.3.1.- 2.3.1.15 2.3.1.42); K00649 glyceronephosphate O-acyltransferase [EC:2.3.1.42]
Unigene15319_S_mosellanaA	dwi:Dwil_GK13976	1e-12	GK13976 gene product from transcript GK13976-RA; K00649 glyceronephosphate O-acyltransferase [EC:2.3.1.42]
Unigene15319_S_mosellanaA	der:Dere_GG12243	1e-12	GG12243 gene product from transcript GG12243-RA; K00649 glyceronephosphate O-acyltransferase [EC:2.3.1.42]
Unigene15319_S_mosellanaA	dsi:Dsim_GD18193	1e-12	GD18193 gene product from transcript GD18193-RA; K00649 glyceronephosphate O-acyltransferase [EC:2.3.1.42]
Unigene15319_S_mosellanaA	dse:Dsec_GM10240	1e-12	GM10240 gene product from transcript GM10240-RA; K00649 glyceronephosphate O-acyltransferase [EC:2.3.1.42]
Unigene15319_S_mosellanaA	dya:Dyak_GE10692	3e-12	GE10692 gene product from transcript GE10692-RA; K00649 glyceronephosphate O-acyltransferase [EC:2.3.1.42]
Unigene15319_S_mosellanaA	dgr:Dgri_GH18612	4e-12	GH18612 gene product from transcript GH18612-RA; K00649 glyceronephosphate O-acyltransferase [EC:2.3.1.42]
Unigene15319_S_mosellanaA	aag:AaeL_AAEL012743	5e-12	glycerol-3-phosphate acyltransferase ; K00649 glyceronephosphate O-acyltransferase [EC:2.3.1.42]
Unigene15319_S_mosellanaA	dvi:Dvir_GJ10212	1e-11	GJ10212 gene product from transcript GJ10212-RA; K00649 glyceronephosphate O-acyltransferase [EC:2.3.1.42]
Unigene15319_S_mosellanaA	dpe:Dper_GL21684	1e-11	GL21684 gene product from transcript GL21684-RA; K00649 glyceronephosphate O-acyltransferase [EC:2.3.1.42]
Unigene15319_S_mosellanaA	dan:Dana_GF17273	1e-11	GF17273 gene product from transcript GF17273-RA; K00649 glyceronephosphate O-acyltransferase [EC:2.3.1.42]
Unigene15319_S_mosellanaA	dpo:Dpse_GA18312	1e-11	GA18312 gene product from transcript GA18312-RA; K00649 glyceronephosphate O-acyltransferase [EC:2.3.1.42]
Unigene15319_S_mosellanaA	dmo:Dmoj_GI10360	4e-11	GI10360 gene product from transcript GI10360-RA; K00649 glyceronephosphate O-acyltransferase [EC:2.3.1.42]
Unigene15319_S_mosellanaA	cqu:CpipJ_CPIJ019914	9e-06	glycerol-3-phosphate acyltransferase; K00649 glyceronephosphate O-acyltransferase [EC:2.3.1.42]
Unigene15325_S_mosellanaA	xla:398236	4e-19	paxip1, cagf28, cagf29, k14, pacip1, paxip1l, ptip, tnrc2; pax interacting (with transcription-activation domain) protein 1; K14972 PAX-interacting protein 1
Unigene15325_S_mosellanaA	xtr:100487292	8e-19	PAX-interacting protein 1-like; K14972 PAX-interacting protein 1
Unigene15325_S_mosellanaA	bta:513213	1e-18	PAXIP1; PAX interacting (with transcription-activation domain) protein 1; K14972 PAX-interacting protein 1
Unigene15325_S_mosellanaA	cfa:482813	2e-18	PAXIP1; PAX interacting (with transcription-activation domain) protein 1; K14972 PAX-interacting protein 1
Unigene15325_S_mosellanaA	ptr:463836	2e-18	PAXIP1; PAX interacting (with transcription-activation domain) protein 1; K14972 PAX-interacting protein 1
Unigene15325_S_mosellanaA	hsa:22976	2e-18	PAXIP1, CAGF29, FLJ41049, PACIP1, PAXIP1L, PTIP, TNRC2; PAX interacting (with transcription-activation domain) protein 1; K14972 PAX-interacting protein 1
Unigene15325_S_mosellanaA	gga:420441	3e-18	PAXIP1; PAX interacting (with transcription-activation domain) protein 1; K14972 PAX-interacting protein 1
Unigene15325_S_mosellanaA	mdo:100019696	3e-18	similar to Soluble liver antigen/liver pancreas antigen (Homo sapiens), like; K14972 PAX-interacting protein 1
Unigene15325_S_mosellanaA	aml:100481700	3e-18	PAX-interacting protein 1-like; K14972 PAX-interacting protein 1
Unigene15325_S_mosellanaA	mcc:718279	3e-18	PAXIP1; PAX interacting (with transcription-activation domain) protein 1; K14972 PAX-interacting protein 1
Unigene15325_S_mosellanaA	pon:100455902	3e-18	PAXIP1; PAX interacting (with transcription-activation domain) protein 1; K14972 PAX-interacting protein 1
Unigene15325_S_mosellanaA	oaa:100082105	5e-18	similar to PAX interacting (with transcription-activation domain) protein 1; K14972 PAX-interacting protein 1
Unigene15325_S_mosellanaA	mmu:55982	5e-16	Paxip1, D5Ertd149e, PTIP; PAX interacting (with transcription-activation domain) protein 1; K14972 PAX-interacting protein 1
Unigene15325_S_mosellanaA	rno:311944	8e-16	Paxip1; PAX interacting (with transcription-activation domain) protein 1; K14972 PAX-interacting protein 1
Unigene15325_S_mosellanaA	dwi:Dwil_GK17402	2e-15	GK17402 gene product from transcript GK17402-RA; K14972 PAX-interacting protein 1
Unigene15325_S_mosellanaA	dya:Dyak_GE20036	9e-15	GE20036 gene product from transcript GE20036-RA; K14972 PAX-interacting protein 1
Unigene15325_S_mosellanaA	dsi:Dsim_GD12637	9e-15	GD12637 gene product from transcript GD12637-RA; K14972 PAX-interacting protein 1
Unigene15325_S_mosellanaA	dse:Dsec_GM24564	9e-15	GM24564 gene product from transcript GM24564-RA; K14972 PAX-interacting protein 1
Unigene15325_S_mosellanaA	dme:Dmel_CG32133	9e-15	ptip; CG32133 gene product from transcript CG32133-RA; K14972 PAX-interacting protein 1
Unigene15325_S_mosellanaA	der:Dere_GG13740	1e-14	GG13740 gene product from transcript GG13740-RA; K14972 PAX-interacting protein 1
Unigene15337_S_mosellanaA	oaa:100082753	4e-06	similar to SET and MYND domain containing 3; K11426 SET and MYND domain-containing protein
Unigene15349_S_mosellanaA	der:Dere_GG19936	3e-33	GG19936 gene product from transcript GG19936-RA; K05037 solute carrier family 6 (neurotransmitter transporter, serotonin) member 4
Unigene15349_S_mosellanaA	dya:Dyak_GE11465	4e-33	GE11465 gene product from transcript GE11465-RA; K05037 solute carrier family 6 (neurotransmitter transporter, serotonin) member 4
Unigene15349_S_mosellanaA	cqu:CpipJ_CPIJ007997	6e-33	sodium-dependent serotonin transporter; K05037 solute carrier family 6 (neurotransmitter transporter, serotonin) member 4
Unigene15349_S_mosellanaA	aag:AaeL_AAEL005581	6e-33	norepinephrine/norepinephrine transporter ; K05037 solute carrier family 6 (neurotransmitter transporter, serotonin) member 4
Unigene15349_S_mosellanaA	dan:Dana_GF11257	1e-32	GF11257 gene product from transcript GF11257-RA; K05037 solute carrier family 6 (neurotransmitter transporter, serotonin) member 4
Unigene15349_S_mosellanaA	tca:657148	2e-32	similar to high-affinity serotonin transporter; K05037 solute carrier family 6 (neurotransmitter transporter, serotonin) member 4
Unigene15349_S_mosellanaA	dse:Dsec_GM11839	2e-32	GM11839 gene product from transcript GM11839-RA; K05037 solute carrier family 6 (neurotransmitter transporter, serotonin) member 4
Unigene15349_S_mosellanaA	dpe:Dper_GL20450	2e-32	GL20450 gene product from transcript GL20450-RA; K05037 solute carrier family 6 (neurotransmitter transporter, serotonin) member 4
Unigene15349_S_mosellanaA	dpo:Dpse_GA25115	2e-32	GA25115 gene product from transcript GA25115-RA; K05037 solute carrier family 6 (neurotransmitter transporter, serotonin) member 4
Unigene15349_S_mosellanaA	dme:Dmel_CG4545	2e-32	SerT; Serotonin transporter; K05037 solute carrier family 6 (neurotransmitter transporter, serotonin) member 4
Unigene15349_S_mosellanaA	dmo:Dmoj_GI18339	1e-31	GI18339 gene product from transcript GI18339-RA; K05037 solute carrier family 6 (neurotransmitter transporter, serotonin) member 4
Unigene15349_S_mosellanaA	dwi:Dwil_GK22085	4e-31	GK22085 gene product from transcript GK22085-RA; K05037 solute carrier family 6 (neurotransmitter transporter, serotonin) member 4
Unigene15349_S_mosellanaA	aga:AgaP_AGAP010621	5e-31	AGAP010621-PA; K05037 solute carrier family 6 (neurotransmitter transporter, serotonin) member 4
Unigene15349_S_mosellanaA	dvi:Dvir_GJ20736	9e-31	GJ20736 gene product from transcript GJ20736-RA; K05037 solute carrier family 6 (neurotransmitter transporter, serotonin) member 4
Unigene15349_S_mosellanaA	dgr:Dgri_GH20902	4e-30	GH20902 gene product from transcript GH20902-RA; K05037 solute carrier family 6 (neurotransmitter transporter, serotonin) member 4
Unigene15349_S_mosellanaA	api:100162110	8e-30	similar to high-affinity serotonin transporter; K05037 solute carrier family 6 (neurotransmitter transporter, serotonin) member 4
Unigene15349_S_mosellanaA	dvi:Dvir_GJ19971	2e-22	GJ19971 gene product from transcript GJ19971-RA; K05036 solute carrier family 6 (neurotransmitter transporter, dopamine) member 3
Unigene15349_S_mosellanaA	dmo:Dmoj_GI19005	5e-22	GI19005 gene product from transcript GI19005-RA; K05036 solute carrier family 6 (neurotransmitter transporter, dopamine) member 3
Unigene15349_S_mosellanaA	aag:AaeL_AAEL010106	6e-22	norepinephrine/norepinephrine transporter ; K05036 solute carrier family 6 (neurotransmitter transporter, dopamine) member 3
Unigene15349_S_mosellanaA	cqu:CpipJ_CPIJ010746	8e-22	norepinephrine/norepinephrine transporter; K05036 solute carrier family 6 (neurotransmitter transporter, dopamine) member 3
Unigene15360_S_mosellanaA	dme:Dmel_CG9518	0	CG9518 gene product from transcript CG9518-RA (EC:1.1.99.1); K00108 choline dehydrogenase [EC:1.1.99.1]
Unigene15360_S_mosellanaA	dpo:Dpse_GA21849	0	GA21849 gene product from transcript GA21849-RA; K00108 choline dehydrogenase [EC:1.1.99.1]
Unigene15360_S_mosellanaA	dme:Dmel_CG9517	8e-139	CG9517 gene product from transcript CG9517-RA (EC:1.1.-.- 1.1.99.10); K00108 choline dehydrogenase [EC:1.1.99.1]
Unigene15360_S_mosellanaA	dpo:Dpse_GA21847	3e-128	GA21847 gene product from transcript GA21847-RA; K00108 choline dehydrogenase [EC:1.1.99.1]
Unigene15360_S_mosellanaA	dme:Dmel_CG9514	4e-128	CG9514 gene product from transcript CG9514-RA (EC:1.1.99.1); K00108 choline dehydrogenase [EC:1.1.99.1]
Unigene15360_S_mosellanaA	dme:Dmel_CG12398	7e-84	CG12398 gene product from transcript CG12398-RA (EC:1.1.-.- 1.1.99.10); K00115 glucose dehydrogenase (acceptor) [EC:1.1.99.10]
Unigene15360_S_mosellanaA	dme:Dmel_CG9519	8e-83	CG9519 gene product from transcript CG9519-RA (EC:1.1.99.1); K00108 choline dehydrogenase [EC:1.1.99.1]
Unigene15360_S_mosellanaA	dme:Dmel_CG1152	4e-81	Gld; Glucose dehydrogenase (EC:1.1.-.- 1.1.99.10); K00108 choline dehydrogenase [EC:1.1.99.1]
Unigene15360_S_mosellanaA	dme:Dmel_CG12539	6e-81	CG12539 gene product from transcript CG12539-RA (EC:1.1.-.- 1.1.99.10); K00115 glucose dehydrogenase (acceptor) [EC:1.1.99.10]
Unigene15360_S_mosellanaA	dme:Dmel_CG9509	6e-65	CG9509 gene product from transcript CG9509-RA (EC:1.1.99.1); K00108 choline dehydrogenase [EC:1.1.99.1]
Unigene15360_S_mosellanaA	tgu:100224032	5e-58	similar to choline dehydrogenase; K00108 choline dehydrogenase [EC:1.1.99.1]
Unigene15360_S_mosellanaA	hmg:100206241	7e-58	similar to choline dehydrogenase; K00108 choline dehydrogenase [EC:1.1.99.1]
Unigene15360_S_mosellanaA	spu:591835	9e-58	similar to Choline dehydrogenase; K00108 choline dehydrogenase [EC:1.1.99.1]
Unigene15360_S_mosellanaA	spu:587688	6e-57	similar to Choline dehydrogenase; K00108 choline dehydrogenase [EC:1.1.99.1]
Unigene15360_S_mosellanaA	rno:290551	2e-56	Chdh, MGC93763; choline dehydrogenase (EC:1.1.99.1); K00108 choline dehydrogenase [EC:1.1.99.1]
Unigene15360_S_mosellanaA	gga:415993	3e-56	CHDH; choline dehydrogenase; K00108 choline dehydrogenase [EC:1.1.99.1]
Unigene15360_S_mosellanaA	hmg:100200022	6e-56	similar to choline dehydrogenase; K00108 choline dehydrogenase [EC:1.1.99.1]
Unigene15360_S_mosellanaA	spu:591798	1e-55	similar to Choline dehydrogenase; K00108 choline dehydrogenase [EC:1.1.99.1]
Unigene15360_S_mosellanaA	ecb:100059455	1e-55	CHDH; choline dehydrogenase; K00108 choline dehydrogenase [EC:1.1.99.1]
Unigene15360_S_mosellanaA	cin:100183857	2e-55	similar to choline dehydrogenase; K00108 choline dehydrogenase [EC:1.1.99.1]
Unigene15362_S_mosellanaA	bta:509911	2e-08	solute carrier family 16, member 1-like; K08179 MFS transporter, MCP family, solute carrier family 16 (monocarboxylic acid transporters), member 1
Unigene15362_S_mosellanaA	bta:505775	4e-07	SLC16A1, MCT1, MGC128991; solute carrier family 16, member 1 (monocarboxylic acid transporter 1); K08179 MFS transporter, MCP family, solute carrier family 16 (monocarboxylic acid transporters), member 1
Unigene15362_S_mosellanaA	rno:316578	1e-06	Slc16a14; solute carrier family 16, member 14 (monocarboxylic acid transporter 14); K08190 MFS transporter, MCP family, solute carrier family 16 (monocarboxylic acid transporters), member 14
Unigene15362_S_mosellanaA	mcc:710743	1e-06	SLC16A14; solute carrier family 16, member 14 (monocarboxylic acid transporter 14); K08190 MFS transporter, MCP family, solute carrier family 16 (monocarboxylic acid transporters), member 14
Unigene15362_S_mosellanaA	ssc:100127159	2e-06	SLC16A1, SMCT1; solute carrier family 16, member 1 (monocarboxylic acid transporter 1); K08179 MFS transporter, MCP family, solute carrier family 16 (monocarboxylic acid transporters), member 1
Unigene15362_S_mosellanaA	aml:100467063	2e-06	SLC16A14; solute carrier family 16, member 14 (monocarboxylic acid transporter 14); K08190 MFS transporter, MCP family, solute carrier family 16 (monocarboxylic acid transporters), member 14
Unigene15362_S_mosellanaA	pon:100452169	2e-06	SLC16A14; solute carrier family 16, member 14 (monocarboxylic acid transporter 14); K08190 MFS transporter, MCP family, solute carrier family 16 (monocarboxylic acid transporters), member 14
Unigene15362_S_mosellanaA	ptr:459995	2e-06	SLC16A14; solute carrier family 16, member 14 (monocarboxylic acid transporter 14); K08190 MFS transporter, MCP family, solute carrier family 16 (monocarboxylic acid transporters), member 14
Unigene15362_S_mosellanaA	hsa:151473	2e-06	SLC16A14, FLJ30794, MCT14; solute carrier family 16, member 14 (monocarboxylic acid transporter 14); K08190 MFS transporter, MCP family, solute carrier family 16 (monocarboxylic acid transporters), member 14
Unigene15362_S_mosellanaA	ecb:100063374	2e-06	SLC16A14; solute carrier family 16, member 14 (monocarboxylic acid transporter 14); K08190 MFS transporter, MCP family, solute carrier family 16 (monocarboxylic acid transporters), member 14
Unigene15362_S_mosellanaA	bta:539153	2e-06	SLC16A14, MCT14; solute carrier family 16, member 14 (monocarboxylic acid transporter 14); K08190 MFS transporter, MCP family, solute carrier family 16 (monocarboxylic acid transporters), member 14
Unigene15362_S_mosellanaA	dre:368274	4e-06	slc16a1, cb517, zgc:55682; solute carrier family 16 (monocarboxylic acid transporters), member 1; K08179 MFS transporter, MCP family, solute carrier family 16 (monocarboxylic acid transporters), member 1
Unigene15362_S_mosellanaA	mmu:71781	4e-06	Slc16a14, 1110004H10Rik; solute carrier family 16 (monocarboxylic acid transporters), member 14; K08190 MFS transporter, MCP family, solute carrier family 16 (monocarboxylic acid transporters), member 14
Unigene15362_S_mosellanaA	xtr:548685	5e-06	slc16a1, MGC97639, mct, mct1; solute carrier family 16, member 1 (monocarboxylic acid transporter 1); K08179 MFS transporter, MCP family, solute carrier family 16 (monocarboxylic acid transporters), member 1
Unigene15362_S_mosellanaA	ecb:100009694	5e-06	SLC16A1; solute carrier family 16, member 1 (monocarboxylic acid transporter 1); K08179 MFS transporter, MCP family, solute carrier family 16 (monocarboxylic acid transporters), member 1
Unigene15362_S_mosellanaA	xla:380088	9e-06	slc16a1, MGC52993, mct1; solute carrier family 16, member 1 (monocarboxylic acid transporter 1); K08179 MFS transporter, MCP family, solute carrier family 16 (monocarboxylic acid transporters), member 1
Unigene15362_S_mosellanaA	cfa:486154	9e-06	SLC16A14; solute carrier family 16, member 14 (monocarboxylic acid transporter 14); K08190 MFS transporter, MCP family, solute carrier family 16 (monocarboxylic acid transporters), member 14
Unigene15362_S_mosellanaA	cfa:475856	9e-06	SLC16A1, MCT1; solute carrier family 16, member 1 (monocarboxylic acid transporter 1); K08179 MFS transporter, MCP family, solute carrier family 16 (monocarboxylic acid transporters), member 1
Unigene15371_S_mosellanaA	cin:100184864	1e-08	similar to BTB (POZ) domain containing 2; K10477 BTB/POZ domain-containing protein 1/2
Unigene15371_S_mosellanaA	mmu:208198	2e-07	Btbd2, 2610037C03Rik, 4930512K17Rik; BTB (POZ) domain containing 2; K10477 BTB/POZ domain-containing protein 1/2
Unigene15371_S_mosellanaA	rno:500793	3e-07	Btbd2, RGD1566094; BTB (POZ) domain containing 2; K10477 BTB/POZ domain-containing protein 1/2
Unigene15371_S_mosellanaA	xtr:100036676	7e-07	btbd3; BTB (POZ) domain containing 3; K10478 BTB/POZ domain-containing protein 3/6
Unigene15371_S_mosellanaA	xla:495136	7e-07	btbd3; BTB (POZ) domain containing 3; K10478 BTB/POZ domain-containing protein 3/6
Unigene15371_S_mosellanaA	mdo:100031621	3e-06	similar to mKIAA0952 protein; K10478 BTB/POZ domain-containing protein 3/6
Unigene15371_S_mosellanaA	ecb:100063893	3e-06	BTBD3; BTB (POZ) domain containing 3; K10478 BTB/POZ domain-containing protein 3/6
Unigene15371_S_mosellanaA	ssc:100156598	3e-06	BTBD3; BTB (POZ) domain containing 3; K10478 BTB/POZ domain-containing protein 3/6
Unigene15371_S_mosellanaA	bta:513420	3e-06	BTBD3; BTB (POZ) domain containing 3; K10478 BTB/POZ domain-containing protein 3/6
Unigene15371_S_mosellanaA	aml:100474284	3e-06	BTB/POZ domain-containing protein 3-like; K10478 BTB/POZ domain-containing protein 3/6
Unigene15371_S_mosellanaA	cfa:477154	3e-06	BTBD3; BTB (POZ) domain containing 3; K10478 BTB/POZ domain-containing protein 3/6
Unigene15371_S_mosellanaA	rno:311462	3e-06	Btbd3; BTB (POZ) domain containing 3; K10478 BTB/POZ domain-containing protein 3/6
Unigene15371_S_mosellanaA	mmu:228662	3e-06	Btbd3, MGC25591, mKIAA0952; BTB (POZ) domain containing 3; K10478 BTB/POZ domain-containing protein 3/6
Unigene15371_S_mosellanaA	mcc:693983	3e-06	BTBD3; BTB (POZ) domain containing 3; K10478 BTB/POZ domain-containing protein 3/6
Unigene15371_S_mosellanaA	pon:100173324	3e-06	BTBD3, DKFZp459C1423; BTB (POZ) domain containing 3; K10478 BTB/POZ domain-containing protein 3/6
Unigene15371_S_mosellanaA	ptr:469881	3e-06	BTBD3; BTB (POZ) domain containing 3; K10478 BTB/POZ domain-containing protein 3/6
Unigene15371_S_mosellanaA	hsa:22903	3e-06	BTBD3, KIAA0952, MGC130038, MGC130039, dJ742J24.1; BTB (POZ) domain containing 3; K10478 BTB/POZ domain-containing protein 3/6
Unigene15371_S_mosellanaA	hsa:90135	4e-06	BTBD6, BDPL; BTB (POZ) domain containing 6; K10478 BTB/POZ domain-containing protein 3/6
Unigene15371_S_mosellanaA	tgu:100224338	5e-06	BTB (POZ) domain containing 3; K10478 BTB/POZ domain-containing protein 3/6
Unigene15371_S_mosellanaA	gga:427688	5e-06	BTBD3; BTB (POZ) domain containing 3; K10478 BTB/POZ domain-containing protein 3/6
Unigene15372_S_mosellanaA	cin:100184864	1e-08	similar to BTB (POZ) domain containing 2; K10477 BTB/POZ domain-containing protein 1/2
Unigene15372_S_mosellanaA	mmu:208198	2e-07	Btbd2, 2610037C03Rik, 4930512K17Rik; BTB (POZ) domain containing 2; K10477 BTB/POZ domain-containing protein 1/2
Unigene15372_S_mosellanaA	rno:500793	2e-07	Btbd2, RGD1566094; BTB (POZ) domain containing 2; K10477 BTB/POZ domain-containing protein 1/2
Unigene15372_S_mosellanaA	xtr:100036676	7e-07	btbd3; BTB (POZ) domain containing 3; K10478 BTB/POZ domain-containing protein 3/6
Unigene15372_S_mosellanaA	xla:495136	7e-07	btbd3; BTB (POZ) domain containing 3; K10478 BTB/POZ domain-containing protein 3/6
Unigene15372_S_mosellanaA	mdo:100031621	3e-06	similar to mKIAA0952 protein; K10478 BTB/POZ domain-containing protein 3/6
Unigene15372_S_mosellanaA	ecb:100063893	3e-06	BTBD3; BTB (POZ) domain containing 3; K10478 BTB/POZ domain-containing protein 3/6
Unigene15372_S_mosellanaA	ssc:100156598	3e-06	BTBD3; BTB (POZ) domain containing 3; K10478 BTB/POZ domain-containing protein 3/6
Unigene15372_S_mosellanaA	bta:513420	3e-06	BTBD3; BTB (POZ) domain containing 3; K10478 BTB/POZ domain-containing protein 3/6
Unigene15372_S_mosellanaA	aml:100474284	3e-06	BTB/POZ domain-containing protein 3-like; K10478 BTB/POZ domain-containing protein 3/6
Unigene15372_S_mosellanaA	cfa:477154	3e-06	BTBD3; BTB (POZ) domain containing 3; K10478 BTB/POZ domain-containing protein 3/6
Unigene15372_S_mosellanaA	rno:311462	3e-06	Btbd3; BTB (POZ) domain containing 3; K10478 BTB/POZ domain-containing protein 3/6
Unigene15372_S_mosellanaA	mmu:228662	3e-06	Btbd3, MGC25591, mKIAA0952; BTB (POZ) domain containing 3; K10478 BTB/POZ domain-containing protein 3/6
Unigene15372_S_mosellanaA	mcc:693983	3e-06	BTBD3; BTB (POZ) domain containing 3; K10478 BTB/POZ domain-containing protein 3/6
Unigene15372_S_mosellanaA	pon:100173324	3e-06	BTBD3, DKFZp459C1423; BTB (POZ) domain containing 3; K10478 BTB/POZ domain-containing protein 3/6
Unigene15372_S_mosellanaA	ptr:469881	3e-06	BTBD3; BTB (POZ) domain containing 3; K10478 BTB/POZ domain-containing protein 3/6
Unigene15372_S_mosellanaA	hsa:22903	3e-06	BTBD3, KIAA0952, MGC130038, MGC130039, dJ742J24.1; BTB (POZ) domain containing 3; K10478 BTB/POZ domain-containing protein 3/6
Unigene15372_S_mosellanaA	hsa:90135	3e-06	BTBD6, BDPL; BTB (POZ) domain containing 6; K10478 BTB/POZ domain-containing protein 3/6
Unigene15372_S_mosellanaA	tgu:100224338	5e-06	BTB (POZ) domain containing 3; K10478 BTB/POZ domain-containing protein 3/6
Unigene15372_S_mosellanaA	gga:427688	5e-06	BTBD3; BTB (POZ) domain containing 3; K10478 BTB/POZ domain-containing protein 3/6
Unigene15375_S_mosellanaA	dme:Dmel_CG2070	6e-20	CG2070 gene product from transcript CG2070-RA (EC:1.-.-.-); K00100 [EC:1.1.1.-]
Unigene15375_S_mosellanaA	spu:593999	4e-19	similar to RDH13; K11161 retinol dehydrogenase 13 [EC:1.1.1.-]
Unigene15375_S_mosellanaA	dre:492783	6e-19	dhrs13, im:7142674, zgc:101719; dehydrogenase/reductase (SDR family) member 13; K11169 dehydrogenase/reductase SDR family member 13 [EC:1.1.-.-]
Unigene15375_S_mosellanaA	mdo:100028370	2e-18	similar to Retinol dehydrogenase 11 (all-trans/9-cis/11-cis); K11152 retinol dehydrogenase 11 [EC:1.1.1.-]
Unigene15375_S_mosellanaA	xtr:394935	2e-18	dhrs13, MGC76232; dehydrogenase/reductase (SDR family) member 13; K11169 dehydrogenase/reductase SDR family member 13 [EC:1.1.-.-]
Unigene15375_S_mosellanaA	dre:402945	9e-18	MGC77906; zgc:77906; K00100 [EC:1.1.1.-]
Unigene15375_S_mosellanaA	ssc:100154684	9e-18	retinol dehydrogenase 11; K11152 retinol dehydrogenase 11 [EC:1.1.1.-]
Unigene15375_S_mosellanaA	tgu:100226769	1e-17	retinol dehydrogenase 12 (all-trans/9-cis/11-cis); K11153 retinol dehydrogenase 12 [EC:1.1.1.-]
Unigene15375_S_mosellanaA	rno:362757	1e-17	Rdh11; retinol dehydrogenase 11 (all-trans/9-cis/11-cis) (EC:1.1.1.300); K11152 retinol dehydrogenase 11 [EC:1.1.1.-]
Unigene15375_S_mosellanaA	bta:505995	2e-17	RDH11; retinol dehydrogenase 11 (all-trans/9-cis/11-cis); K11152 retinol dehydrogenase 11 [EC:1.1.1.-]
Unigene15375_S_mosellanaA	mmu:17252	2e-17	Rdh11, 2610319N22Rik, AI428145, AU045252, Arsdr1, C85936, CGI-82, HCBP12, M42C60, Mdt1, Psdr1, SCALD, UBE-1c1, Ube-1c; retinol dehydrogenase 11 (EC:1.1.1.300); K11152 retinol dehydrogenase 11 [EC:1.1.1.-]
Unigene15375_S_mosellanaA	xla:494661	3e-17	dhrs13; dehydrogenase/reductase (SDR family) member 13; K11169 dehydrogenase/reductase SDR family member 13 [EC:1.1.-.-]
Unigene15375_S_mosellanaA	aml:100469186	3e-17	retinol dehydrogenase 11-like; K11152 retinol dehydrogenase 11 [EC:1.1.1.-]
Unigene15375_S_mosellanaA	mmu:77974	3e-17	Rdh12, A930033N07Rik; retinol dehydrogenase 12; K11153 retinol dehydrogenase 12 [EC:1.1.1.-]
Unigene15375_S_mosellanaA	hsa:112724	4e-17	RDH13, DKFZp313H0740, FLJ39479, SDR7C3; retinol dehydrogenase 13 (all-trans/9-cis) (EC:1.1.1.-); K11161 retinol dehydrogenase 13 [EC:1.1.1.-]
Unigene15375_S_mosellanaA	rno:314264	8e-17	Rdh12; retinol dehydrogenase 12 (all-trans/9-cis/11-cis); K11153 retinol dehydrogenase 12 [EC:1.1.1.-]
Unigene15375_S_mosellanaA	pon:100173396	8e-17	RDH11, DKFZp468M1528; retinol dehydrogenase 11 (all-trans/9-cis/11-cis) (EC:1.1.1.300); K11152 retinol dehydrogenase 11 [EC:1.1.1.-]
Unigene15375_S_mosellanaA	pon:100443109	8e-17	retinol dehydrogenase 13-like; K11161 retinol dehydrogenase 13 [EC:1.1.1.-]
Unigene15375_S_mosellanaA	ptr:452986	8e-17	RDH11; retinol dehydrogenase 11 (all-trans/9-cis/11-cis); K11152 retinol dehydrogenase 11 [EC:1.1.1.-]
Unigene15375_S_mosellanaA	hsa:51109	8e-17	RDH11, ARSDR1, CGI82, FLJ32633, HCBP12, MDT1, PSDR1, RALR1, SCALD, SDR7C1; retinol dehydrogenase 11 (all-trans/9-cis/11-cis) (EC:1.1.1.300); K11152 retinol dehydrogenase 11 [EC:1.1.1.-]
Unigene15387_S_mosellanaA	xtr:100491762	4e-12	potassium channel subfamily T member 2-like; K04947 potassium channel subfamily T member 2
Unigene15387_S_mosellanaA	rno:304827	2e-11	Kcnt2, Slick; potassium channel, subfamily T, member 2; K04947 potassium channel subfamily T member 2
Unigene15387_S_mosellanaA	mmu:240776	2e-11	Kcnt2, E330038N15Rik, Slick; potassium channel, subfamily T, member 2; K04947 potassium channel subfamily T member 2
Unigene15387_S_mosellanaA	mdo:100026398	3e-11	KCNT2; potassium channel, subfamily T, member 2; K04947 potassium channel subfamily T member 2
Unigene15387_S_mosellanaA	ssc:100519680	3e-11	KCNT2; potassium channel, subfamily T, member 2; K04947 potassium channel subfamily T member 2
Unigene15387_S_mosellanaA	aml:100475263	3e-11	KCNT2; potassium channel, subfamily T, member 2; K04947 potassium channel subfamily T member 2
Unigene15387_S_mosellanaA	cfa:607500	3e-11	KCNT2; potassium channel, subfamily T, member 2; K04947 potassium channel subfamily T member 2
Unigene15387_S_mosellanaA	bta:529468	4e-11	KCNT1; potassium channel, subfamily T, member 1; K04946 potassium channel subfamily T member 1
Unigene15387_S_mosellanaA	mcc:711399	4e-11	KCNT2; potassium channel, subfamily T, member 2; K04947 potassium channel subfamily T member 2
Unigene15387_S_mosellanaA	hsa:343450	4e-11	KCNT2, KCa4.2, MGC119610, MGC119611, MGC119612, MGC119613, SLICK, SLO2.1; potassium channel, subfamily T, member 2; K04947 potassium channel subfamily T member 2
Unigene15387_S_mosellanaA	tgu:100219139	6e-11	similar to potassium channel, subfamily T, member 2; K04947 potassium channel subfamily T member 2
Unigene15387_S_mosellanaA	hsa:57582	6e-11	KCNT1, FLJ41282, KCa4.1, SLACK, bA100C15.2; potassium channel, subfamily T, member 1; K04946 potassium channel subfamily T member 1
Unigene15387_S_mosellanaA	tgu:100227933	8e-11	potassium channel, subfamily T, member 1; K04946 potassium channel subfamily T member 1
Unigene15387_S_mosellanaA	gga:395248	8e-11	KCNT1, SLACK; potassium channel, subfamily T, member 1; K04946 potassium channel subfamily T member 1
Unigene15387_S_mosellanaA	gga:429058	1e-10	KCNT2; potassium channel, subfamily T, member 2; K04947 potassium channel subfamily T member 2
Unigene15387_S_mosellanaA	ecb:100051286	1e-10	KCNT2; potassium channel, subfamily T, member 2; K04947 potassium channel subfamily T member 2
Unigene15387_S_mosellanaA	dre:100004419	8e-10	kcnt1; potassium channel, subfamily T, member 1; K04946 potassium channel subfamily T member 1
Unigene15387_S_mosellanaA	xtr:100316919	2e-08	kcnt2, MGC172997, kcnt1, slick, slo2.1; potassium channel, subfamily T, member 2; K04946 potassium channel subfamily T member 1
Unigene15387_S_mosellanaA	mdo:100016518	2e-08	similar to potassium channel subunit; K04946 potassium channel subfamily T member 1
Unigene15387_S_mosellanaA	rno:60444	1e-07	Kcnt1, Slack, rSlo2; potassium channel, subfamily T, member 1; K04946 potassium channel subfamily T member 1
Unigene15396_S_mosellanaA	dpo:Dpse_GA19009	3e-49	GA19009 gene product from transcript GA19009-RA; K01594 sulfinoalanine decarboxylase [EC:4.1.1.29]
Unigene15396_S_mosellanaA	dre:378441	5e-48	gad1b, GAD67, gad1; glutamate decarboxylase 1b (EC:4.1.1.15); K01580 glutamate decarboxylase [EC:4.1.1.15]
Unigene15396_S_mosellanaA	gga:395743	8e-48	GAD1, GAD67; glutamate decarboxylase 1 (brain, 67kDa) (EC:4.1.1.15); K01580 glutamate decarboxylase [EC:4.1.1.15]
Unigene15396_S_mosellanaA	oaa:100077642	1e-47	similar to glutamic acid decarboxylase; K01580 glutamate decarboxylase [EC:4.1.1.15]
Unigene15396_S_mosellanaA	bta:517552	2e-47	GAD1, MGC142602; glutamate decarboxylase 1 (brain, 67kDa) (EC:4.1.1.15); K01580 glutamate decarboxylase [EC:4.1.1.15]
Unigene15396_S_mosellanaA	aml:100463588	2e-47	glutamate decarboxylase 1-like; K01580 glutamate decarboxylase [EC:4.1.1.15]
Unigene15396_S_mosellanaA	cfa:478794	2e-47	GAD1, GAD67; glutamate decarboxylase 1 (brain, 67kDa) (EC:4.1.1.15); K01580 glutamate decarboxylase [EC:4.1.1.15]
Unigene15396_S_mosellanaA	rno:24379	2e-47	Gad1, Gad67; glutamate decarboxylase 1 (EC:4.1.1.15); K01580 glutamate decarboxylase [EC:4.1.1.15]
Unigene15396_S_mosellanaA	mcc:613030	2e-47	GAD1, GAD67; glutamate decarboxylase 1 (brain, 67kDa); K01580 glutamate decarboxylase [EC:4.1.1.15]
Unigene15396_S_mosellanaA	pon:100173252	2e-47	GAD1, DKFZp459M0324; glutamate decarboxylase 1 (brain, 67kDa) (EC:4.1.1.15); K01580 glutamate decarboxylase [EC:4.1.1.15]
Unigene15396_S_mosellanaA	hsa:2571	2e-47	GAD1, FLJ45882, GAD, SCP; glutamate decarboxylase 1 (brain, 67kDa) (EC:4.1.1.15); K01580 glutamate decarboxylase [EC:4.1.1.15]
Unigene15396_S_mosellanaA	tgu:778447	2e-47	GAD1, GAD, GAD2; glutamate decarboxylase 1 (brain, 67kDa); K01580 glutamate decarboxylase [EC:4.1.1.15]
Unigene15396_S_mosellanaA	gga:395395	2e-47	GAD2, GAD65; glutamate decarboxylase 2 (pancreatic islets and brain, 65kDa); K01580 glutamate decarboxylase [EC:4.1.1.15]
Unigene15396_S_mosellanaA	oaa:100075098	3e-47	similar to glutamate decarboxylase; K01580 glutamate decarboxylase [EC:4.1.1.15]
Unigene15396_S_mosellanaA	mmu:14415	3e-47	Gad1, EP10, GAD25, GAD44, GAD67, Gad-1; glutamic acid decarboxylase 1 (EC:4.1.1.15); K01580 glutamate decarboxylase [EC:4.1.1.15]
Unigene15396_S_mosellanaA	ptr:468557	3e-47	GAD1, GAD-67; glutamate decarboxylase 1 (brain, 67kDa) (EC:4.1.1.15); K01580 glutamate decarboxylase [EC:4.1.1.15]
Unigene15396_S_mosellanaA	tgu:778442	4e-47	GAD1, GAD67; glutamate decarboxylase 1 (brain, 67kDa); K01580 glutamate decarboxylase [EC:4.1.1.15]
Unigene15396_S_mosellanaA	ecb:100055419	4e-47	similar to glutamate decarboxylase; K01580 glutamate decarboxylase [EC:4.1.1.15]
Unigene15396_S_mosellanaA	ssc:396929	4e-47	GAD2, GAD65; glutamate decarboxylase 2 (pancreatic islets and brain, 65kDa) (EC:4.1.1.15); K01580 glutamate decarboxylase [EC:4.1.1.15]
Unigene15396_S_mosellanaA	aml:100467369	4e-47	glutamate decarboxylase 2-like; K01580 glutamate decarboxylase [EC:4.1.1.15]
Unigene15398_S_mosellanaA	dgr:Dgri_GH17609	2e-20	GH17609 gene product from transcript GH17609-RA; K14206 solute carrier family 15 (oligopeptide transporter), member 1
Unigene15398_S_mosellanaA	dmo:Dmoj_GI16478	2e-20	GI16478 gene product from transcript GI16478-RA; K14206 solute carrier family 15 (oligopeptide transporter), member 1
Unigene15398_S_mosellanaA	dmo:Dmoj_GI18003	3e-20	GI18003 gene product from transcript GI18003-RA; K14206 solute carrier family 15 (oligopeptide transporter), member 1
Unigene15398_S_mosellanaA	dpo:Dpse_GA22672	6e-20	GA22672 gene product from transcript GA22672-RA; K14206 solute carrier family 15 (oligopeptide transporter), member 1
Unigene15398_S_mosellanaA	cqu:CpipJ_CPIJ002172	8e-20	oligopeptide transporter; K14206 solute carrier family 15 (oligopeptide transporter), member 1
Unigene15398_S_mosellanaA	dvi:Dvir_GJ16022	1e-19	GJ16022 gene product from transcript GJ16022-RA; K14206 solute carrier family 15 (oligopeptide transporter), member 1
Unigene15398_S_mosellanaA	dwi:Dwil_GK24928	1e-19	GK24928 gene product from transcript GK24928-RA; K14206 solute carrier family 15 (oligopeptide transporter), member 1
Unigene15398_S_mosellanaA	dan:Dana_GF21180	2e-19	GF21180 gene product from transcript GF21180-RA; K14206 solute carrier family 15 (oligopeptide transporter), member 1
Unigene15398_S_mosellanaA	dgr:Dgri_GH17911	3e-19	GH17911 gene product from transcript GH17911-RA; K14206 solute carrier family 15 (oligopeptide transporter), member 1
Unigene15398_S_mosellanaA	dwi:Dwil_GK10225	4e-19	GK10225 gene product from transcript GK10225-RA; K14206 solute carrier family 15 (oligopeptide transporter), member 1
Unigene15398_S_mosellanaA	dpe:Dper_GL26826	4e-19	GL26826 gene product from transcript GL26826-RA; K14206 solute carrier family 15 (oligopeptide transporter), member 1
Unigene15398_S_mosellanaA	dya:Dyak_GE16884	2e-18	GE16884 gene product from transcript GE16884-RA; K14206 solute carrier family 15 (oligopeptide transporter), member 1
Unigene15398_S_mosellanaA	der:Dere_GG18571	2e-18	GG18571 gene product from transcript GG18571-RA; K14206 solute carrier family 15 (oligopeptide transporter), member 1
Unigene15398_S_mosellanaA	dvi:Dvir_GJ15560	2e-18	GJ15560 gene product from transcript GJ15560-RA; K14206 solute carrier family 15 (oligopeptide transporter), member 1
Unigene15398_S_mosellanaA	dsi:Dsim_GD16659	2e-18	GD16659 gene product from transcript GD16659-RA; K14206 solute carrier family 15 (oligopeptide transporter), member 1
Unigene15398_S_mosellanaA	dse:Dsec_GM12312	2e-18	GM12312 gene product from transcript GM12312-RA; K14206 solute carrier family 15 (oligopeptide transporter), member 1
Unigene15398_S_mosellanaA	dme:Dmel_CG2930	2e-18	CG2930 gene product from transcript CG2930-RD; K14206 solute carrier family 15 (oligopeptide transporter), member 1
Unigene15398_S_mosellanaA	dsi:Dsim_GD16320	3e-18	GD16320 gene product from transcript GD16320-RA; K14206 solute carrier family 15 (oligopeptide transporter), member 1
Unigene15398_S_mosellanaA	dse:Dsec_GM12714	3e-18	GM12714 gene product from transcript GM12714-RA; K14206 solute carrier family 15 (oligopeptide transporter), member 1
Unigene15398_S_mosellanaA	dme:Dmel_CG2913	3e-18	yin; CG2913 gene product from transcript CG2913-RA; K14206 solute carrier family 15 (oligopeptide transporter), member 1
Unigene15399_S_mosellanaA	cin:100185674	1e-10	similar to mCG127375; K09220 IKAROS family zinc finger protein
Unigene15399_S_mosellanaA	smm:Smp_135380	8e-09	hunchback protein ; K09213 hunchback
Unigene15399_S_mosellanaA	dre:564772	1e-08	rest, NRSF; RE1-silencing transcription factor; K09222 RE1-silencing transcription factor
Unigene15399_S_mosellanaA	pon:100450452	1e-08	ZIM3; zinc finger, imprinted 3; K09228 KRAB domain-containing zinc finger protein
Unigene15399_S_mosellanaA	ptr:740021	1e-08	ZIM3; zinc finger, imprinted 3; K09228 KRAB domain-containing zinc finger protein
Unigene15399_S_mosellanaA	hsa:114026	1e-08	ZIM3, MGC138876, MGC138877, ZNF657; zinc finger, imprinted 3; K09228 KRAB domain-containing zinc finger protein
Unigene15399_S_mosellanaA	tgu:100228357	2e-08	RE1-silencing transcription factor; K09222 RE1-silencing transcription factor
Unigene15399_S_mosellanaA	ecb:100058152	2e-08	similar to RE1-silencing transcription factor (Neural-restrictive silencer factor) (X2 box repressor); K09222 RE1-silencing transcription factor
Unigene15399_S_mosellanaA	ssc:100520754	2e-08	REST; RE1-silencing transcription factor; K09222 RE1-silencing transcription factor
Unigene15399_S_mosellanaA	bta:507148	2e-08	REST; RE1-silencing transcription factor; K09222 RE1-silencing transcription factor
Unigene15399_S_mosellanaA	bta:615792	2e-08	REST, MGC157163; RE1-silencing transcription factor; K09222 RE1-silencing transcription factor
Unigene15399_S_mosellanaA	aml:100483588	2e-08	REST; RE1-silencing transcription factor; K09222 RE1-silencing transcription factor
Unigene15399_S_mosellanaA	cfa:482163	2e-08	REST; RE1-silencing transcription factor; K09222 RE1-silencing transcription factor
Unigene15399_S_mosellanaA	mcc:100425257	2e-08	REST; RE1-silencing transcription factor; K09222 RE1-silencing transcription factor
Unigene15399_S_mosellanaA	pon:100171843	2e-08	ZNF585A, DKFZp468P139; zinc finger protein 585A; K09228 KRAB domain-containing zinc finger protein
Unigene15399_S_mosellanaA	pon:100449247	2e-08	RE1-silencing transcription factor-like; K09222 RE1-silencing transcription factor
Unigene15399_S_mosellanaA	ptr:468846	2e-08	ZNF585A; zinc finger protein 585A; K09228 KRAB domain-containing zinc finger protein
Unigene15399_S_mosellanaA	ptr:471235	2e-08	REST; RE1-silencing transcription factor; K09222 RE1-silencing transcription factor
Unigene15399_S_mosellanaA	hsa:5978	2e-08	REST, NRSF, XBR; RE1-silencing transcription factor; K09222 RE1-silencing transcription factor
Unigene15399_S_mosellanaA	gga:422623	2e-08	REST; RE1-silencing transcription factor; K09222 RE1-silencing transcription factor
Unigene15402_S_mosellanaA	ssc:100153295	6e-31	latent-transforming growth factor beta-binding protein 2-like; K08023 latent transforming growth factor beta binding protein
Unigene15402_S_mosellanaA	smm:Smp_167690	3e-18	ubiquitin-protein ligase ; K10592 E3 ubiquitin-protein ligase HUWE1 [EC:6.3.2.19]
Unigene15402_S_mosellanaA	cel:Y67D8C.5	3e-17	eel-1; Enhancer of EfL-1 mutant phenotype family member (eel-1); K10592 E3 ubiquitin-protein ligase HUWE1 [EC:6.3.2.19]
Unigene15402_S_mosellanaA	xtr:100489531	9e-17	e3 ubiquitin-protein ligase HUWE1-like; K10592 E3 ubiquitin-protein ligase HUWE1 [EC:6.3.2.19]
Unigene15402_S_mosellanaA	mdo:100010537	9e-17	HUWE1; HECT, UBA and WWE domain containing 1; K10592 E3 ubiquitin-protein ligase HUWE1 [EC:6.3.2.19]
Unigene15402_S_mosellanaA	aga:AgaP_AGAP003133	1e-16	AGAP003133-PA; K10591 E3 ubiquitin-protein ligase NEDD4 [EC:6.3.2.19]
Unigene15402_S_mosellanaA	dre:559439	1e-16	huwe1, si:dkey-242a8.2; HECT, UBA and WWE domain containing 1; K10592 E3 ubiquitin-protein ligase HUWE1 [EC:6.3.2.19]
Unigene15402_S_mosellanaA	aag:AaeL_AAEL008374	2e-16	E3 ubiquitin-protein ligase nedd-4 ; K10591 E3 ubiquitin-protein ligase NEDD4 [EC:6.3.2.19]
Unigene15402_S_mosellanaA	bmy:Bm1_31595	3e-16	Start codon is not identified; K10592 E3 ubiquitin-protein ligase HUWE1 [EC:6.3.2.19]
Unigene15402_S_mosellanaA	ecb:100060375	3e-16	HUWE1; HECT, UBA and WWE domain containing 1; K10592 E3 ubiquitin-protein ligase HUWE1 [EC:6.3.2.19]
Unigene15402_S_mosellanaA	ssc:100517442	3e-16	e3 ubiquitin-protein ligase HUWE1-like; K10592 E3 ubiquitin-protein ligase HUWE1 [EC:6.3.2.19]
Unigene15402_S_mosellanaA	bta:511826	3e-16	HUWE1; HECT, UBA and WWE domain containing 1; K10592 E3 ubiquitin-protein ligase HUWE1 [EC:6.3.2.19]
Unigene15402_S_mosellanaA	aml:100483129	3e-16	HUWE1; HECT, UBA and WWE domain containing 1; K10592 E3 ubiquitin-protein ligase HUWE1 [EC:6.3.2.19]
Unigene15402_S_mosellanaA	cfa:480931	3e-16	HUWE1; HECT, UBA and WWE domain containing 1; K10592 E3 ubiquitin-protein ligase HUWE1 [EC:6.3.2.19]
Unigene15402_S_mosellanaA	mmu:59026	3e-16	Huwe1, 5430439H10Rik, AU041296, Arf-bp1, C430014N20Rik, C80292, Gm1718, Ib772, LASU1, Mule, Ureb1; HECT, UBA and WWE domain containing 1; K10592 E3 ubiquitin-protein ligase HUWE1 [EC:6.3.2.19]
Unigene15402_S_mosellanaA	mcc:700136	3e-16	HUWE1; HECT, UBA and WWE domain containing 1; K10592 E3 ubiquitin-protein ligase HUWE1 [EC:6.3.2.19]
Unigene15402_S_mosellanaA	pon:100460369	3e-16	e3 ubiquitin-protein ligase HUWE1-like; K10592 E3 ubiquitin-protein ligase HUWE1 [EC:6.3.2.19]
Unigene15402_S_mosellanaA	hsa:10075	3e-16	HUWE1, ARF-BP1, HECTH9, HSPC272, Ib772, KIAA0312, LASU1, MULE, UREB1; HECT, UBA and WWE domain containing 1; K10592 E3 ubiquitin-protein ligase HUWE1 [EC:6.3.2.19]
Unigene15402_S_mosellanaA	cbr:CBG03363	3e-16	Cbr-eel-1; C. briggsae CBR-EEL-1 protein; K10592 E3 ubiquitin-protein ligase HUWE1 [EC:6.3.2.19]
Unigene15402_S_mosellanaA	tca:663811	1e-15	similar to CG7555-PD, isoform D; K10591 E3 ubiquitin-protein ligase NEDD4 [EC:6.3.2.19]
Unigene15403_S_mosellanaA	aag:AaeL_AAEL000567	9e-29	sugar transporter ; K14258 facilitated trehalose transporter
Unigene15403_S_mosellanaA	aga:AgaP_AGAP005563	9e-29	AGAP005563-PA; K14258 facilitated trehalose transporter
Unigene15403_S_mosellanaA	cqu:CpipJ_CPIJ004516	1e-28	sugar transporter; K14258 facilitated trehalose transporter
Unigene15403_S_mosellanaA	mdo:100020584	5e-27	similar to Solute carrier family 2, (facilitated glucose transporter) member 8; K08145 MFS transporter, SP family, solute carrier family 2 (facilitated glucose transporter), member 8
Unigene15403_S_mosellanaA	tca:662640	8e-27	similar to facilitated trehalose transporter; K14258 facilitated trehalose transporter
Unigene15403_S_mosellanaA	ame:551643	2e-26	Tret1, Amtret1; trehalose transporter 1; K14258 facilitated trehalose transporter
Unigene15403_S_mosellanaA	dmo:Dmoj_GI18572	7e-26	GI18572 gene product from transcript GI18572-RA; K14258 facilitated trehalose transporter
Unigene15403_S_mosellanaA	dan:Dana_GF13115	1e-25	GF13115 gene product from transcript GF13115-RA; K14258 facilitated trehalose transporter
Unigene15403_S_mosellanaA	ssc:100125551	2e-25	SLC2A8; solute carrier family 2 (facilitated glucose transporter), member 8; K08145 MFS transporter, SP family, solute carrier family 2 (facilitated glucose transporter), member 8
Unigene15403_S_mosellanaA	api:100159441	3e-25	similar to gastric caeca sugar transporter; K14258 facilitated trehalose transporter
Unigene15403_S_mosellanaA	dvi:Dvir_GJ20366	4e-25	GJ20366 gene product from transcript GJ20366-RA; K14258 facilitated trehalose transporter
Unigene15403_S_mosellanaA	tca:655737	5e-25	similar to sugar transporter; K14258 facilitated trehalose transporter
Unigene15403_S_mosellanaA	dpe:Dper_GL10779	6e-25	GL10779 gene product from transcript GL10779-RA; K14258 facilitated trehalose transporter
Unigene15403_S_mosellanaA	der:Dere_GG20213	6e-25	GG20213 gene product from transcript GG20213-RA; K14258 facilitated trehalose transporter
Unigene15403_S_mosellanaA	mcc:701073	6e-25	SLC2A8; solute carrier family 2 (facilitated glucose transporter), member 8; K08145 MFS transporter, SP family, solute carrier family 2 (facilitated glucose transporter), member 8
Unigene15403_S_mosellanaA	dgr:Dgri_GH21392	8e-25	GH21392 gene product from transcript GH21392-RA; K14258 facilitated trehalose transporter
Unigene15403_S_mosellanaA	dya:Dyak_GE12373	8e-25	GE12373 gene product from transcript GE12373-RA; K14258 facilitated trehalose transporter
Unigene15403_S_mosellanaA	hsa:29988	8e-25	SLC2A8, GLUT8, GLUTX1; solute carrier family 2 (facilitated glucose transporter), member 8; K08145 MFS transporter, SP family, solute carrier family 2 (facilitated glucose transporter), member 8
Unigene15403_S_mosellanaA	dan:Dana_GF13114	1e-24	GF13114 gene product from transcript GF13114-RA; K14258 facilitated trehalose transporter
Unigene15403_S_mosellanaA	dpo:Dpse_GA24484	1e-24	GA24484 gene product from transcript GA24484-RA; K14258 facilitated trehalose transporter
Unigene15407_S_mosellanaA	dvi:Dvir_GJ16682	9e-31	Dvir_per; period; K02633 period circadian protein
Unigene15407_S_mosellanaA	der:Dere_GG18618	3e-30	Dere_per; period; K02633 period circadian protein
Unigene15407_S_mosellanaA	tca:659015	6e-30	Per; period; K02633 period circadian protein
Unigene15407_S_mosellanaA	aag:AaeL_AAEL008141	6e-30	period circadian protein ; K02633 period circadian protein
Unigene15407_S_mosellanaA	dya:Dyak_GE16269	3e-29	GE16269 gene product from transcript GE16269-RA; K02633 period circadian protein
Unigene15407_S_mosellanaA	dse:Dsec_GM19238	1e-28	Dsec_per; period; K02633 period circadian protein
Unigene15407_S_mosellanaA	dme:Dmel_CG2647	1e-28	per; period; K02633 period circadian protein
Unigene15407_S_mosellanaA	dmo:Dmoj_GI16295	3e-28	Dmoj_per; period; K02633 period circadian protein
Unigene15407_S_mosellanaA	cqu:CpipJ_CPIJ007193	1e-27	period circadian protein; K02633 period circadian protein
Unigene15407_S_mosellanaA	dan:Dana_GF20905	1e-27	Dana_per; period; K02633 period circadian protein
Unigene15407_S_mosellanaA	dpo:Dpse_GA15408	2e-27	Dpse_per; GA15408 gene product from transcript GA15408-RA; K02633 period circadian protein
Unigene15407_S_mosellanaA	dwi:Dwil_GK19903	6e-27	Dwil_per; period; K02633 period circadian protein
Unigene15407_S_mosellanaA	dgr:Dgri_GH12039	1e-25	GH12039 gene product from transcript GH12039-RA; K02633 period circadian protein
Unigene15407_S_mosellanaA	ame:406112	5e-16	Per; period circadian protein; K02633 period circadian protein
Unigene15407_S_mosellanaA	nvi:100121302	1e-10	NV16428; similar to Period alpha; K02633 period circadian protein
Unigene15407_S_mosellanaA	api:100328916	5e-10	per; period; K02633 period circadian protein
Unigene15411_S_mosellanaA	mdo:100027128	2e-14	similar to alpha7 subunit of nicotinic acetylcholine receptor; K04809 nicotinic acetylcholine receptor alpha-7
Unigene15411_S_mosellanaA	rno:25302	2e-14	Chrna7, BTX, NARAD, nAChRa7; cholinergic receptor, nicotinic, alpha 7; K04809 nicotinic acetylcholine receptor alpha-7
Unigene15411_S_mosellanaA	mmu:11441	2e-14	Chrna7, Acra7, alpha7; cholinergic receptor, nicotinic, alpha polypeptide 7; K04809 nicotinic acetylcholine receptor alpha-7
Unigene15411_S_mosellanaA	cqu:CpipJ_CPIJ011539	3e-14	acetylcholine receptor protein alpha 1; K05312 nicotinic acetylcholine receptor, invertebrate
Unigene15411_S_mosellanaA	ecb:100060521	3e-14	CHRNA7; cholinergic receptor, nicotinic, alpha 7; K04809 nicotinic acetylcholine receptor alpha-7
Unigene15411_S_mosellanaA	ssc:100415931	3e-14	CHRNA7; cholinergic receptor, nicotinic, alpha 7; K04809 nicotinic acetylcholine receptor alpha-7
Unigene15411_S_mosellanaA	aml:100469287	3e-14	CHRNA7; cholinergic receptor, nicotinic, alpha 7; K04809 nicotinic acetylcholine receptor alpha-7
Unigene15411_S_mosellanaA	cfa:488696	3e-14	CHRNA7; cholinergic receptor, nicotinic, alpha 7; K04809 nicotinic acetylcholine receptor alpha-7
Unigene15411_S_mosellanaA	dwi:Dwil_GK22821	8e-14	GK22821 gene product from transcript GK22821-RA; K05312 nicotinic acetylcholine receptor, invertebrate
Unigene15411_S_mosellanaA	tgu:100228395	8e-14	cholinergic receptor, nicotinic, alpha 7; K04809 nicotinic acetylcholine receptor alpha-7
Unigene15411_S_mosellanaA	mcc:574230	8e-14	CHRNA7; cholinergic receptor, nicotinic, alpha 7; K04809 nicotinic acetylcholine receptor alpha-7
Unigene15411_S_mosellanaA	pon:100456533	8e-14	CHRNA7; cholinergic receptor, nicotinic, alpha 7; K04809 nicotinic acetylcholine receptor alpha-7
Unigene15411_S_mosellanaA	ptr:467639	8e-14	CHRNA7; cholinergic receptor, nicotinic, alpha 7; K04809 nicotinic acetylcholine receptor alpha-7
Unigene15411_S_mosellanaA	hsa:1139	8e-14	CHRNA7, CHRNA7-2, NACHRA7; cholinergic receptor, nicotinic, alpha 7; K04809 nicotinic acetylcholine receptor alpha-7
Unigene15411_S_mosellanaA	aag:AaeL_AAEL004032	1e-13	acetylcholine receptor protein alpha 1, 2, 3, 4 invertebrate ; K05312 nicotinic acetylcholine receptor, invertebrate
Unigene15411_S_mosellanaA	gga:374001	1e-13	CHRNA7; cholinergic receptor, nicotinic, alpha 7; K04809 nicotinic acetylcholine receptor alpha-7
Unigene15411_S_mosellanaA	oaa:100087588	1e-13	similar to alpha 7 neuronal nicotinic acetylcholine receptor; K04809 nicotinic acetylcholine receptor alpha-7
Unigene15411_S_mosellanaA	bta:282178	1e-13	CHRNA7; cholinergic receptor, nicotinic, alpha 7; K04809 nicotinic acetylcholine receptor alpha-7
Unigene15411_S_mosellanaA	aag:AaeL_AAEL004061	1e-13	acetylcholine receptor protein alpha 1, 2, 3, 4 invertebrate ; K05312 nicotinic acetylcholine receptor, invertebrate
Unigene15411_S_mosellanaA	aga:AgaP_AGAP000329	1e-13	AGAP000329-PA; K05312 nicotinic acetylcholine receptor, invertebrate
Unigene15423_S_mosellanaA	ame:410671	6e-28	sev; sevenless; K05088 proto-oncogene tyrosine-protein kinase ROS [EC:2.7.10.1]
Unigene15423_S_mosellanaA	aag:AaeL_AAEL007742	7e-26	tyrosine-protein kinase ; K05088 proto-oncogene tyrosine-protein kinase ROS [EC:2.7.10.1]
Unigene15423_S_mosellanaA	cqu:CpipJ_CPIJ011455	8e-24	tyrosine-protein kinase; K05088 proto-oncogene tyrosine-protein kinase ROS [EC:2.7.10.1]
Unigene15423_S_mosellanaA	aga:AgaP_AGAP000015	1e-23	AGAP000015-PA; K05088 proto-oncogene tyrosine-protein kinase ROS [EC:2.7.10.1]
Unigene15423_S_mosellanaA	api:100162339	7e-16	similar to tyrosine-protein kinase; K05088 proto-oncogene tyrosine-protein kinase ROS [EC:2.7.10.1]
Unigene15423_S_mosellanaA	tgu:100223395	1e-11	proto-oncogene c-ros; K05088 proto-oncogene tyrosine-protein kinase ROS [EC:2.7.10.1]
Unigene15423_S_mosellanaA	spu:588763	3e-11	similar to Proto-oncogene tyrosine-protein kinase ROS precursor (c-ros-1); K05088 proto-oncogene tyrosine-protein kinase ROS [EC:2.7.10.1]
Unigene15423_S_mosellanaA	gga:396192	6e-11	ROS1; v-ros UR2 sarcoma virus oncogene homolog 1 (avian) (EC:2.7.10.1); K05088 proto-oncogene tyrosine-protein kinase ROS [EC:2.7.10.1]
Unigene15423_S_mosellanaA	dme:Dmel_CG18085	3e-07	sev; sevenless (EC:2.7.10.- 2.7.10.1); K05088 proto-oncogene tyrosine-protein kinase ROS [EC:2.7.10.1]
Unigene15423_S_mosellanaA	dse:Dsec_GM11266	4e-07	GM11266 gene product from transcript GM11266-RA; K05088 proto-oncogene tyrosine-protein kinase ROS [EC:2.7.10.1]
Unigene15423_S_mosellanaA	der:Dere_GG18882	4e-07	GG18882 gene product from transcript GG18882-RA; K05088 proto-oncogene tyrosine-protein kinase ROS [EC:2.7.10.1]
Unigene15423_S_mosellanaA	mmu:19886	4e-07	Ros1, Ros-1, c-ros; Ros1 proto-oncogene (EC:2.7.10.1); K05088 proto-oncogene tyrosine-protein kinase ROS [EC:2.7.10.1]
Unigene15423_S_mosellanaA	dya:Dyak_GE17323	7e-07	GE17323 gene product from transcript GE17323-RA; K05088 proto-oncogene tyrosine-protein kinase ROS [EC:2.7.10.1]
Unigene15423_S_mosellanaA	dpo:Dpse_GA14783	9e-07	GA14783 gene product from transcript GA14783-RA; K05088 proto-oncogene tyrosine-protein kinase ROS [EC:2.7.10.1]
Unigene15423_S_mosellanaA	ecb:100067115	1e-06	similar to v-ros UR2 sarcoma virus oncogene homolog 1 (avian); K05088 proto-oncogene tyrosine-protein kinase ROS [EC:2.7.10.1]
Unigene15423_S_mosellanaA	rno:25346	1e-06	Ros1, ROS1C; c-ros oncogene 1, receptor tyrosine kinase (EC:2.7.10.1); K05088 proto-oncogene tyrosine-protein kinase ROS [EC:2.7.10.1]
Unigene15423_S_mosellanaA	dan:Dana_GF20397	4e-06	GF20397 gene product from transcript GF20397-RA; K05088 proto-oncogene tyrosine-protein kinase ROS [EC:2.7.10.1]
Unigene15423_S_mosellanaA	dre:245951	6e-06	ros1, c-ros; v-ros UR2 sarcoma virus oncogene homolog 1 (avian); K05088 proto-oncogene tyrosine-protein kinase ROS [EC:2.7.10.1]
Unigene15423_S_mosellanaA	bmy:Bm1_51870	8e-06	Protein kinase domain containing protein; K05088 proto-oncogene tyrosine-protein kinase ROS [EC:2.7.10.1]
Unigene15432_S_mosellanaA	cel:T27C10.6	1e-15	lrk-1; Leucine-rich repeats, Ras-like domain, Kinase family member (lrk-1); K08843 leucine-rich repeat kinase 1 [EC:2.7.11.1]
Unigene15433_S_mosellanaA	dme:Dmel_CG42639	9e-77	proPO-A1; prophenol oxidase A1 (EC:1.10.3.1 1.14.18.1); K00505 tyrosinase [EC:1.14.18.1]
Unigene15433_S_mosellanaA	dpo:Dpse_GA19121	1e-74	GA19121 gene product from transcript GA19121-RA; K00505 tyrosinase [EC:1.14.18.1]
Unigene15433_S_mosellanaA	dya:Dyak_GE14257	1e-64	GE14257 gene product from transcript GE14257-RA; K00505 tyrosinase [EC:1.14.18.1]
Unigene15433_S_mosellanaA	dme:Dmel_CG42640	3e-64	CG42640 gene product from transcript CG42640-RA (EC:1.14.18.1); K00505 tyrosinase [EC:1.14.18.1]
Unigene15433_S_mosellanaA	der:Dere_GG22822	9e-64	Dere_Dox-A3; GG22822 gene product from transcript GG22822-RA; K00505 tyrosinase [EC:1.14.18.1]
Unigene15437_S_mosellanaA	aag:AaeL_AAEL006425	1e-15	trypsin ; K01312 trypsin [EC:3.4.21.4]
Unigene15437_S_mosellanaA	nvi:100114919	9e-15	SP12, NV17678; serine protease 12; K01312 trypsin [EC:3.4.21.4]
Unigene15437_S_mosellanaA	ame:413645	9e-15	SP22; serine protease 22; K01312 trypsin [EC:3.4.21.4]
Unigene15437_S_mosellanaA	aga:AgaP_AGAP008296	2e-14	AGAP008296-PA; K01312 trypsin [EC:3.4.21.4]
Unigene15437_S_mosellanaA	dme:Dmel_CG9564	6e-14	Try29F; Trypsin 29F (EC:3.4.21.-); K01312 trypsin [EC:3.4.21.4]
Unigene15437_S_mosellanaA	dya:Dyak_GE18820	8e-14	GE18820 gene product from transcript GE18820-RA; K01312 trypsin [EC:3.4.21.4]
Unigene15437_S_mosellanaA	dse:Dsec_GM17347	8e-14	GM17347 gene product from transcript GM17347-RA; K01312 trypsin [EC:3.4.21.4]
Unigene15437_S_mosellanaA	cqu:CpipJ_CPIJ007079	1e-13	trypsin-1; K01312 trypsin [EC:3.4.21.4]
Unigene15437_S_mosellanaA	cqu:CpipJ_CPIJ004660	1e-13	trypsin 1; K01312 trypsin [EC:3.4.21.4]
Unigene15437_S_mosellanaA	dya:Dyak_GE13537	1e-13	GE13537 gene product from transcript GE13537-RA; K01312 trypsin [EC:3.4.21.4]
Unigene15437_S_mosellanaA	dsi:Dsim_GD25909	1e-13	GD25909 gene product from transcript GD25909-RA; K01312 trypsin [EC:3.4.21.4]
Unigene15437_S_mosellanaA	dse:Dsec_GM20442	1e-13	GM20442 gene product from transcript GM20442-RA; K01312 trypsin [EC:3.4.21.4]
Unigene15437_S_mosellanaA	aag:AaeL_AAEL010196	2e-13	trypsin ; K01312 trypsin [EC:3.4.21.4]
Unigene15437_S_mosellanaA	dan:Dana_GF12405	2e-13	GF12405 gene product from transcript GF12405-RA; K01312 trypsin [EC:3.4.21.4]
Unigene15437_S_mosellanaA	dme:Dmel_CG12386	2e-13	etaTry; etaTrypsin (EC:3.4.21.-); K01312 trypsin [EC:3.4.21.4]
Unigene15437_S_mosellanaA	der:Dere_GG25325	2e-13	GG25325 gene product from transcript GG25325-RA; K01312 trypsin [EC:3.4.21.4]
Unigene15437_S_mosellanaA	oaa:100080936	2e-13	similar to airway trypsin-like protease; K09641 transmembrane protease, serine 11D [EC:3.4.21.-]
Unigene15437_S_mosellanaA	aag:AaeL_AAEL013712	3e-13	trypsin ; K01312 trypsin [EC:3.4.21.4]
Unigene15437_S_mosellanaA	dwi:Dwil_GK19675	3e-13	GK19675 gene product from transcript GK19675-RA; K01312 trypsin [EC:3.4.21.4]
Unigene15437_S_mosellanaA	der:Dere_GG22661	3e-13	Dere_alphaTry; alphaTrypsin; K01312 trypsin [EC:3.4.21.4]
Unigene15448_S_mosellanaA	dpo:Dpse_GA15902	7e-08	GA15902 gene product from transcript GA15902-RA; K09200 transcription factor Sp, invertebrate
Unigene15448_S_mosellanaA	hmg:100214436	1e-07	similar to early growth response 1; K09203 early growth response protein 1
Unigene15448_S_mosellanaA	mdo:100014558	2e-07	similar to zinc finger protein 282; K09228 KRAB domain-containing zinc finger protein
Unigene15448_S_mosellanaA	bta:790311	3e-07	ZNF582, MGC165979; zinc finger protein 582; K09228 KRAB domain-containing zinc finger protein
Unigene15448_S_mosellanaA	dan:Dana_GF11502	4e-07	GF11502 gene product from transcript GF11502-RA; K09231 krueppel-like family, other
Unigene15448_S_mosellanaA	mcc:710080	4e-07	ZNF460; zinc finger protein 460; K09228 KRAB domain-containing zinc finger protein
Unigene15448_S_mosellanaA	mcc:708494	4e-07	ZNF215; zinc finger protein 215; K09229 KRAB and SCAN domains-containing zinc finger protein
Unigene15448_S_mosellanaA	dvi:Dvir_GJ21326	5e-07	Dvir_Kr; Kruppel; K09231 krueppel-like family, other
Unigene15448_S_mosellanaA	dwi:Dwil_GK21719	5e-07	GK21719 gene product from transcript GK21719-RA; K09231 krueppel-like family, other
Unigene15448_S_mosellanaA	xtr:100145547	5e-07	rp1-27O5.1; zinc finger and BTB domain containing 8-like; K10495 zinc finger and BTB domain-containing protein 8
Unigene15448_S_mosellanaA	xla:380549	5e-07	rp1-27O5.1, MGC53369, bozf1; zinc finger and BTB domain containing 8-like; K10495 zinc finger and BTB domain-containing protein 8
Unigene15448_S_mosellanaA	bta:790881	5e-07	ZNF829; zinc finger protein 829; K09228 KRAB domain-containing zinc finger protein
Unigene15448_S_mosellanaA	pon:100439924	5e-07	ZNF429; zinc finger protein 429; K09228 KRAB domain-containing zinc finger protein
Unigene15448_S_mosellanaA	hsa:10794	5e-07	ZNF460, HZF8, ZNF272; zinc finger protein 460; K09228 KRAB domain-containing zinc finger protein
Unigene15448_S_mosellanaA	hsa:353088	5e-07	ZNF429; zinc finger protein 429; K09228 KRAB domain-containing zinc finger protein
Unigene15448_S_mosellanaA	hsa:7762	5e-07	ZNF215, BAZ-2, BAZ2, ZKSCAN11; zinc finger protein 215; K09229 KRAB and SCAN domains-containing zinc finger protein
Unigene15448_S_mosellanaA	dmo:Dmoj_GI22121	6e-07	GI22121 gene product from transcript GI22121-RA; K09299 zinc finger homeobox protein 1
Unigene15448_S_mosellanaA	ssc:100512531	6e-07	zinc finger protein 729-like; K09228 KRAB domain-containing zinc finger protein
Unigene15448_S_mosellanaA	mcc:693665	6e-07	ZNF429; zinc finger protein 429; K09228 KRAB domain-containing zinc finger protein
[truncated: 253,558+ more rows]
