# Supplementary material for: Global Transcriptome Analysis of Orange Wheat Blossom Midge, Sitodiplosis mosellana (Gehin) (Diptera: Cecidomyiidae) to Identify Candidate Transcripts Regulating Diapause
Source: PLoS One. 2013 Aug 5;8(8):e71564. doi: 10.1371/journal.pone.0071564 (PMC3733836; doi:10.1371/journal.pone.0071564)
Supplement: File S1 — Table S1-Table S9, Figure S1–S3. Table S1 Top blast hits from NCBI nr database Table S2 GO annotation of unigenes Table S3 KO annotation of unigenes Table S4 Genes expressed differentially between NDOL and DOL Table S5 Top ten differentially expressed genes Table S6 GO function and KEGG Pathway analysis results of NDOL vs DOL Talbe S7 Hsp genes expressed differentially between NDOL and DOL Table S8 Verification of differentially expressed genes by qRT-PCR Table S9 Real time PCR primers Figure S1. Classification of raw reads, distribution of distinct clean tags and genes’ coverage in NDOL and DOL. A, Percentages of adaptors, containing N, low quality and clean reads. Numbers in parentheses indicate the percentage of each type of tag among the total raw tags. B, Numbers indicate the range of copy numbers for a specific category of reads. The data in parentheses indicate the percentage of corresponding reads among the total distinct tags. C, Percentage of a gene covered by reads. Figure S2 Sequencing Saturation Analysis Figure S3 Phylogenetic analysis of SDH genes. (ZIP) [file pone.0071564.s001.zip › Supporting Information/Supporting Information/Table S8.xlsx]

## Sheet: Sheet1
Table S8. Verification of differentially expressed genes by qRT-PCR
	Gene_name	Gene_length	DOL-Expression	NDOL-Expression	DOL-RPKM	NDOL-RPKM	log2 Ratio_DGE(NDOL/DOL)	Up-Down-Regulation(SMLT/SMUNLT)	log2 Ratio _qRT-PCR (NDOL/DOL)
Unigene17374_S_mosellanaA	fructose-bisphosphate aldolase (FBPA)	1369	498	237	85.7813	36.655	-1.22665	Down	-1.17579
Unigene8309_S_mosellanaA	Glycogen phosphorylase (GP)	2780	310	142	26.2956	10.8151	-1.28177	Down	-0.671759
CL66.Contig1_S_mosellanaA	Isocitrate dehydrogenase(IDH)	1659	241	673	34.2561	85.8928	1.32618	Up	1.0569
Unigene38983_S_mosellanaA	juvenile hormone esterase (JHE)	749	27	6	8.50058	1.69612	-2.32532	Down	3.32216
Unigene8661_S_mosellanaA	Juvenile hormone epoxide hydrolase (JHEH)	1750	2516	1319	339.031	159.586	-1.08708	Down	-0.247516
Unigene8830_S_mosellanaA	NAD-sorbitol dehydrogenase 2a (SDH2a)	1356	437	166	75.9956	25.9201	-1.55185	Down	-0.093308
Unigene8831_S_mosellanaA	NAD-sorbitol dehydrogenase 2b (SDH2b)	1356	572	152	99.4725	23.734	-2.06734	Down	-0.672628
Unigene6351_S_mosellanaA	trehalase 1 (TREH1)	3184	73	210	5.4065	13.9648	1.36903	Up	3.64564
Unigene7576_S_mosellanaA	trehalase 2 (TREH2)	1414	18	14	3.00186	2.09636	-0.517966	Down	-0.751636
