# Supplementary material for: Global Transcriptome Analysis of Orange Wheat Blossom Midge, Sitodiplosis mosellana (Gehin) (Diptera: Cecidomyiidae) to Identify Candidate Transcripts Regulating Diapause
Source: PLoS One. 2013 Aug 5;8(8):e71564. doi: 10.1371/journal.pone.0071564 (PMC3733836; doi:10.1371/journal.pone.0071564)
Supplement: File S1 — Table S1-Table S9, Figure S1–S3. Table S1 Top blast hits from NCBI nr database Table S2 GO annotation of unigenes Table S3 KO annotation of unigenes Table S4 Genes expressed differentially between NDOL and DOL Table S5 Top ten differentially expressed genes Table S6 GO function and KEGG Pathway analysis results of NDOL vs DOL Talbe S7 Hsp genes expressed differentially between NDOL and DOL Table S8 Verification of differentially expressed genes by qRT-PCR Table S9 Real time PCR primers Figure S1. Classification of raw reads, distribution of distinct clean tags and genes’ coverage in NDOL and DOL. A, Percentages of adaptors, containing N, low quality and clean reads. Numbers in parentheses indicate the percentage of each type of tag among the total raw tags. B, Numbers indicate the range of copy numbers for a specific category of reads. The data in parentheses indicate the percentage of corresponding reads among the total distinct tags. C, Percentage of a gene covered by reads. Figure S2 Sequencing Saturation Analysis Figure S3 Phylogenetic analysis of SDH genes. (ZIP) [file pone.0071564.s001.zip › Supporting Information/Supporting Information/Table S7.xlsx]

## Sheet: Sheet1
	GeneID	log2 Ratio(SMLT/SMUNLT)	Up-Down-Regulation(SMLT/SMUNLT)	FDR	Blast nr
Hsp1	Unigene2829	-1.02739	Down	0.000197085	gi|332021548|gb|EGI61913.1|/7.84726e-51/Heat shock protein 83 [Acromyrmex echinatior]
Hsp2	Unigene3145	-1.43152	Down	5.59253e-11	gi|156537033|ref|XP_001601130.1|/3.70549e-73/PREDICTED: heat shock protein HSP 90-alpha-like [Nasonia vitripennis]
Hsp3	Unigene5671	-1.42429	Down	4.30444e-44	gi|340709052|ref|XP_003393129.1|/2.54449e-41/PREDICTED: heat shock protein 83-like [Bombus terrestris]
Hsp4	Unigene8255	-2.62488	Down	8.19784e-90	gi|345480026|ref|XP_001604951.2|/9.22766e-31/PREDICTED: heat shock protein 70 A1-like [Nasonia vitripennis]
Hsp5	Unigene13585	-2.2669	Down	1.10813e-31	gi|345493821|ref|XP_001599773.2|/1.57035e-38/PREDICTED: heat shock protein 68-like [Nasonia vitripennis]
Hsp6	Unigene14501	-1.32385	Down	4.15226e-15	gi|332021548|gb|EGI61913.1|/1.03898e-44/Heat shock protein 83 [Acromyrmex echinatior]
Hsp7	Unigene26383	-1.03122	Down	1.09806e-07	gi|226442055|gb|ACO57617.1|/3.86566e-29/heat shock protein 90 [Pteromalus puparum]
Hsp8	Unigene28113	-1.38393	Down	1.33669e-10	gi|327278721|ref|XP_003224109.1|/2.85016e-24/PREDICTED: heat shock protein HSP 90-alpha-like [Anolis carolinensis]
Hsp9	Unigene32848	-1.32532	Down	2.15382e-05	gi|229892214|ref|NP_001153524.1|/3.92762e-18/heat shock protein cognate 3 [Apis mellifera]
Hsp10	Unigene36913	-2.33345	Down	2.29984e-181	gi|345493821|ref|XP_001599773.2|/1.25112e-68/PREDICTED: heat shock protein 68-like [Nasonia vitripennis]
Hsp11	Unigene41298	-1.96275	Down	0.000325362	gi|345486927|ref|XP_001607528.2|/3.64806e-40/PREDICTED: BAG domain-containing protein Samui-like isoform 1 [Nasonia vitripennis]
