# Supplementary material for: Global Transcriptome Analysis of Orange Wheat Blossom Midge, Sitodiplosis mosellana (Gehin) (Diptera: Cecidomyiidae) to Identify Candidate Transcripts Regulating Diapause
Source: PLoS One. 2013 Aug 5;8(8):e71564. doi: 10.1371/journal.pone.0071564 (PMC3733836; doi:10.1371/journal.pone.0071564)
Supplement: File S1 — Table S1-Table S9, Figure S1–S3. Table S1 Top blast hits from NCBI nr database Table S2 GO annotation of unigenes Table S3 KO annotation of unigenes Table S4 Genes expressed differentially between NDOL and DOL Table S5 Top ten differentially expressed genes Table S6 GO function and KEGG Pathway analysis results of NDOL vs DOL Talbe S7 Hsp genes expressed differentially between NDOL and DOL Table S8 Verification of differentially expressed genes by qRT-PCR Table S9 Real time PCR primers Figure S1. Classification of raw reads, distribution of distinct clean tags and genes’ coverage in NDOL and DOL. A, Percentages of adaptors, containing N, low quality and clean reads. Numbers in parentheses indicate the percentage of each type of tag among the total raw tags. B, Numbers indicate the range of copy numbers for a specific category of reads. The data in parentheses indicate the percentage of corresponding reads among the total distinct tags. C, Percentage of a gene covered by reads. Figure S2 Sequencing Saturation Analysis Figure S3 Phylogenetic analysis of SDH genes. (ZIP) [file pone.0071564.s001.zip › Supporting Information/Supporting Information/Table S6.xlsx]

## Sheet: GO
Supplemental Table 6. Gene set enrichment analysis comparing NDOL and DOL
Category	Subcategory	P-value	Total	Up-regulation	Down-regulation
Biological Process	macromolecule metabolic process	1.05e-11	342	227	115
	metabolic process	2.46e-08	489	315	174
	macromolecule catabolic process	7.08e-08	39	32	7
	proteolysis	2.14e-07	37	35	2
	protein metabolic process	1.08e-06	188	138	50
	catabolic process	3.14e-06	82	50	32
	primary metabolic process	3.33e-05	367	266	101
	mitotic cell cycle	4.88e-05	68	54	14
	protein catabolic process	5.55e-05	23	21	2
	cellular macromolecule catabolic process	0.00154	26	23	3
	cellular protein metabolic process	0.00227	146	100	46
	cell cycle process	0.00826	73	60	13
	gene expression	0.00989	157	83	74
	cell cycle	0.02393	89	73	16
	cellular macromolecule metabolic process	0.02414	237	175	62
	ribonucleoprotein complex biogenesis	0.03446	19	14	5
	DNA biosynthetic process	0.0359	8	8	0
Cellular Component	proteasome complex	2.08e-26	32	31	1
	proteasome regulatory particle	1.1e-13	15	15	0
	proteasome accessory complex	1.65e-13	16	16	0
	macromolecular complex	7.44e-10	220	130	90
	intracellular part	6.51e-08	470	309	161
	intracellular	1.47e-07	477	315	162
	ribonucleoprotein complex	5.57e-05	88	22	66
	proteasome core complex	0.00016	8	7	1
	endoplasmic reticulum	0.00088	19	16	3
	protein-DNA complex	0.00141	5	5	0
	endoplasmic reticulum part	0.01022	14	11	3
	protein complex	0.03476	144	124	20
Molecular Function	peptidase activity, acting on L-amino acid peptides	4.61e-07	70	62	8
	ribonucleotide binding	3.93e-06	148	86	62
	purine ribonucleotide binding	3.93e-06	148	86	62
	purine nucleotide binding	4.19e-06	148	86	62
	hydrolase activity	0.0001	245	181	64
	nucleotide binding	0.00014	173	105	68
	peptidase activity	0.00054	71	63	8
	hydrolase activity, acting on glycosyl bonds	0.00102	23	17	6
	adenyl ribonucleotide binding	0.00257	112	67	45
	purine nucleoside binding	0.00271	112	67	45
	adenyl nucleotide binding	0.00271	112	67	45
	nucleoside binding	0.00272	113	68	45
	mannosidase activity	0.00348	6	6	0
	hydrolase activity, hydrolyzing O-glycosyl compounds	0.00979	17	13	4
	pyrophosphatase activity	0.01136	106	73	33
	endopeptidase activity	0.01366	32	27	5
	hydrolase activity, acting on acid anhydrides, in phosphorus-containing anhydrides	0.01477	106	73	33
	translation factor activity, nucleic acid binding	0.01546	23	8	15
	structural molecule activity	0.01641	58	5	53
	hydrolase activity, acting on acid anhydrides	0.01816	106	73	33
	nucleoside-triphosphatase activity	0.02288	101	68	33
	RNA binding	0.03016	52	24	28
	O-acyltransferase activity	0.04489	6	1	5

## Sheet: KO
KEGG Pathway Category	Total			Up-regulate	Down-regulate
Pathway	DEGs with pathway annotation (1300)	Qvalue	Pathway ID
Proteasome	37	1.4938e-25	ko03050	35	2
Protein processing in endoplasmic reticulum	69	9.54061e-11	ko04141	37	32
Ribosome	63	6.21857e-08	ko03010	0	63
Antigen processing and presentation	31	6.21857e-08	ko04612	10	21
Ribosome biogenesis in eukaryotes	32	0.000172838	ko03008	28	4
RNA transport	51	0.00182292	ko03013	23	28
Prion diseases	23	0.00182292	ko05020	22	1
Spliceosome	48	0.00276046	ko03040	21	27
Cell cycle	38	0.0033111	ko04110	32	6
DNA replication	16	0.0139203	ko03030	16	0
Pyrimidine metabolism	30	0.0322569	ko00240	27	3
One carbon pool by folate	6	0.0495783	ko00670	4	2
				255	189

## Sheet: Sheet1
KEGG Pathway Category	Total
Metabolic pathways	154
Protein processing in endoplasmic reticulum	69
Ribosome	63
RNA transport	51
Spliceosome	48
Purine metabolism	42
Focal adhesion	39
Cell cycle	38
Proteasome	37
Phagosome	36
Pathways in cancer	36
Ribosome biogenesis in eukaryotes	32
Antigen processing and presentation	31
Pyrimidine metabolism	30
Lysosome	30
Regulation of actin cytoskeleton	30
Prion diseases	23
Amino sugar and nucleotide sugar metabolism	23
Axon guidance	22
MAPK signaling pathway	22
Prostate cancer	21
Dilated cardiomyopathy	21
Progesterone-mediated oocyte maturation	20
Oocyte meiosis	20
ECM-receptor interaction	20
Protein digestion and absorption	20
Ubiquitin mediated proteolysis	20
Pathogenic Escherichia coli infection	19
Hypertrophic cardiomyopathy (HCM)	19
Endocytosis	19
Dorso-ventral axis formation	18
Melanogenesis	18
Wnt signaling pathway	18
Notch signaling pathway	17
mRNA surveillance pathway	17
Bile secretion	17
Tight junction	17
DNA replication	16
Vitamin digestion and absorption	16
Tyrosine metabolism	16
Toxoplasmosis	16
Gap junction	15
Peroxisome	15
Viral myocarditis	15
Galactose metabolism	14
PPAR signaling pathway	14
Hepatitis C	14
Riboflavin metabolism	13
Complement and coagulation cascades	13
Adherens junction	13
Insulin signaling pathway	13
Pancreatic secretion	13
Vascular smooth muscle contraction	13
NOD-like receptor signaling pathway	12
N-Glycan biosynthesis	12
p53 signaling pathway	12
Aminoacyl-tRNA biosynthesis	12
Starch and sucrose metabolism	12
Leukocyte transendothelial migration	12
Neurotrophin signaling pathway	12
Bacterial invasion of epithelial cells	11
Gastric acid secretion	11
Huntington's disease	11
Small cell lung cancer	10
Shigellosis	10
Amoebiasis	10
Drug metabolism - other enzymes	10
Chemokine signaling pathway	10

## Sheet: Sheet2
Subcategory	P-value	Total	Up-regulation	Down-regulation
hydrolase activity	0.0001	245	181	64
nucleotide binding	0.00014	173	105	68
ribonucleotide binding	3.93e-06	148	86	62
purine ribonucleotide binding	3.93e-06	148	86	62
purine nucleotide binding	4.19e-06	148	86	62
nucleoside binding	0.00272	113	68	45
adenyl ribonucleotide binding	0.00257	112	67	45
purine nucleoside binding	0.00271	112	67	45
adenyl nucleotide binding	0.00271	112	67	45
pyrophosphatase activity	0.01136	106	73	33
hydrolase activity, acting on acid anhydrides, in phosphorus-containing anhydrides	0.01477	106	73	33
hydrolase activity, acting on acid anhydrides	0.01816	106	73	33
nucleoside-triphosphatase activity	0.02288	101	68	33
peptidase activity	0.00054	71	63	8
peptidase activity, acting on L-amino acid peptides	4.61e-07	70	62	8
structural molecule activity	0.01641	58	5	53
RNA binding	0.03016	52	24	28
endopeptidase activity	0.01366	32	27	5
hydrolase activity, acting on glycosyl bonds	0.00102	23	17	6
translation factor activity, nucleic acid binding	0.01546	23	8	15
hydrolase activity, hydrolyzing O-glycosyl compounds	0.00979	17	13	4
mannosidase activity	0.00348	6	6	0
O-acyltransferase activity	0.04489	6	1	5
