# Supplementary material for: Global Transcriptome Analysis of Orange Wheat Blossom Midge, Sitodiplosis mosellana (Gehin) (Diptera: Cecidomyiidae) to Identify Candidate Transcripts Regulating Diapause
Source: PLoS One. 2013 Aug 5;8(8):e71564. doi: 10.1371/journal.pone.0071564 (PMC3733836; doi:10.1371/journal.pone.0071564)
Supplement: File S1 — Table S1-Table S9, Figure S1–S3. Table S1 Top blast hits from NCBI nr database Table S2 GO annotation of unigenes Table S3 KO annotation of unigenes Table S4 Genes expressed differentially between NDOL and DOL Table S5 Top ten differentially expressed genes Table S6 GO function and KEGG Pathway analysis results of NDOL vs DOL Talbe S7 Hsp genes expressed differentially between NDOL and DOL Table S8 Verification of differentially expressed genes by qRT-PCR Table S9 Real time PCR primers Figure S1. Classification of raw reads, distribution of distinct clean tags and genes’ coverage in NDOL and DOL. A, Percentages of adaptors, containing N, low quality and clean reads. Numbers in parentheses indicate the percentage of each type of tag among the total raw tags. B, Numbers indicate the range of copy numbers for a specific category of reads. The data in parentheses indicate the percentage of corresponding reads among the total distinct tags. C, Percentage of a gene covered by reads. Figure S2 Sequencing Saturation Analysis Figure S3 Phylogenetic analysis of SDH genes. (ZIP) [file pone.0071564.s001.zip › Supporting Information/Supporting Information/Table S5.xlsx]

## Sheet: Sheet1
GeneID	log2 Ratio(SMLT/SMUNLT)	Up-Down-Regulation(SMLT/SMUNLT)	FDR	Blast nr
Unigene6025_S_mosellanaA	3.95313	Up	0	gi|170035725|ref|XP_001845718.1|/8.51239e-08/guanylyl cyclase receptor [Culex quinquefasciatus]
Unigene34532_S_mosellanaA	3.46626	Up	0	gi|194755351|ref|XP_001959955.1|/6.84905e-92/GF13130 [Drosophila ananassae]
Unigene18183_S_mosellanaA	3.29667	Up	0	-
Unigene18657_S_mosellanaA	3.10488	Up	0	-
Unigene12344_S_mosellanaA	3.06571	Up	0	-
Unigene20148_S_mosellanaA	3.02285	Up	0	-
Unigene18858_S_mosellanaA	2.81304	Up	0	gi|170039432|ref|XP_001847538.1|/0/disulfide isomerase [Culex quinquefasciatus]
Unigene44846_S_mosellanaA	2.62071	Up	0	-
Unigene12589_S_mosellanaA	2.58877	Up	0	-
Unigene17044_S_mosellanaA	2.40293	Up	0	gi|157118529|ref|XP_001659149.1|/0/cytochrome P450 [Aedes aegypti]
Unigene44533_S_mosellanaA	-5.02448	Down	0	gi|242012026|ref|XP_002426744.1|/1.17219e-14/conserved hypothetical protein [Pediculus humanus corporis]
Unigene29965_S_mosellanaA	-4.8716	Down	0	gi|307175486|gb|EFN65448.1|/3.66435e-19/hypothetical protein EAG_13571 [Camponotus floridanus]
Unigene18986_S_mosellanaA	-4.62402	Down	0	gi|196016792|ref|XP_002118246.1|/5.3532e-10/predicted protein [Trichoplax adhaerens]
Unigene36474_S_mosellanaA	-4.32897	Down	0	-
Unigene19024_S_mosellanaA	-4.18954	Down	0	gi|321449953|gb|EFX62167.1|/7.48376e-44/hypothetical protein DAPPUDRAFT_120463 [Daphnia pulex]
Unigene18985_S_mosellanaA	-4.08875	Down	0	gi|170576554|ref|XP_001893676.1|/3.21809e-22/hypothetical protein Bm1_11025 [Brugia malayi]
Unigene17869_S_mosellanaA	-3.27001	Down	0	-
Unigene36452_S_mosellanaA	-2.74104	Down	0	-
Unigene33774_S_mosellanaA	-2.6326	Down	0	gi|195575853|ref|XP_002077791.1|/3.05866e-69/GD22890 [Drosophila simulans]
Unigene16466_S_mosellanaA	-2.14639	Down	0	gi|157128519|ref|XP_001661466.1|/0/hexamerin 2 beta [Aedes aegypti]
