# Supplementary material for: Global Transcriptome Analysis of Orange Wheat Blossom Midge, Sitodiplosis mosellana (Gehin) (Diptera: Cecidomyiidae) to Identify Candidate Transcripts Regulating Diapause
Source: PLoS One. 2013 Aug 5;8(8):e71564. doi: 10.1371/journal.pone.0071564 (PMC3733836; doi:10.1371/journal.pone.0071564)
Supplement: File S1 — Table S1-Table S9, Figure S1–S3. Table S1 Top blast hits from NCBI nr database Table S2 GO annotation of unigenes Table S3 KO annotation of unigenes Table S4 Genes expressed differentially between NDOL and DOL Table S5 Top ten differentially expressed genes Table S6 GO function and KEGG Pathway analysis results of NDOL vs DOL Talbe S7 Hsp genes expressed differentially between NDOL and DOL Table S8 Verification of differentially expressed genes by qRT-PCR Table S9 Real time PCR primers Figure S1. Classification of raw reads, distribution of distinct clean tags and genes’ coverage in NDOL and DOL. A, Percentages of adaptors, containing N, low quality and clean reads. Numbers in parentheses indicate the percentage of each type of tag among the total raw tags. B, Numbers indicate the range of copy numbers for a specific category of reads. The data in parentheses indicate the percentage of corresponding reads among the total distinct tags. C, Percentage of a gene covered by reads. Figure S2 Sequencing Saturation Analysis Figure S3 Phylogenetic analysis of SDH genes. (ZIP) [file pone.0071564.s001.zip › Supporting Information/Supporting Information/Table S1.xlsx]

## Sheet: Sheet1
geneID	Nr-ID	Nr-Score	Nr-Evalue	Nr-annotation
Unigene30610_S_mosellanaA	gi|100811805|dbj|BAE94685.1|	104	4e-29	juvenile hormone esterase [Psacothea hilaris]
Unigene41885_S_mosellanaA	gi|1022918|gb|AAA81668.1|	54.7	6e-06	ATPase subunit 6 [Trypanosoma cruzi]
Unigene40824_S_mosellanaA	gi|103015|pir||B34751	54.3	2e-06	hypothetical protein - African malaria mosquito transposon T1-2 (fragment) >gi|159644|gb|AAA29367.1| unknown [Anopheles gambiae]
Unigene4076_S_mosellanaA	gi|104532060|gb|ABF72905.1|	76.6	3e-13	cytochrome P450-like [Belgica antarctica]
Unigene2567_S_mosellanaA	gi|108383903|gb|ABF85753.1|	83.6	2e-14	IP15211p [Drosophila melanogaster]
Unigene22435_S_mosellanaA	gi|10864341|gb|AAG24054.1|	70.1	4e-11	Hypothetical protein F07G11.9 [Caenorhabditis elegans]
Unigene30409_S_mosellanaA	gi|108745446|gb|ABG02858.1|	79.7	9e-14	CG5273 [Drosophila melanogaster]
Unigene31003_S_mosellanaA	gi|108796347|gb|ABG21230.1|	69.3	5e-11	diptericin [Mayetiola destructor]
Unigene5720_S_mosellanaA	gi|108796349|gb|ABG21231.1|	83.2	3e-15	lysozyme [Mayetiola destructor]
Unigene28370_S_mosellanaA	gi|109148621|ref|XP_001119361.1|	132	3e-30	PREDICTED: 60S ribosomal protein L5-like, partial [Macaca mulatta]
Unigene7258_S_mosellanaA	gi|10942|emb|CAA40396.1|	389	1e-106	urate oxidase [Drosophila pseudoobscura]
Unigene17449_S_mosellanaA	gi|10946385|gb|AAG24887.1|AF305214_1	618	1e-175	ultraspiracle isoform-B [Aedes aegypti]
Unigene8944_S_mosellanaA	gi|109628391|gb|ABG34551.1|	52.4	6e-06	cytochrome P450 CYP6A36 [Musca domestica]
Unigene6988_S_mosellanaA	gi|109689232|dbj|BAE96770.1|	570	1e-161	estrogen receptor-related receptor homolog [Anopheles stephensi]
Unigene6989_S_mosellanaA	gi|109689232|dbj|BAE96770.1|	570	1e-161	estrogen receptor-related receptor homolog [Anopheles stephensi]
Unigene16837_S_mosellanaA	gi|110189817|gb|ABG56083.1|	398	1e-109	sigma GST [Mayetiola destructor]
Unigene19206_S_mosellanaA	gi|110189819|gb|ABG56084.1|	370	1e-101	delta GST [Mayetiola destructor]
Unigene29965_S_mosellanaA	gi|110456474|gb|ABG74714.1|	114	1e-24	Ac1147-like protein [Diaphorina citri]
Unigene28470_S_mosellanaA	gi|110590885|pdb|2BKG|A	59.7	4e-08	Chain A, Crystal Structure Of E3_19 An Designed Ankyrin Repeat Protein >gi|110590886|pdb|2BKG|B Chain B, Crystal Structure Of E3_19 An Designed Ankyrin Repeat Protein
Unigene38277_S_mosellanaA	gi|110611264|gb|ABG77981.1|	643	0	alanine-glyoxylate transaminase 2 [Glossina morsitans morsitans] >gi|289743025|gb|ADD20260.1| alanine-glyoxylate transaminase 2 [Glossina morsitans morsitans]
Unigene8811_S_mosellanaA	gi|110611266|gb|ABG77982.1|	351	5e-95	alanine-glyoxylate transaminase 3 [Glossina morsitans morsitans]
Unigene13421_S_mosellanaA	gi|110611286|gb|ABG77992.1|	333	4e-90	pyrroline-5-carboxylate reductase 1 [Glossina morsitans morsitans]
Unigene12456_S_mosellanaA	gi|110624800|ref|NP_001036067.1|	347	1e-94	chitinase 10 [Tribolium castaneum] >gi|109895312|gb|ABG47448.1| chitinase 10 [Tribolium castaneum]
Unigene30222_S_mosellanaA	gi|110645692|gb|AAI18898.1|	55.5	7e-07	LOC779531 protein [Xenopus (Silurana) tropicalis]
Unigene18014_S_mosellanaA	gi|110665909|gb|ABG81495.1|	171	3e-41	ubiquitin [Mayetiola destructor]
Unigene28313_S_mosellanaA	gi|110665909|gb|ABG81495.1|	52.4	6e-06	ubiquitin [Mayetiola destructor]
Unigene19354_S_mosellanaA	gi|110750766|ref|XP_001120194.1|	124	4e-27	PREDICTED: protein lethal(2)essential for life-like [Apis mellifera]
Unigene19378_S_mosellanaA	gi|110750766|ref|XP_001120194.1|	92.4	4e-17	PREDICTED: protein lethal(2)essential for life-like [Apis mellifera]
Unigene37732_S_mosellanaA	gi|110756258|ref|XP_395146.3|	934	0	PREDICTED: serine/threonine-protein kinase LATS1-like [Apis mellifera]
Unigene13792_S_mosellanaA	gi|110756942|ref|XP_395357.3|	158	6e-38	PREDICTED: nucleolysin TIAR [Apis mellifera] >gi|340713958|ref|XP_003395500.1| PREDICTED: nucleolysin TIAR-like [Bombus terrestris]
Unigene19664_S_mosellanaA	gi|110757661|ref|XP_001119990.1|	53.5	3e-06	PREDICTED: hypothetical protein LOC724221 isoform 1 [Apis mellifera] >gi|328791505|ref|XP_003251582.1| PREDICTED: hypothetical protein LOC724221 isoform 2 [Apis mellifera]
Unigene20581_S_mosellanaA	gi|110758157|ref|XP_001121352.1|	262	4e-68	PREDICTED: zinc finger and SCAN domain-containing protein 2-like [Apis mellifera]
Unigene23088_S_mosellanaA	gi|110758297|ref|XP_001120293.1|	87	2e-16	PREDICTED: phospholipase A2-like [Apis mellifera]
Unigene33485_S_mosellanaA	gi|110762524|ref|XP_001120327.1|	167	1e-39	PREDICTED: enhancer of split mbeta protein-like [Apis mellifera]
Unigene14028_S_mosellanaA	gi|110767678|ref|XP_001122800.1|	112	4e-24	PREDICTED: serine/arginine-rich splicing factor 7 [Apis mellifera]
Unigene30052_S_mosellanaA	gi|111218877|ref|XP_646196.2|	68.2	5e-10	WD40-like domain-containing protein [Dictyostelium discoideum AX4] >gi|90970879|gb|EAL72197.2| WD40-like domain-containing protein [Dictyostelium discoideum AX4]
Unigene38238_S_mosellanaA	gi|111226239|ref|XP_001134500.1|	58.5	3e-07	RNA-binding region RNP-1 domain-containing protein [Dictyostelium discoideum AX4] >gi|90970421|gb|EAS66817.1| RNA-binding region RNP-1 domain-containing protein [Dictyostelium discoideum AX4]
Unigene37915_S_mosellanaA	gi|111226944|ref|XP_645574.2|	57.4	1e-06	SAM domain-containing protein [Dictyostelium discoideum AX4] >gi|90970850|gb|EAL71677.2| SAM domain-containing protein [Dictyostelium discoideum AX4]
Unigene1724_S_mosellanaA	gi|11132877|sp|O96785.1|HUNB_CLOAL	110	1e-22	RecName: Full=Protein hunchback >gi|3962390|emb|CAA10281.1| Hunchback protein [Clogmia albipunctata]
Unigene13702_S_mosellanaA	gi|111610024|gb|ABH11529.1|	109	3e-23	reverse transcriptase [Phengaris teleius]
Unigene1284_S_mosellanaA	gi|111978|pir||S24169	55.8	2e-06	mucin - rat
Unigene4367_S_mosellanaA	gi|112496857|gb|ABI20154.1|	61.2	1e-08	46 kDa salivary protein [Phlebotomus duboscqi]
Unigene4823_S_mosellanaA	gi|112982820|ref|NP_001037542.1|	77.4	2e-13	L-threonine dehydrogenase [Bombyx mori] >gi|76496246|gb|ABA43639.1| L-threonine dehydrogenase [Bombyx mori]
Unigene36677_S_mosellanaA	gi|112982902|ref|NP_001037102.1|	107	4e-22	ovary C/EBPg transcription factor [Bombyx mori] >gi|54401525|gb|AAV34567.1| ovary C/EBPg transcription factor [Bombyx mori]
Unigene7978_S_mosellanaA	gi|112983130|ref|NP_001037598.1|	274	2e-72	nuclear cap-binding protein subunit 2 [Bombyx mori] >gi|122119432|sp|Q1HE01.1|NCBP2_BOMMO RecName: Full=Nuclear cap-binding protein subunit 2; AltName: Full=20 kDa nuclear cap-binding protein; AltName: Full=NCBP 20 kDa subunit; Short=CBP20 >gi|95115190|gb|ABF55961.1| Cbp20 [Bombyx mori]
Unigene21629_S_mosellanaA	gi|112983226|ref|NP_001036952.1|	106	3e-22	cuticular protein glycine-rich 12 [Bombyx mori] >gi|68989041|dbj|BAE06190.1| glycine rich protein [Bombyx mori]
Unigene19725_S_mosellanaA	gi|112983290|ref|NP_001036959.1|	85.1	8e-16	neutral endopeptidase 24.11 [Bombyx mori] >gi|13359138|dbj|BAB33300.1| neutral endopeptidase 24.11 [Bombyx mori]
Unigene10056_S_mosellanaA	gi|112983652|ref|NP_001036870.1|	144	1e-33	receptor type guanylyl cyclase [Bombyx mori] >gi|12964646|dbj|BAB32672.1| receptor type guanylyl cyclase [Bombyx mori]
Unigene18401_S_mosellanaA	gi|112983864|ref|NP_001037390.1|	276	9e-73	ubiquitin-conjugating enzyme E2L [Bombyx mori] >gi|78216467|gb|ABB36655.1| ubiquitin-conjugating enzyme E2I [Bombyx mori] >gi|95102838|gb|ABF51360.1| ubiquitin-conjugating enzyme [Bombyx mori]
Unigene18006_S_mosellanaA	gi|112984334|ref|NP_001037215.1|	350	4e-95	ribosomal protein L11 [Bombyx mori] >gi|54609213|gb|AAV34822.1| ribosomal protein L11 [Bombyx mori]
Unigene4256_S_mosellanaA	gi|112984336|ref|NP_001037213.1|	91.3	1e-17	ribosomal protein P2 [Bombyx mori] >gi|54609191|gb|AAV34811.1| ribosomal protein P2 [Bombyx mori] >gi|94383893|emb|CAJ98456.1| 60S acidic ribosomal protein P2 [Bombyx mori]
Unigene24062_S_mosellanaA	gi|112984532|ref|NP_001037203.1|	129	5e-29	innexin 2 [Bombyx mori] >gi|110611088|gb|AAR97567.2| innexin 2 [Bombyx mori] >gi|124020689|gb|ABM88790.1| innexin 2 [Bombyx mandarina]
Unigene35520_S_mosellanaA	gi|112984536|ref|NP_001037484.1|	151	9e-36	Rad51 homolog [Bombyx mori] >gi|2058709|gb|AAB53330.1| Rad51 homolog [Bombyx mori]
Unigene38401_S_mosellanaA	gi|113197109|gb|ABI31813.1|	436	1e-120	Cdc6 [Drosophila mojavensis]
Unigene4561_S_mosellanaA	gi|113204576|gb|ABI33990.1|	221	6e-57	high-affinity serotonin transporter protein [Phryganea sp. CD-2006]
Unigene35072_S_mosellanaA	gi|1136289|gb|AAC47300.1|	65.1	3e-09	histidine kinase A [Dictyostelium discoideum]
Unigene18704_S_mosellanaA	gi|114050749|ref|NP_001040108.1|	851	0	chaperonin subunit 6a zeta [Bombyx mori] >gi|87248083|gb|ABD36094.1| chaperonin subunit 6a zeta [Bombyx mori]
Unigene7434_S_mosellanaA	gi|114050757|ref|NP_001040151.1|	181	2e-44	ribosomal protein L20 [Bombyx mori] >gi|87248217|gb|ABD36161.1| ribosomal protein L20 [Bombyx mori]
Unigene32645_S_mosellanaA	gi|114051461|ref|NP_001040365.1|	76.3	4e-13	nascent polypeptide associated complex protein alpha subunit [Bombyx mori] >gi|95102644|gb|ABF51260.1| nascent polypeptide associated complex protein alpha subunit [Bombyx mori]
Unigene10339_S_mosellanaA	gi|114051664|ref|NP_001040171.1|	124	7e-27	BTB/POZ domain containing protein [Bombyx mori] >gi|87248277|gb|ABD36191.1| BTB/POZ domain containing protein [Bombyx mori]
Unigene11624_S_mosellanaA	gi|114051664|ref|NP_001040171.1|	68.6	8e-11	BTB/POZ domain containing protein [Bombyx mori] >gi|87248277|gb|ABD36191.1| BTB/POZ domain containing protein [Bombyx mori]
Unigene7032_S_mosellanaA	gi|114051866|ref|NP_001040134.1|	671	0	isocitrate dehydrogenase [Bombyx mori] >gi|87248167|gb|ABD36136.1| isocitrate dehydrogenase [Bombyx mori]
Unigene7033_S_mosellanaA	gi|114051866|ref|NP_001040134.1|	719	0	isocitrate dehydrogenase [Bombyx mori] >gi|87248167|gb|ABD36136.1| isocitrate dehydrogenase [Bombyx mori]
Unigene34518_S_mosellanaA	gi|114052022|ref|NP_001040447.1|	320	8e-86	UTP11-like U3 small nucleolar ribonucleoprotein [Bombyx mori] >gi|95102926|gb|ABF51404.1| UTP11-like U3 small nucleolar ribonucleoprotein [Bombyx mori]
Unigene4376_S_mosellanaA	gi|114052529|ref|NP_001040254.1|	155	7e-37	beadex/dLMO protein [Bombyx mori] >gi|87248525|gb|ABD36315.1| beadex/dLMO protein [Bombyx mori]
Unigene21590_S_mosellanaA	gi|114052925|ref|NP_001040115.1|	84.3	6e-15	DnaJ (Hsp40) homolog 13 [Bombyx mori] >gi|87248101|gb|ABD36103.1| DnaJ-like protein [Bombyx mori] >gi|253721967|gb|ACT34047.1| DnaJ-13 [Bombyx mori] >gi|257122610|gb|ACV41274.1| DNAJ13 [Bombyx mori]
CL218.Contig1_S_mosellanaA	gi|114152964|gb|ABI52648.1|	228	8e-59	ubiquitin/40S ribosomal protein S27a fusion protein [Argas monolakensis]
Unigene39202_S_mosellanaA	gi|114325963|gb|ABI64122.1|	58.2	3e-07	insulin-like peptide 6 precursor splice variant B [Aedes aegypti]
Unigene42914_S_mosellanaA	gi|114440555|gb|ABI74776.1|	250	6e-65	initiator caspase [Aedes aegypti]
Unigene289_S_mosellanaA	gi|114559805|ref|XP_001140117.1|	185	5e-46	PREDICTED: 40S ribosomal protein S27-like [Pan troglodytes]
Unigene4177_S_mosellanaA	gi|114613649|ref|XP_001135826.1|	81.3	1e-14	PREDICTED: zinc finger protein 479 isoform 2 [Pan troglodytes]
Unigene1955_S_mosellanaA	gi|114652371|ref|XP_001150530.1|	63.2	1e-08	PREDICTED: RING finger protein C14orf164-like [Pan troglodytes]
Unigene37841_S_mosellanaA	gi|114864933|gb|ABI83786.1|	204	3e-51	Arp2/3 complex subunit ARPC5 [Anopheles funestus]
Unigene9881_S_mosellanaA	gi|1151158|gb|AAC63403.1|	55.1	2e-06	repeat organellar protein [Plasmodium chabaudi]
Unigene23535_S_mosellanaA	gi|115292718|gb|ABI93273.1|	91.7	9e-18	ecdysis triggering hormone receptor subtype A [Aedes aegypti]
Unigene3463_S_mosellanaA	gi|115292720|gb|ABI93274.1|	114	1e-24	ecdysis triggering hormone receptor subtype B [Aedes aegypti]
Unigene36360_S_mosellanaA	gi|115312214|sp|P54364.2|JANA_DROPS	196	9e-49	RecName: Full=Sex-regulated protein janus-A
Unigene34565_S_mosellanaA	gi|115392217|gb|ABI96910.1|	149	2e-34	brasiliensin precursor [Triatoma brasiliensis]
Unigene34567_S_mosellanaA	gi|115392217|gb|ABI96910.1|	80.1	3e-14	brasiliensin precursor [Triatoma brasiliensis]
Unigene34569_S_mosellanaA	gi|115392217|gb|ABI96910.1|	64.3	1e-09	brasiliensin precursor [Triatoma brasiliensis]
Unigene268_S_mosellanaA	gi|115528068|gb|AAI24691.1|	83.2	3e-15	Zgc:153522 [Danio rerio]
Unigene39122_S_mosellanaA	gi|115528574|gb|AAI24608.1|	66.6	2e-09	Zgc:152938 [Danio rerio]
Unigene37699_S_mosellanaA	gi|115530001|gb|ABJ09672.1|	235	6e-60	nicotinic acetylcholine receptor subunit 6 isoform VI [Musca domestica]
Unigene44036_S_mosellanaA	gi|115615204|ref|XP_001198470.1|	41.2	1e-18	PREDICTED: similar to ankyrin 2,3/unc44 [Strongylocentrotus purpuratus] >gi|115939742|ref|XP_001197523.1| PREDICTED: similar to ankyrin 2,3/unc44 [Strongylocentrotus purpuratus]
Unigene43596_S_mosellanaA	gi|115620446|ref|XP_001200905.1|	79.7	3e-14	PREDICTED: similar to ankyrin 2,3/unc44 [Strongylocentrotus purpuratus] >gi|115931843|ref|XP_001181229.1| PREDICTED: similar to ankyrin 2,3/unc44 [Strongylocentrotus purpuratus]
Unigene18563_S_mosellanaA	gi|115623617|ref|XP_780140.2|	76.6	5e-12	PREDICTED: similar to OTTHUMP00000065631 [Strongylocentrotus purpuratus] >gi|115924760|ref|XP_001186738.1| PREDICTED: similar to OTTHUMP00000065631 [Strongylocentrotus purpuratus]
Unigene18564_S_mosellanaA	gi|115623617|ref|XP_780140.2|	76.6	5e-12	PREDICTED: similar to OTTHUMP00000065631 [Strongylocentrotus purpuratus] >gi|115924760|ref|XP_001186738.1| PREDICTED: similar to OTTHUMP00000065631 [Strongylocentrotus purpuratus]
Unigene19070_S_mosellanaA	gi|115623678|ref|XP_797746.2|	59.3	1e-07	PREDICTED: similar to nucleolin [Strongylocentrotus purpuratus] >gi|115939988|ref|XP_001185583.1| PREDICTED: similar to nucleolin [Strongylocentrotus purpuratus]
Unigene10301_S_mosellanaA	gi|115628167|ref|XP_792610.2|	63.5	3e-09	PREDICTED: similar to endonuclease/reverse transcriptase [Strongylocentrotus purpuratus] >gi|115963521|ref|XP_001197689.1| PREDICTED: similar to endonuclease/reverse transcriptase [Strongylocentrotus purpuratus]
Unigene28741_S_mosellanaA	gi|115629205|ref|XP_001177825.1|	96.7	3e-19	PREDICTED: similar to endonuclease-reverse transcriptase [Strongylocentrotus purpuratus] >gi|115965877|ref|XP_001185788.1| PREDICTED: similar to endonuclease-reverse transcriptase [Strongylocentrotus purpuratus]
Unigene26523_S_mosellanaA	gi|115631812|ref|XP_782227.2|	60.1	3e-08	PREDICTED: similar to cardiac ankyrin repeat kinase, partial [Strongylocentrotus purpuratus] >gi|115969965|ref|XP_001180970.1| PREDICTED: similar to cardiac ankyrin repeat kinase, partial [Strongylocentrotus purpuratus]
Unigene19352_S_mosellanaA	gi|115646439|gb|ABJ17058.1|	79	6e-14	IP16008p [Drosophila melanogaster]
Unigene40944_S_mosellanaA	gi|115656680|ref|XP_001204338.1|	72.8	4e-12	PREDICTED: similar to ankyrin 2,3/unc44, partial [Strongylocentrotus purpuratus] >gi|115683863|ref|XP_001182736.1| PREDICTED: similar to ankyrin 2,3/unc44, partial [Strongylocentrotus purpuratus]
Unigene15547_S_mosellanaA	gi|115670806|ref|XP_001196844.1|	60.8	2e-08	PREDICTED: similar to endonuclease/reverse transcriptase [Strongylocentrotus purpuratus] >gi|115930523|ref|XP_001194267.1| PREDICTED: similar to endonuclease/reverse transcriptase [Strongylocentrotus purpuratus]
Unigene547_S_mosellanaA	gi|115670806|ref|XP_001196844.1|	75.9	5e-13	PREDICTED: similar to endonuclease/reverse transcriptase [Strongylocentrotus purpuratus] >gi|115930523|ref|XP_001194267.1| PREDICTED: similar to endonuclease/reverse transcriptase [Strongylocentrotus purpuratus]
CL32.Contig1_S_mosellanaA	gi|115678748|ref|XP_798559.2|	97.8	8e-19	PREDICTED: similar to endonuclease/reverse transcriptase [Strongylocentrotus purpuratus]
Unigene41460_S_mosellanaA	gi|115689655|ref|XP_781216.2|	55.8	5e-07	PREDICTED: similar to zinc finger protein 534 [Strongylocentrotus purpuratus] >gi|115973996|ref|XP_001188434.1| PREDICTED: similar to zinc finger protein 534 [Strongylocentrotus purpuratus]
Unigene41679_S_mosellanaA	gi|115691098|ref|XP_001203762.1|	80.9	2e-14	PREDICTED: similar to Chain , Rp2 Lipase [Strongylocentrotus purpuratus] >gi|115735502|ref|XP_790909.2| PREDICTED: similar to Chain , Rp2 Lipase [Strongylocentrotus purpuratus]
Unigene2282_S_mosellanaA	gi|115692036|ref|XP_793297.2|	69.7	1e-10	PREDICTED: similar to Plekhb2-prov protein [Strongylocentrotus purpuratus] >gi|115963841|ref|XP_001187506.1| PREDICTED: similar to Plekhb2-prov protein [Strongylocentrotus purpuratus]
Unigene28158_S_mosellanaA	gi|115692227|ref|XP_001195901.1|	152	6e-36	PREDICTED: similar to ENSANGP00000010363 [Strongylocentrotus purpuratus]
Unigene28131_S_mosellanaA	gi|115694524|ref|XP_797119.2|	53.1	4e-06	PREDICTED: similar to ENSANGP00000010363 [Strongylocentrotus purpuratus] >gi|115975143|ref|XP_001192962.1| PREDICTED: similar to ENSANGP00000010363 [Strongylocentrotus purpuratus]
Unigene4612_S_mosellanaA	gi|115700010|ref|XP_795582.2|	80.1	3e-14	PREDICTED: similar to transposase, partial [Strongylocentrotus purpuratus] >gi|115939360|ref|XP_001184498.1| PREDICTED: similar to transposase, partial [Strongylocentrotus purpuratus]
Unigene12653_S_mosellanaA	gi|115702447|ref|XP_792578.2|	87.4	2e-15	PREDICTED: similar to endonuclease/reverse transcriptase [Strongylocentrotus purpuratus] >gi|115926333|ref|XP_001197157.1| PREDICTED: similar to endonuclease/reverse transcriptase [Strongylocentrotus purpuratus]
Unigene12654_S_mosellanaA	gi|115702447|ref|XP_792578.2|	87	2e-15	PREDICTED: similar to endonuclease/reverse transcriptase [Strongylocentrotus purpuratus] >gi|115926333|ref|XP_001197157.1| PREDICTED: similar to endonuclease/reverse transcriptase [Strongylocentrotus purpuratus]
Unigene28291_S_mosellanaA	gi|115702447|ref|XP_792578.2|	67.8	1e-10	PREDICTED: similar to endonuclease/reverse transcriptase [Strongylocentrotus purpuratus] >gi|115926333|ref|XP_001197157.1| PREDICTED: similar to endonuclease/reverse transcriptase [Strongylocentrotus purpuratus]
Unigene39274_S_mosellanaA	gi|115709363|ref|XP_783211.2|	108	1e-22	PREDICTED: similar to ankyrin 2,3/unc44, partial [Strongylocentrotus purpuratus] >gi|115954321|ref|XP_001180390.1| PREDICTED: similar to ankyrin 2,3/unc44, partial [Strongylocentrotus purpuratus]
Unigene34091_S_mosellanaA	gi|115715416|ref|XP_001201914.1|	54.3	9e-06	PREDICTED: hypothetical protein [Strongylocentrotus purpuratus] >gi|115969192|ref|XP_001191753.1| PREDICTED: hypothetical protein [Strongylocentrotus purpuratus]
Unigene19700_S_mosellanaA	gi|115720327|ref|XP_001180887.1|	75.5	7e-13	PREDICTED: similar to endonuclease/reverse transcriptase [Strongylocentrotus purpuratus] >gi|115956728|ref|XP_001185783.1| PREDICTED: similar to endonuclease/reverse transcriptase [Strongylocentrotus purpuratus]
Unigene38364_S_mosellanaA	gi|115722962|ref|XP_001201259.1|	67.8	3e-10	PREDICTED: hypothetical protein [Strongylocentrotus purpuratus] >gi|115957069|ref|XP_001197139.1| PREDICTED: hypothetical protein [Strongylocentrotus purpuratus]
Unigene32458_S_mosellanaA	gi|115733161|ref|XP_001184634.1|	72.8	4e-12	PREDICTED: similar to ankyrin 2,3/unc44 [Strongylocentrotus purpuratus] >gi|115963961|ref|XP_001192508.1| PREDICTED: similar to ankyrin 2,3/unc44 [Strongylocentrotus purpuratus]
Unigene5029_S_mosellanaA	gi|115742386|ref|XP_001176115.1|	155	5e-37	PREDICTED: similar to DNA-directed RNA polymerase II largest subunit (RPB1) isoform 2 [Strongylocentrotus purpuratus] >gi|115910672|ref|XP_001176526.1| PREDICTED: similar to DNA-directed RNA polymerase II largest subunit (RPB1) isoform 2 [Strongylocentrotus purpuratus]
Unigene2346_S_mosellanaA	gi|115742781|ref|XP_001200328.1|	127	8e-28	PREDICTED: similar to KIAA1404 protein, partial [Strongylocentrotus purpuratus] >gi|115911261|ref|XP_798620.2| PREDICTED: similar to KIAA1404 protein, partial [Strongylocentrotus purpuratus]
Unigene2347_S_mosellanaA	gi|115742781|ref|XP_001200328.1|	127	7e-28	PREDICTED: similar to KIAA1404 protein, partial [Strongylocentrotus purpuratus] >gi|115911261|ref|XP_798620.2| PREDICTED: similar to KIAA1404 protein, partial [Strongylocentrotus purpuratus]
Unigene30510_S_mosellanaA	gi|115744381|ref|XP_799125.2|	64.7	1e-08	PREDICTED: similar to zinc finger protein 93 [Strongylocentrotus purpuratus] >gi|115963276|ref|XP_001189211.1| PREDICTED: similar to zinc finger protein 93 [Strongylocentrotus purpuratus]
Unigene45147_S_mosellanaA	gi|115745086|ref|XP_001203039.1|	59.3	9e-08	PREDICTED: similar to mapmodulin-like protein [Strongylocentrotus purpuratus] >gi|115914030|ref|XP_786609.2| PREDICTED: similar to mapmodulin-like protein [Strongylocentrotus purpuratus]
CL106.Contig1_S_mosellanaA	gi|115746545|ref|XP_001198586.1|	102	3e-20	PREDICTED: similar to endonuclease-reverse transcriptase [Strongylocentrotus purpuratus] >gi|115951030|ref|XP_001193465.1| PREDICTED: similar to endonuclease-reverse transcriptase [Strongylocentrotus purpuratus]
Unigene10143_S_mosellanaA	gi|115747654|ref|XP_001189811.1|	58.9	6e-08	PREDICTED: similar to endonuclease/reverse transcriptase [Strongylocentrotus purpuratus] >gi|115918173|ref|XP_785963.2| PREDICTED: similar to endonuclease/reverse transcriptase [Strongylocentrotus purpuratus]
CL47.Contig1_S_mosellanaA	gi|115752598|ref|XP_001182458.1|	95.9	1e-18	PREDICTED: similar to endonuclease-reverse transcriptase [Strongylocentrotus purpuratus] >gi|115929996|ref|XP_001194890.1| PREDICTED: similar to endonuclease-reverse transcriptase [Strongylocentrotus purpuratus]
Unigene11718_S_mosellanaA	gi|115752598|ref|XP_001182458.1|	82	7e-15	PREDICTED: similar to endonuclease-reverse transcriptase [Strongylocentrotus purpuratus] >gi|115929996|ref|XP_001194890.1| PREDICTED: similar to endonuclease-reverse transcriptase [Strongylocentrotus purpuratus]
Unigene11719_S_mosellanaA	gi|115752598|ref|XP_001182458.1|	58.5	8e-08	PREDICTED: similar to endonuclease-reverse transcriptase [Strongylocentrotus purpuratus] >gi|115929996|ref|XP_001194890.1| PREDICTED: similar to endonuclease-reverse transcriptase [Strongylocentrotus purpuratus]
Unigene532_S_mosellanaA	gi|115752645|ref|XP_785317.2|	80.9	2e-14	PREDICTED: similar to polyprotein [Strongylocentrotus purpuratus] >gi|115954121|ref|XP_001193430.1| PREDICTED: similar to polyprotein [Strongylocentrotus purpuratus]
Unigene22574_S_mosellanaA	gi|115757081|ref|XP_794552.2|	53.5	3e-06	PREDICTED: similar to ankyrin 2,3/unc44 [Strongylocentrotus purpuratus] >gi|115929469|ref|XP_001195269.1| PREDICTED: similar to ankyrin 2,3/unc44 [Strongylocentrotus purpuratus]
Unigene5495_S_mosellanaA	gi|115889675|ref|XP_796436.2|	94.7	2e-18	PREDICTED: similar to ORF2-encoded protein [Strongylocentrotus purpuratus] >gi|115966497|ref|XP_001187269.1| PREDICTED: similar to ORF2-encoded protein [Strongylocentrotus purpuratus]
Unigene42495_S_mosellanaA	gi|115894372|ref|XP_783043.2|	132	5e-30	PREDICTED: similar to S17 [Strongylocentrotus purpuratus] >gi|115940463|ref|XP_001184609.1| PREDICTED: similar to S17 [Strongylocentrotus purpuratus]
Unigene19794_S_mosellanaA	gi|115898533|ref|XP_782558.2|	68.6	8e-11	PREDICTED: similar to CREB binding protein [Strongylocentrotus purpuratus] >gi|115968493|ref|XP_001183350.1| PREDICTED: similar to CREB binding protein [Strongylocentrotus purpuratus]
Unigene33621_S_mosellanaA	gi|115898533|ref|XP_782558.2|	79	3e-13	PREDICTED: similar to CREB binding protein [Strongylocentrotus purpuratus] >gi|115968493|ref|XP_001183350.1| PREDICTED: similar to CREB binding protein [Strongylocentrotus purpuratus]
Unigene11925_S_mosellanaA	gi|115899385|ref|XP_792721.2|	446	1e-124	PREDICTED: similar to KIAA1033 protein [Strongylocentrotus purpuratus] >gi|115940498|ref|XP_001185584.1| PREDICTED: similar to KIAA1033 protein [Strongylocentrotus purpuratus]
Unigene26205_S_mosellanaA	gi|115910574|ref|XP_001200149.1|	53.5	3e-06	PREDICTED: similar to endonuclease-reverse transcriptase [Strongylocentrotus purpuratus]
Unigene24788_S_mosellanaA	gi|115911514|ref|XP_001198373.1|	58.5	8e-08	PREDICTED: similar to endonuclease/reverse transcriptase [Strongylocentrotus purpuratus] >gi|115945972|ref|XP_001189666.1| PREDICTED: similar to endonuclease/reverse transcriptase [Strongylocentrotus purpuratus]
Unigene45098_S_mosellanaA	gi|115913994|ref|XP_781825.2|	110	2e-22	PREDICTED: similar to spicule matrix protein SM29 [Strongylocentrotus purpuratus] >gi|115952056|ref|XP_001189992.1| PREDICTED: similar to spicule matrix protein SM29 [Strongylocentrotus purpuratus]
Unigene43096_S_mosellanaA	gi|115918004|ref|XP_001190384.1|	73.9	1e-11	PREDICTED: similar to endonuclease/reverse transcriptase [Strongylocentrotus purpuratus] >gi|115929974|ref|XP_001194002.1| PREDICTED: similar to endonuclease/reverse transcriptase [Strongylocentrotus purpuratus]
Unigene31865_S_mosellanaA	gi|115923443|ref|XP_785243.2|	237	1e-60	PREDICTED: similar to LOC495507 protein [Strongylocentrotus purpuratus] >gi|115970704|ref|XP_001185275.1| PREDICTED: similar to LOC495507 protein [Strongylocentrotus purpuratus]
Unigene437_S_mosellanaA	gi|115926458|ref|XP_001180763.1|	73.6	3e-12	PREDICTED: similar to ankyrin 2,3/unc44 [Strongylocentrotus purpuratus]
Unigene27498_S_mosellanaA	gi|115926644|ref|XP_001187451.1|	70.9	2e-11	PREDICTED: similar to ankyrin 2,3/unc44 [Strongylocentrotus purpuratus]
CL139.Contig1_S_mosellanaA	gi|115931431|ref|XP_001185218.1|	73.2	1e-11	PREDICTED: similar to Syne-1B [Strongylocentrotus purpuratus]
Unigene22866_S_mosellanaA	gi|115936522|ref|XP_001185086.1|	147	1e-34	PREDICTED: similar to ribosomal protein S26e [Strongylocentrotus purpuratus]
Unigene43228_S_mosellanaA	gi|115941003|ref|XP_001185087.1|	53.1	4e-06	PREDICTED: hypothetical protein, partial [Strongylocentrotus purpuratus]
Unigene38589_S_mosellanaA	gi|115942976|ref|XP_781834.2|	74.3	1e-12	PREDICTED: similar to signal transducer and activator of transcription 5B [Strongylocentrotus purpuratus] >gi|115975235|ref|XP_001179176.1| PREDICTED: similar to signal transducer and activator of transcription 5B [Strongylocentrotus purpuratus]
Unigene2815_S_mosellanaA	gi|115949104|ref|XP_001182107.1|	65.5	8e-10	PREDICTED: similar to transposase [Strongylocentrotus purpuratus]
Unigene33064_S_mosellanaA	gi|115949104|ref|XP_001182107.1|	120	2e-26	PREDICTED: similar to transposase [Strongylocentrotus purpuratus]
Unigene44073_S_mosellanaA	gi|115950502|ref|XP_001192263.1|	60.5	2e-10	PREDICTED: similar to 116 kDa U5 small nuclear ribonucleoprotein component (U5 snRNP-specific protein, 116 kDa) (U5-116 kDa) (Elongation factor Tu GTP-binding domain protein 2) (hSNU114) [Strongylocentrotus purpuratus]
Unigene15901_S_mosellanaA	gi|115956151|ref|XP_001188191.1|	128	7e-29	PREDICTED: similar to fizzy-related protein [Strongylocentrotus purpuratus]
Unigene5586_S_mosellanaA	gi|115965273|ref|XP_001184009.1|	80.9	2e-14	PREDICTED: similar to ankyrin 2,3/unc44 [Strongylocentrotus purpuratus]
Unigene10428_S_mosellanaA	gi|115974425|ref|XP_001184291.1|	55.8	5e-07	PREDICTED: similar to endonuclease/reverse transcriptase [Strongylocentrotus purpuratus]
Unigene14816_S_mosellanaA	gi|116007098|ref|NP_001034023.2|	360	6e-98	pHCl, isoform D [Drosophila melanogaster] >gi|113194905|gb|AAF49571.3| pHCl, isoform D [Drosophila melanogaster]
Unigene38704_S_mosellanaA	gi|116007174|ref|NP_001036282.1|	1062	0	RhoGAP15B, isoform B [Drosophila melanogaster] >gi|113193615|gb|ABI30987.1| RhoGAP15B, isoform B [Drosophila melanogaster]
Unigene10025_S_mosellanaA	gi|116007266|ref|NP_001036329.1|	61.2	1e-08	toucan, isoform E [Drosophila melanogaster] >gi|113194948|gb|ABI31284.1| toucan, isoform E [Drosophila melanogaster]
Unigene620_S_mosellanaA	gi|116007284|ref|NP_001036338.1|	124	2e-27	polypeptide GalNAc transferase 5, isoform B [Drosophila melanogaster] >gi|113194958|gb|ABI31292.1| polypeptide GalNAc transferase 5, isoform B [Drosophila melanogaster]
Unigene34398_S_mosellanaA	gi|116007352|ref|NP_001036372.1|	167	3e-40	CG9243, isoform B [Drosophila melanogaster] >gi|113195000|gb|ABI31326.1| CG9243, isoform B [Drosophila melanogaster]
Unigene40217_S_mosellanaA	gi|116007354|ref|NP_001036373.1|	102	7e-21	clumsy, isoform B [Drosophila melanogaster] >gi|113195001|gb|ABI31327.1| clumsy, isoform B [Drosophila melanogaster]
Unigene13618_S_mosellanaA	gi|116007416|ref|NP_001036404.1|	88.2	2e-16	CG40439, isoform A [Drosophila melanogaster] >gi|51951010|gb|EAA46014.2| CG40439, isoform A [Drosophila melanogaster] >gi|238550249|gb|ACR44249.1| LD05675p [Drosophila melanogaster]
Unigene20814_S_mosellanaA	gi|116007484|ref|NP_001036438.1|	1141	0	G protein-coupled receptor kinase 1, isoform A [Drosophila melanogaster] >gi|281360155|ref|NP_001163051.1| G protein-coupled receptor kinase 1, isoform B [Drosophila melanogaster] >gi|226693529|sp|P32865.2|GPRK1_DROME RecName: Full=G protein-coupled receptor kinase 1 >gi|66771749|gb|AAY55186.1| IP13920p [Drosophila melanogaster] >gi|66771811|gb|AAY55217.1| IP13720p [Drosophila melanogaster] >gi|1…
Unigene20815_S_mosellanaA	gi|116007484|ref|NP_001036438.1|	1142	0	G protein-coupled receptor kinase 1, isoform A [Drosophila melanogaster] >gi|281360155|ref|NP_001163051.1| G protein-coupled receptor kinase 1, isoform B [Drosophila melanogaster] >gi|226693529|sp|P32865.2|GPRK1_DROME RecName: Full=G protein-coupled receptor kinase 1 >gi|66771749|gb|AAY55186.1| IP13920p [Drosophila melanogaster] >gi|66771811|gb|AAY55217.1| IP13720p [Drosophila melanogaster] >gi|1…
Unigene36193_S_mosellanaA	gi|116007672|ref|NP_001036532.1|	963	0	sticks and stones, isoform B [Drosophila melanogaster] >gi|113194638|gb|ABI31083.1| sticks and stones, isoform B [Drosophila melanogaster]
Unigene36194_S_mosellanaA	gi|116007672|ref|NP_001036532.1|	963	0	sticks and stones, isoform B [Drosophila melanogaster] >gi|113194638|gb|ABI31083.1| sticks and stones, isoform B [Drosophila melanogaster]
Unigene36195_S_mosellanaA	gi|116007672|ref|NP_001036532.1|	963	0	sticks and stones, isoform B [Drosophila melanogaster] >gi|113194638|gb|ABI31083.1| sticks and stones, isoform B [Drosophila melanogaster]
Unigene20720_S_mosellanaA	gi|116007674|ref|NP_001036533.1|	672	0	CG8170, isoform B [Drosophila melanogaster] >gi|17945542|gb|AAL48823.1| RE24424p [Drosophila melanogaster] >gi|113194639|gb|ABI31084.1| CG8170, isoform B [Drosophila melanogaster]
Unigene24587_S_mosellanaA	gi|116007698|ref|NP_001036547.1|	214	4e-54	charlatan, isoform C [Drosophila melanogaster] >gi|160332368|sp|Q7YU81.3|CHN_DROME RecName: Full=Protein charlatan >gi|60678163|gb|AAX33588.1| GH07101p [Drosophila melanogaster] >gi|113194656|gb|ABI31096.1| charlatan, isoform C [Drosophila melanogaster]
Unigene7768_S_mosellanaA	gi|116007702|ref|NP_001036549.1|	2466	0	trpm, isoform D [Drosophila melanogaster] >gi|113194657|gb|ABI31097.1| trpm, isoform D [Drosophila melanogaster]
Unigene7770_S_mosellanaA	gi|116007702|ref|NP_001036549.1|	2247	0	trpm, isoform D [Drosophila melanogaster] >gi|113194657|gb|ABI31097.1| trpm, isoform D [Drosophila melanogaster]
Unigene38822_S_mosellanaA	gi|116007752|ref|NP_001036574.1|	183	6e-45	CG34140 [Drosophila melanogaster] >gi|113194868|gb|ABI31225.1| CG34140 [Drosophila melanogaster] >gi|238231868|gb|ACR40402.1| RE01995p [Drosophila melanogaster]
Unigene42580_S_mosellanaA	gi|116007752|ref|NP_001036574.1|	183	1e-44	CG34140 [Drosophila melanogaster] >gi|113194868|gb|ABI31225.1| CG34140 [Drosophila melanogaster] >gi|238231868|gb|ACR40402.1| RE01995p [Drosophila melanogaster]
Unigene38605_S_mosellanaA	gi|116007756|ref|NP_001036576.1|	596	1e-168	klarsicht, isoform B [Drosophila melanogaster] >gi|33589488|gb|AAQ22511.1| LD36052p [Drosophila melanogaster] >gi|113194870|gb|ABI31227.1| klarsicht, isoform B [Drosophila melanogaster]
Unigene38606_S_mosellanaA	gi|116007756|ref|NP_001036576.1|	494	1e-137	klarsicht, isoform B [Drosophila melanogaster] >gi|33589488|gb|AAQ22511.1| LD36052p [Drosophila melanogaster] >gi|113194870|gb|ABI31227.1| klarsicht, isoform B [Drosophila melanogaster]
Unigene38592_S_mosellanaA	gi|116007798|ref|NP_001036597.1|	377	1e-103	CG3689, isoform C [Drosophila melanogaster] >gi|113194891|gb|ABI31246.1| CG3689, isoform C [Drosophila melanogaster]
Unigene8394_S_mosellanaA	gi|116007954|ref|NP_001036676.1|	1489	0	cdep, isoform E [Drosophila melanogaster] >gi|85857424|gb|ABC86248.1| SD10794p [Drosophila melanogaster] >gi|113194743|gb|ABI31137.1| cdep, isoform E [Drosophila melanogaster]
Unigene23450_S_mosellanaA	gi|116007980|ref|NP_001036689.1|	184	2e-45	CG34135, isoform B [Drosophila melanogaster] >gi|113194759|gb|ABI31149.1| CG34135, isoform B [Drosophila melanogaster]
Unigene36336_S_mosellanaA	gi|116008018|ref|NP_001036716.1|	1343	0	myosin heavy chain-like, isoform F [Drosophila melanogaster] >gi|113194788|gb|ABI31172.1| myosin heavy chain-like, isoform F [Drosophila melanogaster]
Unigene13283_S_mosellanaA	gi|116008034|ref|NP_001036724.1|	59.3	5e-08	dystrophin, isoform C [Drosophila melanogaster] >gi|10442630|gb|AAG17395.1|AF277386_1 dystrophin-like protein DYS [Drosophila melanogaster] >gi|23171724|gb|AAF55675.2| dystrophin, isoform C [Drosophila melanogaster]
Unigene32784_S_mosellanaA	gi|116008036|ref|NP_001036725.1|	63.5	3e-09	dystrophin, isoform D [Drosophila melanogaster] >gi|122092015|sp|Q0KI50.1|DMDD_DROME RecName: Full=Dystrophin, isoform D; AltName: Full=Protein detached >gi|113194795|gb|ABI31177.1| dystrophin, isoform D [Drosophila melanogaster]
Unigene2750_S_mosellanaA	gi|116008040|ref|NP_001036727.1|	395	1e-109	dystrophin, isoform E [Drosophila melanogaster] >gi|75012468|sp|Q7YU29.1|DMDE_DROME RecName: Full=Dystrophin, isoform E; AltName: Full=Protein detached >gi|33589444|gb|AAQ22489.1| RE11449p [Drosophila melanogaster] >gi|113194797|gb|ABI31179.1| dystrophin, isoform E [Drosophila melanogaster]
Unigene18993_S_mosellanaA	gi|116008054|ref|NP_001036734.1|	220	5e-56	CG17271, isoform B [Drosophila melanogaster] >gi|113194805|gb|ABI31185.1| CG17271, isoform B [Drosophila melanogaster]
Unigene38564_S_mosellanaA	gi|116008205|ref|NP_573187.2|	137	8e-31	CG8949 [Drosophila melanogaster] >gi|78214252|gb|ABB36448.1| LD32364p [Drosophila melanogaster] >gi|113193616|gb|AAF48690.2| CG8949 [Drosophila melanogaster]
Unigene37327_S_mosellanaA	gi|116008309|ref|NP_610937.4|	252	8e-66	CG30069 [Drosophila melanogaster] >gi|113194649|gb|AAF58281.4| CG30069 [Drosophila melanogaster]
Unigene35475_S_mosellanaA	gi|116041605|gb|ABJ52807.1|	267	1e-69	serpin 8 [Anopheles gambiae]
Unigene45102_S_mosellanaA	gi|116063435|gb|AAI22926.1|	59.7	4e-08	Unknown (protein for IMAGE:7683415) [Xenopus (Silurana) tropicalis]
Unigene40795_S_mosellanaA	gi|116118567|gb|EAA13942.4|	130	2e-29	AGAP010281-PA [Anopheles gambiae str. PEST]
Unigene44298_S_mosellanaA	gi|116127794|gb|EAA10329.3|	261	1e-68	AGAP008644-PA [Anopheles gambiae str. PEST]
Unigene23454_S_mosellanaA	gi|116127846|gb|EAA10165.3|	100	2e-20	AGAP008702-PA [Anopheles gambiae str. PEST]
Unigene11707_S_mosellanaA	gi|116127944|gb|EAA10104.4|	483	1e-135	AGAP008819-PA [Anopheles gambiae str. PEST]
Unigene512_S_mosellanaA	gi|116222225|gb|ABJ80976.1|	169	3e-41	alpha tubulin [Neobodo designis]
Unigene15349_S_mosellanaA	gi|116245587|ref|XP_001230549.1|	157	2e-37	Anopheles gambiae str. PEST AGAP012565-PA [Anopheles gambiae str. PEST] >gi|116133015|gb|EAU77795.1| AGAP012565-PA [Anopheles gambiae str. PEST]
Unigene5094_S_mosellanaA	gi|116256088|sp|Q0PV50.1|TLR3_BOSTR	62.4	6e-09	RecName: Full=Toll-like receptor 3; AltName: CD_antigen=CD283; Flags: Precursor >gi|110592106|gb|ABG77523.1| toll-like receptor 3 [Boselaphus tragocamelus]
Unigene1939_S_mosellanaA	gi|116284392|ref|NP_002448.2|	125	9e-27	mucin-2 precursor [Homo sapiens]
Unigene31619_S_mosellanaA	gi|116487921|gb|AAI25753.1|	160	2e-37	prkcbp1 protein [Xenopus (Silurana) tropicalis]
Unigene44533_S_mosellanaA	gi|116833209|gb|ABK29517.1|	47.8	2e-09	cytochrome P450-like TBP [Helicoverpa armigera]
Unigene17782_S_mosellanaA	gi|1169132|sp|P45585.1|CU65_LOCMI	97.1	9e-19	RecName: Full=Cuticle protein 65; AltName: Full=LM-ACP 65; Short=LM-65 >gi|998755|gb|AAB34517.1| Lm-ACP65=wing cuticle protein [Locusta migratoria=migratory locusts, wings, Peptide, 145 aa]
Unigene44523_S_mosellanaA	gi|117606171|ref|NP_001071051.1|	77.8	2e-13	zinc finger MYND domain-containing protein 11 isoform 2 [Danio rerio] >gi|115313315|gb|AAI24111.1| Zinc finger, MYND domain containing 11 [Danio rerio]
Unigene44524_S_mosellanaA	gi|117606171|ref|NP_001071051.1|	77.8	2e-13	zinc finger MYND domain-containing protein 11 isoform 2 [Danio rerio] >gi|115313315|gb|AAI24111.1| Zinc finger, MYND domain containing 11 [Danio rerio]
Unigene1369_S_mosellanaA	gi|117935068|gb|AAN02439.2|AF297552_1	131	6e-29	circadian clock protein PERIOD [Blattella germanica]
Unigene1371_S_mosellanaA	gi|117935068|gb|AAN02439.2|AF297552_1	110	9e-23	circadian clock protein PERIOD [Blattella germanica]
Unigene18985_S_mosellanaA	gi|118083774|ref|XP_001231536.1|	90.5	2e-20	PREDICTED: similar to Ac1147 [Gallus gallus]
Unigene1188_S_mosellanaA	gi|118100644|ref|XP_417395.2|	74.7	1e-12	PREDICTED: similar to KIAA1404 protein [Gallus gallus]
Unigene40204_S_mosellanaA	gi|118135676|gb|ABK62687.1|	837	0	cytochrome oxidase subunit I [Sus scrofa]
Unigene8132_S_mosellanaA	gi|118193703|gb|ABK76646.1|	593	1e-168	forkhead box subgroup O [Aedes aegypti]
Unigene2533_S_mosellanaA	gi|118193705|gb|ABK76647.1|	157	9e-37	forkhead box subgroup L [Aedes aegypti]
Unigene45089_S_mosellanaA	gi|118365373|ref|XP_001015907.1|	76.3	2e-12	Viral A-type inclusion protein repeat containing protein [Tetrahymena thermophila] >gi|89297674|gb|EAR95662.1| Viral A-type inclusion protein repeat containing protein [Tetrahymena thermophila SB210]
Unigene27750_S_mosellanaA	gi|118372994|ref|XP_001019691.1|	63.2	3e-09	D-alanyl-D-alanine dipeptidase family protein [Tetrahymena thermophila] >gi|89301458|gb|EAR99446.1| D-alanyl-D-alanine dipeptidase family protein [Tetrahymena thermophila SB210]
Unigene29984_S_mosellanaA	gi|118389844|ref|XP_001027967.1|	58.9	5e-07	S-antigen protein [Tetrahymena thermophila] >gi|89309737|gb|EAS07725.1| S-antigen protein [Tetrahymena thermophila SB210]
Unigene7239_S_mosellanaA	gi|118401580|ref|XP_001033110.1|	81.3	3e-13	TPR Domain containing protein [Tetrahymena thermophila] >gi|89287457|gb|EAR85447.1| TPR Domain containing protein [Tetrahymena thermophila SB210]
Unigene7240_S_mosellanaA	gi|118401580|ref|XP_001033110.1|	75.9	1e-11	TPR Domain containing protein [Tetrahymena thermophila] >gi|89287457|gb|EAR85447.1| TPR Domain containing protein [Tetrahymena thermophila SB210]
Unigene6171_S_mosellanaA	gi|118404442|ref|NP_001072704.1|	199	9e-49	SH2 domain-containing protein 4A [Xenopus (Silurana) tropicalis] >gi|123884463|sp|Q08CX2.1|SH24A_XENTR RecName: Full=SH2 domain-containing protein 4A >gi|115312988|gb|AAI24049.1| SH2 domain containing 4A [Xenopus (Silurana) tropicalis]
Unigene6172_S_mosellanaA	gi|118404442|ref|NP_001072704.1|	199	8e-49	SH2 domain-containing protein 4A [Xenopus (Silurana) tropicalis] >gi|123884463|sp|Q08CX2.1|SH24A_XENTR RecName: Full=SH2 domain-containing protein 4A >gi|115312988|gb|AAI24049.1| SH2 domain containing 4A [Xenopus (Silurana) tropicalis]
Unigene6173_S_mosellanaA	gi|118404442|ref|NP_001072704.1|	199	7e-49	SH2 domain-containing protein 4A [Xenopus (Silurana) tropicalis] >gi|123884463|sp|Q08CX2.1|SH24A_XENTR RecName: Full=SH2 domain-containing protein 4A >gi|115312988|gb|AAI24049.1| SH2 domain containing 4A [Xenopus (Silurana) tropicalis]
Unigene37192_S_mosellanaA	gi|118432|sp|P10891.2|DEFI_PROTE	74.3	9e-12	RecName: Full=Phormicin; AltName: Full=Insect defensin A/B; Flags: Precursor >gi|10924|emb|CAA39152.1| defensin A [Protophormia terraenovae]
Unigene18232_S_mosellanaA	gi|118487456|gb|ABE99837.2|	120	4e-26	p160 coactivator FISC [Aedes aegypti]
Unigene36130_S_mosellanaA	gi|118487456|gb|ABE99837.2|	376	1e-102	p160 coactivator FISC [Aedes aegypti]
Unigene7543_S_mosellanaA	gi|118487456|gb|ABE99837.2|	204	3e-51	p160 coactivator FISC [Aedes aegypti]
Unigene11805_S_mosellanaA	gi|118490648|ref|XP_001238633.1|	54.7	3e-06	hypothetical protein, conserved [Eimeria tenella] >gi|109238416|emb|CAK51380.1| hypothetical protein, conserved [Eimeria tenella]
Unigene1350_S_mosellanaA	gi|118490648|ref|XP_001238633.1|	64.3	1e-08	hypothetical protein, conserved [Eimeria tenella] >gi|109238416|emb|CAK51380.1| hypothetical protein, conserved [Eimeria tenella]
Unigene16433_S_mosellanaA	gi|118490648|ref|XP_001238633.1|	58.9	1e-07	hypothetical protein, conserved [Eimeria tenella] >gi|109238416|emb|CAK51380.1| hypothetical protein, conserved [Eimeria tenella]
Unigene1651_S_mosellanaA	gi|118490648|ref|XP_001238633.1|	57	5e-07	hypothetical protein, conserved [Eimeria tenella] >gi|109238416|emb|CAK51380.1| hypothetical protein, conserved [Eimeria tenella]
Unigene1833_S_mosellanaA	gi|118490648|ref|XP_001238633.1|	55.1	6e-06	hypothetical protein, conserved [Eimeria tenella] >gi|109238416|emb|CAK51380.1| hypothetical protein, conserved [Eimeria tenella]
Unigene35482_S_mosellanaA	gi|118490648|ref|XP_001238633.1|	57.8	1e-06	hypothetical protein, conserved [Eimeria tenella] >gi|109238416|emb|CAK51380.1| hypothetical protein, conserved [Eimeria tenella]
Unigene4788_S_mosellanaA	gi|118490648|ref|XP_001238633.1|	52.8	5e-06	hypothetical protein, conserved [Eimeria tenella] >gi|109238416|emb|CAK51380.1| hypothetical protein, conserved [Eimeria tenella]
Unigene6342_S_mosellanaA	gi|118490648|ref|XP_001238633.1|	52.8	7e-06	hypothetical protein, conserved [Eimeria tenella] >gi|109238416|emb|CAK51380.1| hypothetical protein, conserved [Eimeria tenella]
Unigene2348_S_mosellanaA	gi|118490660|ref|XP_001238639.1|	52	8e-06	hypothetical protein [Eimeria tenella] >gi|109238422|emb|CAK51386.1| hypothetical protein eimer1508.tmp20 [Eimeria tenella]
Unigene19365_S_mosellanaA	gi|118638404|gb|ABL09361.1|	57	2e-06	cytochrome oxidase III subunit [Trypanosoma cruzi]
Unigene6747_S_mosellanaA	gi|118776988|ref|XP_307208.3|	128	4e-28	AGAP011522-PA [Anopheles gambiae str. PEST] >gi|116133075|gb|EAA03226.3| AGAP011522-PA [Anopheles gambiae str. PEST]
Unigene16224_S_mosellanaA	gi|118777045|ref|XP_307312.2|	116	3e-25	Anopheles gambiae str. PEST AGAP012705-PA [Anopheles gambiae str. PEST] >gi|118777538|ref|XP_308132.2| AGAP003900-PA [Anopheles gambiae str. PEST] >gi|116132703|gb|EAA03888.3| AGAP003900-PA [Anopheles gambiae str. PEST] >gi|116133122|gb|EAA03125.3| AGAP012705-PA [Anopheles gambiae str. PEST]
Unigene40247_S_mosellanaA	gi|118777116|ref|XP_307498.3|	305	3e-81	Anopheles gambiae str. PEST AGAP012590-PA [Anopheles gambiae str. PEST] >gi|116133047|gb|EAA03301.4| AGAP012590-PA [Anopheles gambiae str. PEST]
Unigene32454_S_mosellanaA	gi|118777128|ref|XP_307544.3|	61.6	1e-08	Anopheles gambiae str. PEST AGAP012644-PA [Anopheles gambiae str. PEST] >gi|116133037|gb|EAA03337.3| AGAP012644-PA [Anopheles gambiae str. PEST]
Unigene40299_S_mosellanaA	gi|118777351|ref|XP_560429.2|	117	1e-24	AGAP009450-PA [Anopheles gambiae str. PEST] >gi|116132909|gb|EAL42050.2| AGAP009450-PA [Anopheles gambiae str. PEST]
Unigene36530_S_mosellanaA	gi|118777375|ref|XP_307889.3|	980	0	AGAP002289-PA [Anopheles gambiae str. PEST] >gi|116132747|gb|EAA03780.3| AGAP002289-PA [Anopheles gambiae str. PEST]
Unigene2612_S_mosellanaA	gi|118777517|ref|XP_308116.3|	256	9e-67	AGAP003889-PA [Anopheles gambiae str. PEST]
Unigene38181_S_mosellanaA	gi|118777558|ref|XP_564488.2|	797	0	AGAP007730-PA [Anopheles gambiae str. PEST] >gi|116131960|gb|EAL41709.2| AGAP007730-PA [Anopheles gambiae str. PEST]
Unigene34997_S_mosellanaA	gi|118777602|ref|XP_564520.2|	177	1e-42	AGAP007702-PA [Anopheles gambiae str. PEST] >gi|116131981|gb|EAL41717.2| AGAP007702-PA [Anopheles gambiae str. PEST]
Unigene16692_S_mosellanaA	gi|118777605|ref|XP_308175.3|	217	8e-55	AGAP007700-PA [Anopheles gambiae str. PEST] >gi|116131982|gb|EAA03961.4| AGAP007700-PA [Anopheles gambiae str. PEST]
Unigene17376_S_mosellanaA	gi|118777605|ref|XP_308175.3|	173	1e-41	AGAP007700-PA [Anopheles gambiae str. PEST] >gi|116131982|gb|EAA03961.4| AGAP007700-PA [Anopheles gambiae str. PEST]
Unigene40780_S_mosellanaA	gi|118777660|ref|XP_308202.3|	54.7	1e-06	AGAP007668-PA [Anopheles gambiae str. PEST] >gi|224488076|sp|Q7QJV0.3|EIF3G_ANOGA RecName: Full=Eukaryotic translation initiation factor 3 subunit G; Short=eIF3g; AltName: Full=Eukaryotic translation initiation factor 3 RNA-binding subunit; Short=eIF-3 RNA-binding subunit; AltName: Full=Eukaryotic translation initiation factor 3 subunit 4 >gi|116132009|gb|EAA04126.3| AGAP007668-PA [Anopheles gamb…
Unigene15038_S_mosellanaA	gi|118777673|ref|XP_308210.3|	363	5e-99	AGAP007660-PA [Anopheles gambiae str. PEST] >gi|116132015|gb|EAA04631.3| AGAP007660-PA [Anopheles gambiae str. PEST]
Unigene7345_S_mosellanaA	gi|118777715|ref|XP_001237049.1|	180	5e-43	AGAP007637-PA [Anopheles gambiae str. PEST] >gi|116132035|gb|EAU77593.1| AGAP007637-PA [Anopheles gambiae str. PEST]
Unigene19452_S_mosellanaA	gi|118777772|ref|XP_308259.3|	283	3e-74	AGAP007613-PA [Anopheles gambiae str. PEST] >gi|116132063|gb|EAA04515.3| AGAP007613-PA [Anopheles gambiae str. PEST]
Unigene34895_S_mosellanaA	gi|118777822|ref|XP_308297.3|	154	3e-36	AGAP007577-PA [Anopheles gambiae str. PEST] >gi|116132086|gb|EAA04609.3| AGAP007577-PA [Anopheles gambiae str. PEST]
Unigene38464_S_mosellanaA	gi|118777825|ref|XP_308300.3|	128	9e-29	AGAP007574-PA [Anopheles gambiae str. PEST] >gi|116132087|gb|EAA04597.3| AGAP007574-PA [Anopheles gambiae str. PEST]
Unigene30253_S_mosellanaA	gi|118777841|ref|XP_308309.3|	203	8e-51	AGAP007564-PA [Anopheles gambiae str. PEST] >gi|116132095|gb|EAA04585.3| AGAP007564-PA [Anopheles gambiae str. PEST]
Unigene17998_S_mosellanaA	gi|118778070|ref|XP_564835.2|	721	0	AGAP007393-PB [Anopheles gambiae str. PEST] >gi|158285742|ref|XP_001687942.1| AGAP007393-PA [Anopheles gambiae str. PEST] >gi|158285745|ref|XP_001687943.1| AGAP007393-PC [Anopheles gambiae str. PEST] >gi|116132205|gb|EAL41801.2| AGAP007393-PB [Anopheles gambiae str. PEST] >gi|157020140|gb|EDO64591.1| AGAP007393-PA [Anopheles gambiae str. PEST] >gi|157020141|gb|EDO64592.1| AGAP007393-PC [Anopheles…
Unigene34285_S_mosellanaA	gi|118778101|ref|XP_308456.3|	312	7e-84	AGAP007376-PB [Anopheles gambiae str. PEST] >gi|333466438|gb|EGK96242.1| AGAP013291-PA [Anopheles gambiae str. PEST]
Unigene37014_S_mosellanaA	gi|118778122|ref|XP_308468.3|	240	1e-61	AGAP007363-PA [Anopheles gambiae str. PEST] >gi|116132230|gb|EAA04683.3| AGAP007363-PA [Anopheles gambiae str. PEST]
Unigene7819_S_mosellanaA	gi|118778309|ref|XP_308566.3|	147	3e-34	AGAP007220-PA [Anopheles gambiae str. PEST] >gi|116132321|gb|EAA04214.4| AGAP007220-PA [Anopheles gambiae str. PEST]
Unigene7538_S_mosellanaA	gi|118778338|ref|XP_308583.2|	159	3e-37	thioredoxin (AGAP007201-PA) [Anopheles gambiae str. PEST] >gi|116132335|gb|EAA04498.2| AGAP007201-PA [Anopheles gambiae str. PEST]
Unigene18363_S_mosellanaA	gi|118778389|ref|XP_308614.3|	101	4e-20	AGAP007146-PA [Anopheles gambiae str. PEST] >gi|158286193|ref|XP_001688045.1| AGAP007146-PB [Anopheles gambiae str. PEST] >gi|116132360|gb|EAA04250.3| AGAP007146-PA [Anopheles gambiae str. PEST] >gi|157020351|gb|EDO64694.1| AGAP007146-PB [Anopheles gambiae str. PEST]
Unigene38601_S_mosellanaA	gi|118778547|ref|XP_308700.3|	105	9e-22	AGAP007064-PC [Anopheles gambiae str. PEST] >gi|116132437|gb|EAA04019.3| AGAP007064-PC [Anopheles gambiae str. PEST]
Unigene25348_S_mosellanaA	gi|118778561|ref|XP_308708.3|	88.6	8e-17	IFamide peptide (AGAP007056-PA) [Anopheles gambiae str. PEST] >gi|116132444|gb|EAA45440.3| AGAP007056-PA [Anopheles gambiae str. PEST]
Unigene9960_S_mosellanaA	gi|118778599|ref|XP_308743.3|	146	1e-33	AGAP007029-PA [Anopheles gambiae str. PEST] >gi|116132462|gb|EAA03993.4| AGAP007029-PA [Anopheles gambiae str. PEST]
Unigene36952_S_mosellanaA	gi|118778639|ref|XP_308768.3|	405	1e-111	AGAP007002-PA [Anopheles gambiae str. PEST] >gi|116132481|gb|EAA04044.3| AGAP007002-PA [Anopheles gambiae str. PEST]
Unigene34811_S_mosellanaA	gi|118778667|ref|XP_308788.3|	66.2	4e-10	AGAP006969-PA [Anopheles gambiae str. PEST] >gi|116132494|gb|EAA04392.4| AGAP006969-PA [Anopheles gambiae str. PEST]
Unigene35605_S_mosellanaA	gi|118778667|ref|XP_308788.3|	587	1e-166	AGAP006969-PA [Anopheles gambiae str. PEST] >gi|116132494|gb|EAA04392.4| AGAP006969-PA [Anopheles gambiae str. PEST]
Unigene34856_S_mosellanaA	gi|118778854|ref|XP_308913.3|	81.6	9e-15	cuticular protein 58, RR-2 family (AGAP006830-PA) [Anopheles gambiae str. PEST] >gi|116132582|gb|EAA03979.4| AGAP006830-PA [Anopheles gambiae str. PEST]
Unigene34810_S_mosellanaA	gi|118778868|ref|XP_308926.3|	567	1e-160	AGAP006819-PA [Anopheles gambiae str. PEST] >gi|116132588|gb|EAA04229.3| AGAP006819-PA [Anopheles gambiae str. PEST]
Unigene6873_S_mosellanaA	gi|118778979|ref|XP_308987.3|	258	6e-67	AGAP006757-PA [Anopheles gambiae str. PEST] >gi|116132640|gb|EAA04398.3| AGAP006757-PA [Anopheles gambiae str. PEST]
Unigene35230_S_mosellanaA	gi|118778998|ref|XP_309003.3|	163	3e-38	AGAP006740-PA [Anopheles gambiae str. PEST] >gi|116132649|gb|EAA04723.3| AGAP006740-PA [Anopheles gambiae str. PEST]
Unigene40616_S_mosellanaA	gi|118778998|ref|XP_309003.3|	108	2e-22	AGAP006740-PA [Anopheles gambiae str. PEST] >gi|116132649|gb|EAA04723.3| AGAP006740-PA [Anopheles gambiae str. PEST]
Unigene33572_S_mosellanaA	gi|118779183|ref|XP_309111.3|	421	1e-116	C-type lectin, selectin-like (AGAP000929-PA) [Anopheles gambiae str. PEST] >gi|116131809|gb|EAA04956.3| AGAP000929-PA [Anopheles gambiae str. PEST]
Unigene39063_S_mosellanaA	gi|118779248|ref|XP_309153.3|	139	3e-32	AGAP000962-PA [Anopheles gambiae str. PEST] >gi|51873091|gb|AAU12511.1| nicotinic acetylcholine receptor subunit alpha 7 [Anopheles gambiae] >gi|116131840|gb|EAA04911.3| AGAP000962-PA [Anopheles gambiae str. PEST]
Unigene34114_S_mosellanaA	gi|118779258|ref|XP_309159.3|	156	1e-36	AGAP000967-PA [Anopheles gambiae str. PEST] >gi|116131845|gb|EAA04875.3| AGAP000967-PA [Anopheles gambiae str. PEST]
Unigene13831_S_mosellanaA	gi|118779434|ref|XP_309303.3|	213	3e-54	AGAP011348-PA [Anopheles gambiae str. PEST] >gi|116131546|gb|EAA05277.3| AGAP011348-PA [Anopheles gambiae str. PEST]
Unigene6483_S_mosellanaA	gi|118779440|ref|XP_309305.3|	169	2e-40	AGAP011345-PA [Anopheles gambiae str. PEST] >gi|116131549|gb|EAA05241.3| AGAP011345-PA [Anopheles gambiae str. PEST]
Unigene44014_S_mosellanaA	gi|118779495|ref|XP_309334.3|	92.4	2e-17	AGAP011316-PA [Anopheles gambiae str. PEST] >gi|116131576|gb|EAA05220.3| AGAP011316-PA [Anopheles gambiae str. PEST]
Unigene19563_S_mosellanaA	gi|118779501|ref|XP_309337.3|	139	3e-32	AGAP011313-PA [Anopheles gambiae str. PEST] >gi|116131579|gb|EAA05183.4| AGAP011313-PA [Anopheles gambiae str. PEST]
Unigene36388_S_mosellanaA	gi|118779507|ref|XP_309339.2|	157	1e-36	AGAP011310-PB [Anopheles gambiae str. PEST] >gi|158287264|ref|XP_001688179.1| AGAP011310-PA [Anopheles gambiae str. PEST] >gi|116131582|gb|EAA05053.2| AGAP011310-PB [Anopheles gambiae str. PEST] >gi|116131583|gb|EAU77519.1| AGAP011310-PA [Anopheles gambiae str. PEST]
Unigene20027_S_mosellanaA	gi|118779598|ref|XP_309395.3|	96.7	4e-19	AGAP011249-PA [Anopheles gambiae str. PEST] >gi|116131626|gb|EAA05162.3| AGAP011249-PA [Anopheles gambiae str. PEST]
Unigene35540_S_mosellanaA	gi|118779598|ref|XP_309395.3|	249	1e-64	AGAP011249-PA [Anopheles gambiae str. PEST] >gi|116131626|gb|EAA05162.3| AGAP011249-PA [Anopheles gambiae str. PEST]
Unigene7663_S_mosellanaA	gi|118779818|ref|XP_001230648.1|	154	7e-36	AGAP010937-PA [Anopheles gambiae str. PEST] >gi|116131350|gb|EAU77472.1| AGAP010937-PA [Anopheles gambiae str. PEST]
Unigene18340_S_mosellanaA	gi|118779868|ref|XP_001230651.1|	661	0	AGAP010909-PA [Anopheles gambiae str. PEST] >gi|116131374|gb|EAU77475.1| AGAP010909-PA [Anopheles gambiae str. PEST]
Unigene18342_S_mosellanaA	gi|118779868|ref|XP_001230651.1|	670	0	AGAP010909-PA [Anopheles gambiae str. PEST] >gi|116131374|gb|EAU77475.1| AGAP010909-PA [Anopheles gambiae str. PEST]
Unigene18349_S_mosellanaA	gi|118779868|ref|XP_001230651.1|	661	0	AGAP010909-PA [Anopheles gambiae str. PEST] >gi|116131374|gb|EAU77475.1| AGAP010909-PA [Anopheles gambiae str. PEST]
Unigene18351_S_mosellanaA	gi|118779868|ref|XP_001230651.1|	670	0	AGAP010909-PA [Anopheles gambiae str. PEST] >gi|116131374|gb|EAU77475.1| AGAP010909-PA [Anopheles gambiae str. PEST]
Unigene18356_S_mosellanaA	gi|118779868|ref|XP_001230651.1|	490	1e-137	AGAP010909-PA [Anopheles gambiae str. PEST] >gi|116131374|gb|EAU77475.1| AGAP010909-PA [Anopheles gambiae str. PEST]
Unigene30989_S_mosellanaA	gi|118779878|ref|XP_001230655.1|	75.5	8e-13	cuticular protein 2 from fifty-one aa family (AGAP010901-PA) [Anopheles gambiae str. PEST] >gi|116131379|gb|EAU77479.1| AGAP010901-PA [Anopheles gambiae str. PEST]
Unigene20445_S_mosellanaA	gi|118780093|ref|XP_309939.3|	329	4e-88	AGAP011568-PA [Anopheles gambiae str. PEST] >gi|116131265|gb|EAA05723.3| AGAP011568-PA [Anopheles gambiae str. PEST]
Unigene8454_S_mosellanaA	gi|118780197|ref|XP_001230687.1|	62.8	4e-09	AGAP009328-PA [Anopheles gambiae str. PEST] >gi|116131165|gb|EAU77419.1| AGAP009328-PA [Anopheles gambiae str. PEST]
Unigene22077_S_mosellanaA	gi|118780329|ref|XP_310080.3|	684	0	AGAP009403-PA [Anopheles gambiae str. PEST] >gi|116131226|gb|EAA05791.3| AGAP009403-PA [Anopheles gambiae str. PEST]
Unigene30175_S_mosellanaA	gi|118780444|ref|XP_559710.2|	350	1e-94	AGAP009536-PA [Anopheles gambiae str. PEST] >gi|116131078|gb|EAL41373.2| AGAP009536-PA [Anopheles gambiae str. PEST]
Unigene16728_S_mosellanaA	gi|118780458|ref|XP_310162.3|	312	2e-83	AGAP009528-PA [Anopheles gambiae str. PEST] >gi|116131085|gb|EAA45232.3| AGAP009528-PA [Anopheles gambiae str. PEST]
Unigene30381_S_mosellanaA	gi|118780469|ref|XP_310168.3|	270	5e-71	AGAP009524-PA [Anopheles gambiae str. PEST] >gi|116131090|gb|EAA05881.3| AGAP009524-PA [Anopheles gambiae str. PEST]
Unigene30672_S_mosellanaA	gi|118780497|ref|XP_310190.3|	544	1e-153	AGAP009506-PA [Anopheles gambiae str. PEST] >gi|116131103|gb|EAA05903.3| AGAP009506-PA [Anopheles gambiae str. PEST]
Unigene7265_S_mosellanaA	gi|118780573|ref|XP_310236.3|	711	0	AGAP009461-PA [Anopheles gambiae str. PEST] >gi|116131141|gb|EAA05905.3| AGAP009461-PA [Anopheles gambiae str. PEST]
Unigene7267_S_mosellanaA	gi|118780573|ref|XP_310236.3|	711	0	AGAP009461-PA [Anopheles gambiae str. PEST] >gi|116131141|gb|EAA05905.3| AGAP009461-PA [Anopheles gambiae str. PEST]
Unigene36665_S_mosellanaA	gi|118780656|ref|XP_310309.5|	202	7e-51	AGAP003770-PA [Anopheles gambiae str. PEST] >gi|116130960|gb|EAA06096.4| AGAP003770-PA [Anopheles gambiae str. PEST]
Unigene1475_S_mosellanaA	gi|118780691|ref|XP_310352.4|	92	8e-17	AGAP003795-PA [Anopheles gambiae str. PEST] >gi|116130980|gb|EAA06059.3| AGAP003795-PA [Anopheles gambiae str. PEST]
Unigene1476_S_mosellanaA	gi|118780691|ref|XP_310352.4|	92	8e-17	AGAP003795-PA [Anopheles gambiae str. PEST] >gi|116130980|gb|EAA06059.3| AGAP003795-PA [Anopheles gambiae str. PEST]
Unigene39544_S_mosellanaA	gi|118780738|ref|XP_310387.5|	228	1e-58	AGAP003825-PA [Anopheles gambiae str. PEST] >gi|116131006|gb|EAA06109.3| AGAP003825-PA [Anopheles gambiae str. PEST]
Unigene1364_S_mosellanaA	gi|118780858|ref|XP_310478.3|	88.2	1e-16	AGAP000599-PA [Anopheles gambiae str. PEST] >gi|46949011|gb|AAT07393.1| XK-related [Anopheles gambiae] >gi|116130350|gb|EAA06621.3| AGAP000599-PA [Anopheles gambiae str. PEST]
Unigene29929_S_mosellanaA	gi|118780858|ref|XP_310478.3|	69.7	4e-11	AGAP000599-PA [Anopheles gambiae str. PEST] >gi|46949011|gb|AAT07393.1| XK-related [Anopheles gambiae] >gi|116130350|gb|EAA06621.3| AGAP000599-PA [Anopheles gambiae str. PEST]
Unigene6366_S_mosellanaA	gi|118780993|ref|XP_311209.3|	184	3e-45	AGAP000680-PA [Anopheles gambiae str. PEST] >gi|116130210|gb|EAA06833.3| AGAP000680-PA [Anopheles gambiae str. PEST]
Unigene11200_S_mosellanaA	gi|118781170|ref|XP_311316.3|	176	2e-43	AGAP000778-PA [Anopheles gambiae str. PEST] >gi|116130297|gb|EAA06895.3| AGAP000778-PA [Anopheles gambiae str. PEST]
Unigene7194_S_mosellanaA	gi|118781176|ref|XP_311320.3|	209	9e-53	AGAP000780-PA [Anopheles gambiae str. PEST] >gi|116130300|gb|EAA06904.3| AGAP000780-PA [Anopheles gambiae str. PEST]
Unigene44429_S_mosellanaA	gi|118781325|ref|XP_311411.3|	72.8	4e-12	AGAP010696-PA [Anopheles gambiae str. PEST] >gi|116130117|gb|EAA07024.3| AGAP010696-PA [Anopheles gambiae str. PEST]
Unigene34133_S_mosellanaA	gi|118781335|ref|XP_311417.3|	601	1e-170	AGAP010700-PA [Anopheles gambiae str. PEST] >gi|116130122|gb|EAA07020.3| AGAP010700-PA [Anopheles gambiae str. PEST]
Unigene2775_S_mosellanaA	gi|118781384|ref|XP_311443.3|	285	2e-75	AGAP010729-PA [Anopheles gambiae str. PEST] >gi|116130145|gb|EAA06997.4| AGAP010729-PA [Anopheles gambiae str. PEST]
Unigene19097_S_mosellanaA	gi|118781461|ref|XP_311483.3|	165	3e-39	AGAP010464-PA [Anopheles gambiae str. PEST] >gi|116129960|gb|EAA07190.3| AGAP010464-PA [Anopheles gambiae str. PEST]
Unigene19098_S_mosellanaA	gi|118781461|ref|XP_311483.3|	150	5e-35	AGAP010464-PA [Anopheles gambiae str. PEST] >gi|116129960|gb|EAA07190.3| AGAP010464-PA [Anopheles gambiae str. PEST]
Unigene16691_S_mosellanaA	gi|118781498|ref|XP_311504.3|	301	6e-80	AGAP010443-PA [Anopheles gambiae str. PEST] >gi|116129978|gb|EAA07179.3| AGAP010443-PA [Anopheles gambiae str. PEST]
Unigene7872_S_mosellanaA	gi|118781583|ref|XP_311548.3|	551	1e-155	AGAP010402-PA [Anopheles gambiae str. PEST] >gi|116130019|gb|EAA07221.3| AGAP010402-PA [Anopheles gambiae str. PEST]
Unigene21345_S_mosellanaA	gi|118781672|ref|XP_311595.3|	800	0	AGAP010346-PA [Anopheles gambiae str. PEST] >gi|116130063|gb|EAA07087.4| AGAP010346-PA [Anopheles gambiae str. PEST]
Unigene1087_S_mosellanaA	gi|118781769|ref|XP_001238813.1|	137	9e-31	AGAP003024-PB [Anopheles gambiae str. PEST] >gi|118781771|ref|XP_001238814.1| AGAP003024-PC [Anopheles gambiae str. PEST] >gi|118781775|ref|XP_001237397.1| AGAP003024-PA [Anopheles gambiae str. PEST] >gi|116129248|gb|EAU77045.1| AGAP003024-PB [Anopheles gambiae str. PEST] >gi|116129249|gb|EAU77046.1| AGAP003024-PC [Anopheles gambiae str. PEST] >gi|116129251|gb|EAU77048.1| AGAP003024-PA [Anopheles…
Unigene28546_S_mosellanaA	gi|118781832|ref|XP_311885.3|	83.6	2e-15	AGAP002999-PA [Anopheles gambiae str. PEST] >gi|116129279|gb|EAA07926.3| AGAP002999-PA [Anopheles gambiae str. PEST]
Unigene30257_S_mosellanaA	gi|118781894|ref|XP_311931.3|	346	2e-93	serine/threonine protein kinase death domain protein, pelle-like (AGAP002966-PA) [Anopheles gambiae str. PEST]
Unigene30258_S_mosellanaA	gi|118781894|ref|XP_311931.3|	346	2e-93	serine/threonine protein kinase death domain protein, pelle-like (AGAP002966-PA) [Anopheles gambiae str. PEST]
Unigene30259_S_mosellanaA	gi|118781894|ref|XP_311931.3|	346	2e-93	serine/threonine protein kinase death domain protein, pelle-like (AGAP002966-PA) [Anopheles gambiae str. PEST]
Unigene6636_S_mosellanaA	gi|118781983|ref|XP_311987.3|	90.5	2e-17	AGAP002917-PA [Anopheles gambiae str. PEST] >gi|116129354|gb|EAA07565.3| AGAP002917-PA [Anopheles gambiae str. PEST]
Unigene6402_S_mosellanaA	gi|118781993|ref|XP_311993.3|	651	0	AGAP002913-PA [Anopheles gambiae str. PEST]
Unigene19743_S_mosellanaA	gi|118782061|ref|XP_312036.2|	142	6e-33	AGAP002877-PA [Anopheles gambiae str. PEST] >gi|189037068|sp|Q7PRA4.2|TTC30_ANOGA RecName: Full=Tetratricopeptide repeat protein 30 homolog; Short=TPR repeat protein 30 homolog >gi|116129392|gb|EAA07585.3| AGAP002877-PA [Anopheles gambiae str. PEST]
Unigene16310_S_mosellanaA	gi|118782104|ref|XP_312060.3|	169	2e-40	AGAP002857-PA [Anopheles gambiae str. PEST] >gi|116129411|gb|EAA07733.4| AGAP002857-PA [Anopheles gambiae str. PEST] >gi|284928243|gb|ADC29830.1| MDL2 [Anopheles arabiensis] >gi|284928245|gb|ADC29831.1| MDL2 [Anopheles arabiensis] >gi|284928255|gb|ADC29836.1| MDL2 [Anopheles arabiensis] >gi|284928257|gb|ADC29837.1| MDL2 [Anopheles arabiensis] >gi|284928259|gb|ADC29838.1| MDL2 [Anopheles arabiensi…
Unigene38757_S_mosellanaA	gi|118782200|ref|XP_312116.3|	308	3e-82	Gram negative binding protein subgroup B (AGAP002798-PA) [Anopheles gambiae str. PEST]
Unigene37456_S_mosellanaA	gi|118782221|ref|XP_312131.3|	139	2e-31	AGAP002788-PA [Anopheles gambiae str. PEST] >gi|116129465|gb|EAA07833.3| AGAP002788-PA [Anopheles gambiae str. PEST]
Unigene34161_S_mosellanaA	gi|118782302|ref|XP_312178.3|	191	2e-47	AGAP002742-PA [Anopheles gambiae str. PEST] >gi|116129504|gb|EAA07786.4| AGAP002742-PA [Anopheles gambiae str. PEST]
Unigene18461_S_mosellanaA	gi|118782340|ref|XP_312200.3|	198	2e-49	cuticular protein 9, RR-1 family (AGAP002726-PA) [Anopheles gambiae str. PEST] >gi|116129522|gb|EAA08158.3| AGAP002726-PA [Anopheles gambiae str. PEST]
Unigene36300_S_mosellanaA	gi|118782431|ref|XP_312258.3|	334	3e-90	AGAP002666-PA [Anopheles gambiae str. PEST] >gi|116129566|gb|EAA08176.3| AGAP002666-PA [Anopheles gambiae str. PEST]
Unigene17542_S_mosellanaA	gi|118782571|ref|XP_312362.3|	308	6e-82	AGAP002575-PA [Anopheles gambiae str. PEST] >gi|116129632|gb|EAA08048.3| AGAP002575-PA [Anopheles gambiae str. PEST]
Unigene16458_S_mosellanaA	gi|118782673|ref|XP_312425.3|	372	1e-101	AGAP002513-PA [Anopheles gambiae str. PEST] >gi|116129679|gb|EAA44922.3| AGAP002513-PA [Anopheles gambiae str. PEST]
Unigene39799_S_mosellanaA	gi|118782693|ref|XP_312440.3|	201	2e-50	AGAP002500-PA [Anopheles gambiae str. PEST] >gi|116129689|gb|EAA07977.3| AGAP002500-PA [Anopheles gambiae str. PEST]
Unigene16392_S_mosellanaA	gi|118782745|ref|XP_312471.3|	255	1e-66	AGAP002468-PA [Anopheles gambiae str. PEST] >gi|116129713|gb|EAA08173.4| AGAP002468-PA [Anopheles gambiae str. PEST]
Unigene8607_S_mosellanaA	gi|118782767|ref|XP_312490.2|	182	3e-44	AGAP002455-PA [Anopheles gambiae str. PEST] >gi|116129723|gb|EAA08138.2| AGAP002455-PA [Anopheles gambiae str. PEST]
Unigene31101_S_mosellanaA	gi|118782859|ref|XP_312543.3|	316	2e-84	AGAP002409-PA [Anopheles gambiae str. PEST] >gi|116129767|gb|EAA08062.3| AGAP002409-PA [Anopheles gambiae str. PEST]
Unigene30353_S_mosellanaA	gi|118782894|ref|XP_312567.3|	120	7e-26	AGAP002389-PA [Anopheles gambiae str. PEST] >gi|116129784|gb|EAA07919.3| AGAP002389-PA [Anopheles gambiae str. PEST]
Unigene10224_S_mosellanaA	gi|118782990|ref|XP_312652.3|	208	1e-52	AGAP002320-PA [Anopheles gambiae str. PEST] >gi|116129828|gb|EAA07523.3| AGAP002320-PA [Anopheles gambiae str. PEST]
Unigene34349_S_mosellanaA	gi|118783134|ref|XP_312782.3|	505	1e-141	AGAP003093-PA [Anopheles gambiae str. PEST] >gi|116129067|gb|EAA08477.3| AGAP003093-PA [Anopheles gambiae str. PEST]
Unigene36823_S_mosellanaA	gi|118783148|ref|XP_312794.3|	149	6e-35	AGAP003112-PA [Anopheles gambiae str. PEST] >gi|116129074|gb|EAA08377.3| AGAP003112-PA [Anopheles gambiae str. PEST]
Unigene31545_S_mosellanaA	gi|118783327|ref|XP_312915.3|	479	1e-133	AGAP003208-PA [Anopheles gambiae str. PEST] >gi|116129160|gb|EAA08402.3| AGAP003208-PA [Anopheles gambiae str. PEST]
Unigene8718_S_mosellanaA	gi|118783335|ref|XP_312921.3|	207	8e-52	AGAP003212-PA [Anopheles gambiae str. PEST] >gi|116129164|gb|EAA08310.3| AGAP003212-PA [Anopheles gambiae str. PEST]
Unigene22376_S_mosellanaA	gi|118783493|ref|XP_313031.3|	134	1e-30	AGAP004147-PA [Anopheles gambiae str. PEST] >gi|116128895|gb|EAA08562.4| AGAP004147-PA [Anopheles gambiae str. PEST]
Unigene33301_S_mosellanaA	gi|118783601|ref|XP_313106.2|	682	0	AGAP004205-PA [Anopheles gambiae str. PEST] >gi|116128946|gb|EAA44728.2| AGAP004205-PA [Anopheles gambiae str. PEST]
Unigene33302_S_mosellanaA	gi|118783601|ref|XP_313106.2|	682	0	AGAP004205-PA [Anopheles gambiae str. PEST] >gi|116128946|gb|EAA44728.2| AGAP004205-PA [Anopheles gambiae str. PEST]
Unigene33303_S_mosellanaA	gi|118783601|ref|XP_313106.2|	682	0	AGAP004205-PA [Anopheles gambiae str. PEST] >gi|116128946|gb|EAA44728.2| AGAP004205-PA [Anopheles gambiae str. PEST]
Unigene33304_S_mosellanaA	gi|118783601|ref|XP_313106.2|	682	0	AGAP004205-PA [Anopheles gambiae str. PEST] >gi|116128946|gb|EAA44728.2| AGAP004205-PA [Anopheles gambiae str. PEST]
Unigene19128_S_mosellanaA	gi|118783658|ref|XP_313149.3|	96.7	3e-19	AGAP004235-PA [Anopheles gambiae str. PEST] >gi|116128974|gb|EAA08608.3| AGAP004235-PA [Anopheles gambiae str. PEST]
Unigene39730_S_mosellanaA	gi|118783660|ref|XP_313152.3|	354	4e-96	AGAP004236-PA [Anopheles gambiae str. PEST] >gi|116128975|gb|EAA08647.3| AGAP004236-PA [Anopheles gambiae str. PEST]
Unigene27941_S_mosellanaA	gi|118783685|ref|XP_313166.3|	140	1e-32	glutathione-dependent peroxidase (AGAP004247-PA) [Anopheles gambiae str. PEST] >gi|116128987|gb|EAA44749.3| AGAP004247-PA [Anopheles gambiae str. PEST]
Unigene13426_S_mosellanaA	gi|118783704|ref|XP_313174.3|	195	3e-48	AGAP004255-PA [Anopheles gambiae str. PEST] >gi|116128996|gb|EAA08636.3| AGAP004255-PA [Anopheles gambiae str. PEST]
Unigene34930_S_mosellanaA	gi|118783731|ref|XP_313188.3|	665	0	AGAP004266-PA [Anopheles gambiae str. PEST] >gi|116129009|gb|EAA08672.3| AGAP004266-PA [Anopheles gambiae str. PEST]
Unigene24802_S_mosellanaA	gi|118783854|ref|XP_313285.3|	129	3e-29	AGAP003542-PA [Anopheles gambiae str. PEST] >gi|116128673|gb|EAA08768.3| AGAP003542-PA [Anopheles gambiae str. PEST]
Unigene790_S_mosellanaA	gi|118783871|ref|XP_313297.3|	130	2e-29	AGAP003549-PA [Anopheles gambiae str. PEST] >gi|116128681|gb|EAA08806.3| AGAP003549-PA [Anopheles gambiae str. PEST]
Unigene14452_S_mosellanaA	gi|118783922|ref|XP_313332.3|	56.6	6e-07	AGAP003579-PA [Anopheles gambiae str. PEST]
Unigene16868_S_mosellanaA	gi|118784020|ref|XP_313400.3|	324	1e-123	AGAP003636-PA [Anopheles gambiae str. PEST] >gi|116128750|gb|EAA08814.4| AGAP003636-PA [Anopheles gambiae str. PEST]
Unigene16869_S_mosellanaA	gi|118784020|ref|XP_313400.3|	462	1e-128	AGAP003636-PA [Anopheles gambiae str. PEST] >gi|116128750|gb|EAA08814.4| AGAP003636-PA [Anopheles gambiae str. PEST]
Unigene36493_S_mosellanaA	gi|118784069|ref|XP_562528.2|	162	8e-39	AGAP003662-PA [Anopheles gambiae str. PEST] >gi|116128773|gb|EAL40611.2| AGAP003662-PA [Anopheles gambiae str. PEST] >gi|333468889|gb|EGK97100.1| AGAP003662-PB [Anopheles gambiae str. PEST]
Unigene7062_S_mosellanaA	gi|118784204|ref|XP_313570.3|	134	3e-30	AGAP004296-PA [Anopheles gambiae str. PEST] >gi|116128395|gb|EAA09008.3| AGAP004296-PA [Anopheles gambiae str. PEST]
Unigene27586_S_mosellanaA	gi|118784236|ref|XP_313588.3|	81.3	1e-14	CLIP-domain serine protease subfamily C (AGAP004317-PA) [Anopheles gambiae str. PEST] >gi|116128411|gb|EAA09203.4| AGAP004317-PA [Anopheles gambiae str. PEST]
Unigene18367_S_mosellanaA	gi|118784349|ref|XP_313680.3|	707	0	AGAP004396-PA [Anopheles gambiae str. PEST] >gi|116128463|gb|EAA09276.3| AGAP004396-PA [Anopheles gambiae str. PEST]
Unigene34559_S_mosellanaA	gi|118784379|ref|XP_313696.3|	118	6e-25	AGAP004410-PA [Anopheles gambiae str. PEST] >gi|116128478|gb|EAA09123.3| AGAP004410-PA [Anopheles gambiae str. PEST]
Unigene30580_S_mosellanaA	gi|118784403|ref|XP_313708.3|	324	5e-87	AGAP004425-PA [Anopheles gambiae str. PEST] >gi|116128489|gb|EAA09265.3| AGAP004425-PA [Anopheles gambiae str. PEST]
Unigene30393_S_mosellanaA	gi|118784407|ref|XP_001237527.1|	183	7e-45	AGAP004427-PA [Anopheles gambiae str. PEST] >gi|116128491|gb|EAU76858.1| AGAP004427-PA [Anopheles gambiae str. PEST]
Unigene16279_S_mosellanaA	gi|118784522|ref|XP_313782.3|	220	3e-56	AGAP004484-PA [Anopheles gambiae str. PEST] >gi|116128545|gb|EAA09117.3| AGAP004484-PA [Anopheles gambiae str. PEST]
Unigene13333_S_mosellanaA	gi|118784601|ref|XP_313829.3|	83.2	3e-15	AGAP004529-PA [Anopheles gambiae str. PEST] >gi|116128582|gb|EAA09041.4| AGAP004529-PA [Anopheles gambiae str. PEST]
Unigene332_S_mosellanaA	gi|118784601|ref|XP_313829.3|	81.3	1e-14	AGAP004529-PA [Anopheles gambiae str. PEST] >gi|116128582|gb|EAA09041.4| AGAP004529-PA [Anopheles gambiae str. PEST]
Unigene94_S_mosellanaA	gi|118784601|ref|XP_313829.3|	80.1	3e-14	AGAP004529-PA [Anopheles gambiae str. PEST] >gi|116128582|gb|EAA09041.4| AGAP004529-PA [Anopheles gambiae str. PEST]
Unigene21721_S_mosellanaA	gi|118784615|ref|XP_313838.3|	179	1e-43	AGAP004537-PA [Anopheles gambiae str. PEST]
Unigene14341_S_mosellanaA	gi|118784640|ref|XP_001237550.1|	62	2e-08	AGAP004553-PA [Anopheles gambiae str. PEST] >gi|116128602|gb|EAU76882.1| AGAP004553-PA [Anopheles gambiae str. PEST] >gi|333469179|gb|EGK97197.1| AGAP004553-PB [Anopheles gambiae str. PEST]
Unigene36137_S_mosellanaA	gi|118784671|ref|XP_313865.3|	1246	0	angiotensin-converting enzyme 9 (AGAP004563-PA) [Anopheles gambiae str. PEST] >gi|116128616|gb|EAA09164.3| AGAP004563-PA [Anopheles gambiae str. PEST]
Unigene36138_S_mosellanaA	gi|118784671|ref|XP_313865.3|	1251	0	angiotensin-converting enzyme 9 (AGAP004563-PA) [Anopheles gambiae str. PEST] >gi|116128616|gb|EAA09164.3| AGAP004563-PA [Anopheles gambiae str. PEST]
Unigene36139_S_mosellanaA	gi|118784671|ref|XP_313865.3|	675	0	angiotensin-converting enzyme 9 (AGAP004563-PA) [Anopheles gambiae str. PEST] >gi|116128616|gb|EAA09164.3| AGAP004563-PA [Anopheles gambiae str. PEST]
Unigene36140_S_mosellanaA	gi|118784671|ref|XP_313865.3|	680	0	angiotensin-converting enzyme 9 (AGAP004563-PA) [Anopheles gambiae str. PEST] >gi|116128616|gb|EAA09164.3| AGAP004563-PA [Anopheles gambiae str. PEST]
Unigene21346_S_mosellanaA	gi|118784691|ref|XP_313875.2|	491	1e-137	AGAP004571-PA [Anopheles gambiae str. PEST] >gi|116128626|gb|EAA09283.2| AGAP004571-PA [Anopheles gambiae str. PEST]
Unigene22636_S_mosellanaA	gi|118784691|ref|XP_313875.2|	186	5e-46	AGAP004571-PA [Anopheles gambiae str. PEST] >gi|116128626|gb|EAA09283.2| AGAP004571-PA [Anopheles gambiae str. PEST]
Unigene14532_S_mosellanaA	gi|118784777|ref|XP_313928.3|	178	2e-43	ion-transport peptide, CHH-like (AGAP005055-PA) [Anopheles gambiae str. PEST] >gi|116128207|gb|EAA09451.4| AGAP005055-PA [Anopheles gambiae str. PEST]
Unigene36480_S_mosellanaA	gi|118784828|ref|XP_313959.3|	352	1e-95	AGAP005080-PA [Anopheles gambiae str. PEST] >gi|116128231|gb|EAA09374.3| AGAP005080-PA [Anopheles gambiae str. PEST]
Unigene33784_S_mosellanaA	gi|118784887|ref|XP_314000.3|	381	1e-103	AGAP005119-PA [Anopheles gambiae str. PEST] >gi|116128258|gb|EAA09414.3| AGAP005119-PA [Anopheles gambiae str. PEST]
Unigene33574_S_mosellanaA	gi|118784889|ref|XP_314001.3|	305	5e-81	AGAP005120-PA [Anopheles gambiae str. PEST] >gi|116128259|gb|EAA09426.3| AGAP005120-PA [Anopheles gambiae str. PEST]
Unigene16401_S_mosellanaA	gi|118784988|ref|XP_314230.3|	111	4e-23	cuticular protein 4 from Low Complexity family (AGAP003334-PA) [Anopheles gambiae str. PEST] >gi|116128139|gb|EAA09600.3| AGAP003334-PA [Anopheles gambiae str. PEST]
Unigene16212_S_mosellanaA	gi|118785078|ref|XP_314298.3|	868	0	AGAP004884-PA [Anopheles gambiae str. PEST] >gi|116128085|gb|EAA09711.3| AGAP004884-PA [Anopheles gambiae str. PEST]
Unigene36780_S_mosellanaA	gi|118785078|ref|XP_314298.3|	153	2e-36	AGAP004884-PA [Anopheles gambiae str. PEST] >gi|116128085|gb|EAA09711.3| AGAP004884-PA [Anopheles gambiae str. PEST]
Unigene7754_S_mosellanaA	gi|118785228|ref|XP_314487.3|	443	1e-122	AGAP010514-PA [Anopheles gambiae str. PEST] >gi|116127984|gb|EAA09900.4| AGAP010514-PA [Anopheles gambiae str. PEST]
Unigene42901_S_mosellanaA	gi|118785251|ref|XP_314504.3|	164	2e-39	AGAP010537-PA [Anopheles gambiae str. PEST] >gi|116127995|gb|EAA09931.3| AGAP010537-PA [Anopheles gambiae str. PEST]
Unigene32694_S_mosellanaA	gi|118785301|ref|XP_314536.3|	53.9	2e-06	AGAP010563-PA [Anopheles gambiae str. PEST] >gi|116128019|gb|EAA09874.3| AGAP010563-PA [Anopheles gambiae str. PEST]
Unigene2291_S_mosellanaA	gi|118785484|ref|XP_314691.2|	268	1e-70	AGAP008588-PA [Anopheles gambiae str. PEST] >gi|51873085|gb|AAU12508.1| nicotinic acetylcholine receptor subunit alpha 5 [Anopheles gambiae] >gi|116127759|gb|EAA44351.2| AGAP008588-PA [Anopheles gambiae str. PEST]
Unigene43473_S_mosellanaA	gi|118785484|ref|XP_314691.2|	434	1e-120	AGAP008588-PA [Anopheles gambiae str. PEST] >gi|51873085|gb|AAU12508.1| nicotinic acetylcholine receptor subunit alpha 5 [Anopheles gambiae] >gi|116127759|gb|EAA44351.2| AGAP008588-PA [Anopheles gambiae str. PEST]
Unigene17908_S_mosellanaA	gi|118785488|ref|XP_314697.3|	856	0	AGAP008596-PA [Anopheles gambiae str. PEST] >gi|116127761|gb|EAA10184.3| AGAP008596-PA [Anopheles gambiae str. PEST]
Unigene17909_S_mosellanaA	gi|118785488|ref|XP_314697.3|	856	0	AGAP008596-PA [Anopheles gambiae str. PEST] >gi|116127761|gb|EAA10184.3| AGAP008596-PA [Anopheles gambiae str. PEST]
Unigene38222_S_mosellanaA	gi|118785555|ref|XP_314738.3|	219	7e-56	AGAP008641-PA [Anopheles gambiae str. PEST] >gi|116127791|gb|EAA10235.3| AGAP008641-PA [Anopheles gambiae str. PEST]
Unigene20834_S_mosellanaA	gi|118785594|ref|XP_314763.3|	533	1e-149	AGAP008664-PA [Anopheles gambiae str. PEST] >gi|116127809|gb|EAA10132.4| AGAP008664-PA [Anopheles gambiae str. PEST]
Unigene20835_S_mosellanaA	gi|118785594|ref|XP_314763.3|	533	1e-150	AGAP008664-PA [Anopheles gambiae str. PEST] >gi|116127809|gb|EAA10132.4| AGAP008664-PA [Anopheles gambiae str. PEST]
Unigene20836_S_mosellanaA	gi|118785594|ref|XP_314763.3|	533	1e-150	AGAP008664-PA [Anopheles gambiae str. PEST] >gi|116127809|gb|EAA10132.4| AGAP008664-PA [Anopheles gambiae str. PEST]
Unigene20837_S_mosellanaA	gi|118785594|ref|XP_314763.3|	533	1e-150	AGAP008664-PA [Anopheles gambiae str. PEST] >gi|116127809|gb|EAA10132.4| AGAP008664-PA [Anopheles gambiae str. PEST]
Unigene20838_S_mosellanaA	gi|118785594|ref|XP_314763.3|	408	1e-112	AGAP008664-PA [Anopheles gambiae str. PEST] >gi|116127809|gb|EAA10132.4| AGAP008664-PA [Anopheles gambiae str. PEST]
Unigene20840_S_mosellanaA	gi|118785594|ref|XP_314763.3|	408	1e-112	AGAP008664-PA [Anopheles gambiae str. PEST] >gi|116127809|gb|EAA10132.4| AGAP008664-PA [Anopheles gambiae str. PEST]
Unigene20841_S_mosellanaA	gi|118785594|ref|XP_314763.3|	408	1e-112	AGAP008664-PA [Anopheles gambiae str. PEST] >gi|116127809|gb|EAA10132.4| AGAP008664-PA [Anopheles gambiae str. PEST]
Unigene13390_S_mosellanaA	gi|118785718|ref|XP_314842.3|	139	8e-32	AGAP008730-PA [Anopheles gambiae str. PEST] >gi|116127868|gb|EAA10120.3| AGAP008730-PA [Anopheles gambiae str. PEST]
Unigene6137_S_mosellanaA	gi|118785718|ref|XP_314842.3|	209	1e-52	AGAP008730-PA [Anopheles gambiae str. PEST] >gi|116127868|gb|EAA10120.3| AGAP008730-PA [Anopheles gambiae str. PEST]
Unigene26407_S_mosellanaA	gi|118785756|ref|XP_314870.3|	76.6	3e-13	AGAP008751-PA [Anopheles gambiae str. PEST] >gi|116127887|gb|EAA10295.3| AGAP008751-PA [Anopheles gambiae str. PEST]
Unigene36831_S_mosellanaA	gi|118785805|ref|XP_314900.3|	262	1e-68	AGAP008774-PA [Anopheles gambiae str. PEST] >gi|116127910|gb|EAA10098.4| AGAP008774-PA [Anopheles gambiae str. PEST]
Unigene44630_S_mosellanaA	gi|118785809|ref|XP_314908.3|	260	4e-68	AGAP008780-PA [Anopheles gambiae str. PEST] >gi|116127912|gb|EAA10106.4| AGAP008780-PA [Anopheles gambiae str. PEST]
Unigene19436_S_mosellanaA	gi|118785912|ref|XP_314996.3|	424	1e-116	AGAP004905-PA [Anopheles gambiae str. PEST]
Unigene19302_S_mosellanaA	gi|118785936|ref|XP_315009.3|	386	1e-106	AGAP004919-PA [Anopheles gambiae str. PEST] >gi|110825742|sp|P52818.3|RL15_ANOGA RecName: Full=60S ribosomal protein L15; AltName: Full=RL10 >gi|116127645|gb|EAA10485.3| AGAP004919-PA [Anopheles gambiae str. PEST]
Unigene2487_S_mosellanaA	gi|118785962|ref|XP_315024.3|	488	1e-136	galectin (AGAP004934-PA) [Anopheles gambiae str. PEST]
Unigene16851_S_mosellanaA	gi|118785974|ref|XP_315029.3|	611	1e-173	AGAP004940-PA [Anopheles gambiae str. PEST] >gi|116127664|gb|EAA10349.4| AGAP004940-PA [Anopheles gambiae str. PEST]
Unigene16854_S_mosellanaA	gi|118785974|ref|XP_315029.3|	611	1e-173	AGAP004940-PA [Anopheles gambiae str. PEST] >gi|116127664|gb|EAA10349.4| AGAP004940-PA [Anopheles gambiae str. PEST]
Unigene16856_S_mosellanaA	gi|118785974|ref|XP_315029.3|	611	1e-173	AGAP004940-PA [Anopheles gambiae str. PEST] >gi|116127664|gb|EAA10349.4| AGAP004940-PA [Anopheles gambiae str. PEST]
Unigene38134_S_mosellanaA	gi|118785995|ref|XP_315053.3|	229	1e-58	AGAP004955-PA [Anopheles gambiae str. PEST] >gi|116127674|gb|EAA10357.3| AGAP004955-PA [Anopheles gambiae str. PEST]
Unigene15218_S_mosellanaA	gi|118786046|ref|XP_315098.3|	434	1e-120	AGAP004993-PA [Anopheles gambiae str. PEST] >gi|116127696|gb|EAA10481.4| AGAP004993-PA [Anopheles gambiae str. PEST]
Unigene20651_S_mosellanaA	gi|118786213|ref|XP_315226.3|	243	8e-63	AGAP004597-PA [Anopheles gambiae str. PEST] >gi|116127591|gb|EAA10591.3| AGAP004597-PA [Anopheles gambiae str. PEST]
Unigene13021_S_mosellanaA	gi|118786264|ref|XP_315327.3|	97.4	2e-19	AGAP005312-PA [Anopheles gambiae str. PEST] >gi|116126238|gb|EAA10976.3| AGAP005312-PA [Anopheles gambiae str. PEST]
Unigene2017_S_mosellanaA	gi|118786313|ref|XP_315366.3|	163	6e-39	AGAP005353-PA [Anopheles gambiae str. PEST] >gi|116126260|gb|EAA11293.3| AGAP005353-PA [Anopheles gambiae str. PEST]
Unigene38080_S_mosellanaA	gi|118786321|ref|XP_315370.3|	226	1e-57	AGAP005360-PB [Anopheles gambiae str. PEST] >gi|158294049|ref|XP_001688648.1| AGAP005360-PA [Anopheles gambiae str. PEST] >gi|116126264|gb|EAA11818.3| AGAP005360-PB [Anopheles gambiae str. PEST] >gi|157015384|gb|EDO63654.1| AGAP005360-PA [Anopheles gambiae str. PEST]
Unigene38476_S_mosellanaA	gi|118786363|ref|XP_315392.3|	363	1e-115	AGAP005382-PA [Anopheles gambiae str. PEST] >gi|116126285|gb|EAA11794.3| AGAP005382-PA [Anopheles gambiae str. PEST]
Unigene19444_S_mosellanaA	gi|118786403|ref|XP_315413.3|	543	1e-152	AGAP005404-PA [Anopheles gambiae str. PEST] >gi|116126304|gb|EAA11908.3| AGAP005404-PA [Anopheles gambiae str. PEST]
Unigene8500_S_mosellanaA	gi|118786403|ref|XP_315413.3|	162	6e-38	AGAP005404-PA [Anopheles gambiae str. PEST] >gi|116126304|gb|EAA11908.3| AGAP005404-PA [Anopheles gambiae str. PEST]
Unigene38794_S_mosellanaA	gi|118786524|ref|XP_001237665.1|	162	6e-38	AGAP005473-PA [Anopheles gambiae str. PEST] >gi|116126364|gb|EAU76450.1| AGAP005473-PA [Anopheles gambiae str. PEST]
Unigene15476_S_mosellanaA	gi|118786536|ref|XP_001237668.1|	55.5	7e-07	AGAP005480-PA [Anopheles gambiae str. PEST] >gi|116126370|gb|EAU76453.1| AGAP005480-PA [Anopheles gambiae str. PEST]
Unigene31469_S_mosellanaA	gi|118786536|ref|XP_001237668.1|	92.8	2e-17	AGAP005480-PA [Anopheles gambiae str. PEST] >gi|116126370|gb|EAU76453.1| AGAP005480-PA [Anopheles gambiae str. PEST]
Unigene45003_S_mosellanaA	gi|118786536|ref|XP_001237668.1|	122	6e-27	AGAP005480-PA [Anopheles gambiae str. PEST] >gi|116126370|gb|EAU76453.1| AGAP005480-PA [Anopheles gambiae str. PEST]
Unigene35848_S_mosellanaA	gi|118786611|ref|XP_315527.3|	117	2e-25	AGAP005527-PA [Anopheles gambiae str. PEST] >gi|116126407|gb|EAA11159.3| AGAP005527-PA [Anopheles gambiae str. PEST]
Unigene30020_S_mosellanaA	gi|118786705|ref|XP_315595.3|	300	3e-80	AGAP005584-PA [Anopheles gambiae str. PEST] >gi|116126449|gb|EAA11747.3| AGAP005584-PA [Anopheles gambiae str. PEST]
Unigene39910_S_mosellanaA	gi|118786705|ref|XP_315595.3|	576	1e-162	AGAP005584-PA [Anopheles gambiae str. PEST] >gi|116126449|gb|EAA11747.3| AGAP005584-PA [Anopheles gambiae str. PEST]
Unigene34514_S_mosellanaA	gi|118786707|ref|XP_315597.3|	245	3e-63	AGAP005585-PB [Anopheles gambiae str. PEST] >gi|158294429|ref|XP_001688685.1| AGAP005585-PA [Anopheles gambiae str. PEST] >gi|158294431|ref|XP_001688686.1| AGAP005585-PC [Anopheles gambiae str. PEST] >gi|116126450|gb|EAA44050.3| AGAP005585-PB [Anopheles gambiae str. PEST] >gi|157015560|gb|EDO63691.1| AGAP005585-PA [Anopheles gambiae str. PEST] >gi|157015561|gb|EDO63692.1| AGAP005585-PC [Anopheles…
Unigene17093_S_mosellanaA	gi|118786727|ref|XP_315614.2|	143	5e-33	AGAP005602-PA [Anopheles gambiae str. PEST] >gi|116126460|gb|EAA11456.2| AGAP005602-PA [Anopheles gambiae str. PEST]
Unigene17924_S_mosellanaA	gi|118786767|ref|XP_315641.3|	629	1e-178	AGAP005627-PB [Anopheles gambiae str. PEST] >gi|158294502|ref|XP_001688698.1| AGAP005627-PA [Anopheles gambiae str. PEST] >gi|116126479|gb|EAA44056.3| AGAP005627-PB [Anopheles gambiae str. PEST] >gi|157015592|gb|EDO63704.1| AGAP005627-PA [Anopheles gambiae str. PEST]
Unigene17925_S_mosellanaA	gi|118786767|ref|XP_315641.3|	629	1e-178	AGAP005627-PB [Anopheles gambiae str. PEST] >gi|158294502|ref|XP_001688698.1| AGAP005627-PA [Anopheles gambiae str. PEST] >gi|116126479|gb|EAA44056.3| AGAP005627-PB [Anopheles gambiae str. PEST] >gi|157015592|gb|EDO63704.1| AGAP005627-PA [Anopheles gambiae str. PEST]
Unigene20748_S_mosellanaA	gi|118786837|ref|XP_315690.3|	261	3e-68	AGAP005673-PA [Anopheles gambiae str. PEST] >gi|116126513|gb|EAA11809.3| AGAP005673-PA [Anopheles gambiae str. PEST]
Unigene28073_S_mosellanaA	gi|118786908|ref|XP_315732.3|	149	4e-35	AGAP005717-PA [Anopheles gambiae str. PEST] >gi|62911114|gb|AAY21238.1| lysozyme c-6 [Anopheles gambiae] >gi|116126548|gb|EAA11630.3| AGAP005717-PA [Anopheles gambiae str. PEST]
Unigene42192_S_mosellanaA	gi|118786908|ref|XP_315732.3|	427	1e-118	AGAP005717-PA [Anopheles gambiae str. PEST] >gi|62911114|gb|AAY21238.1| lysozyme c-6 [Anopheles gambiae] >gi|116126548|gb|EAA11630.3| AGAP005717-PA [Anopheles gambiae str. PEST]
Unigene36228_S_mosellanaA	gi|118786940|ref|XP_315746.3|	1580	0	AGAP005731-PB [Anopheles gambiae str. PEST] >gi|116126564|gb|EAA10740.3| AGAP005731-PB [Anopheles gambiae str. PEST]
Unigene20846_S_mosellanaA	gi|118787082|ref|XP_315836.2|	291	3e-77	AGAP005815-PA [Anopheles gambiae str. PEST] >gi|116126630|gb|EAA10794.2| AGAP005815-PA [Anopheles gambiae str. PEST]
Unigene20847_S_mosellanaA	gi|118787082|ref|XP_315836.2|	291	3e-77	AGAP005815-PA [Anopheles gambiae str. PEST] >gi|116126630|gb|EAA10794.2| AGAP005815-PA [Anopheles gambiae str. PEST]
Unigene17301_S_mosellanaA	gi|118787167|ref|XP_001237729.1|	72	7e-12	AGAP005869-PA [Anopheles gambiae str. PEST] >gi|116126670|gb|EAU76515.1| AGAP005869-PA [Anopheles gambiae str. PEST]
Unigene18131_S_mosellanaA	gi|118787193|ref|XP_001237731.1|	53.9	2e-06	AGAP005889-PA [Anopheles gambiae str. PEST] >gi|116126682|gb|EAU76517.1| AGAP005889-PA [Anopheles gambiae str. PEST]
Unigene1818_S_mosellanaA	gi|118787306|ref|XP_315996.3|	363	9e-99	AGAP005956-PA [Anopheles gambiae str. PEST] >gi|116126734|gb|EAA11715.3| AGAP005956-PA [Anopheles gambiae str. PEST]
Unigene18439_S_mosellanaA	gi|118787681|ref|XP_316209.3|	96.3	1e-18	cuticular protein 17 from Low Complexity family (AGAP006149-PA) [Anopheles gambiae str. PEST] >gi|116126918|gb|EAA11236.4| AGAP006149-PA [Anopheles gambiae str. PEST]
Unigene7323_S_mosellanaA	gi|118787805|ref|XP_316306.3|	295	3e-78	AGAP006238-PA [Anopheles gambiae str. PEST] >gi|116126976|gb|EAA11580.3| AGAP006238-PA [Anopheles gambiae str. PEST]
Unigene6553_S_mosellanaA	gi|118787810|ref|XP_316309.3|	237	9e-61	AGAP006241-PA [Anopheles gambiae str. PEST] >gi|116126978|gb|EAA11594.3| AGAP006241-PA [Anopheles gambiae str. PEST]
Unigene40059_S_mosellanaA	gi|118787827|ref|XP_001237786.1|	58.2	1e-07	AGAP006253-PA [Anopheles gambiae str. PEST] >gi|116126986|gb|EAU76572.1| AGAP006253-PA [Anopheles gambiae str. PEST]
Unigene38434_S_mosellanaA	gi|118787983|ref|XP_316424.3|	497	1e-138	AGAP006391-PA [Anopheles gambiae str. PEST] >gi|116127061|gb|EAA11203.4| AGAP006391-PA [Anopheles gambiae str. PEST]
Unigene31370_S_mosellanaA	gi|118788024|ref|XP_316447.3|	635	1e-180	AGAP006413-PA [Anopheles gambiae str. PEST] >gi|116127079|gb|EAA10728.3| AGAP006413-PA [Anopheles gambiae str. PEST]
Unigene34754_S_mosellanaA	gi|118788042|ref|XP_557100.2|	783	0	AGAP006426-PA [Anopheles gambiae str. PEST] >gi|116127088|gb|EAL40075.2| AGAP006426-PA [Anopheles gambiae str. PEST]
Unigene29485_S_mosellanaA	gi|118788050|ref|XP_316466.3|	145	7e-34	C-type lectin, galactose-binding (AGAP006430-PA) [Anopheles gambiae str. PEST]
Unigene36537_S_mosellanaA	gi|118788054|ref|XP_316467.3|	673	0	AGAP006431-PA [Anopheles gambiae str. PEST] >gi|116127094|gb|EAA11209.3| AGAP006431-PA [Anopheles gambiae str. PEST]
Unigene18796_S_mosellanaA	gi|118788145|ref|XP_557160.2|	95.9	3e-18	AGAP006480-PB [Anopheles gambiae str. PEST] >gi|116127137|gb|EAL40094.2| AGAP006480-PB [Anopheles gambiae str. PEST]
Unigene21809_S_mosellanaA	gi|118788327|ref|XP_316648.3|	482	1e-134	AGAP006617-PA [Anopheles gambiae str. PEST] >gi|116127225|gb|EAA11335.4| AGAP006617-PA [Anopheles gambiae str. PEST]
Unigene31011_S_mosellanaA	gi|118788379|ref|XP_316680.3|	171	2e-41	AGAP006650-PA [Anopheles gambiae str. PEST] >gi|116127250|gb|EAA10773.3| AGAP006650-PA [Anopheles gambiae str. PEST]
Unigene17016_S_mosellanaA	gi|118788469|ref|XP_316737.3|	313	5e-84	AGAP004657-PA [Anopheles gambiae str. PEST] >gi|116126226|gb|EAA11986.3| AGAP004657-PA [Anopheles gambiae str. PEST] >gi|333469399|gb|EGK97290.1| AGAP004657-PB [Anopheles gambiae str. PEST]
Unigene44561_S_mosellanaA	gi|118788473|ref|XP_316739.3|	135	7e-31	AGAP004655-PA [Anopheles gambiae str. PEST] >gi|116126228|gb|EAA11995.3| AGAP004655-PA [Anopheles gambiae str. PEST]
Unigene17826_S_mosellanaA	gi|118788550|ref|XP_555840.2|	58.9	7e-08	AGAP000849-PA [Anopheles gambiae str. PEST] >gi|116126160|gb|EAL39756.2| AGAP000849-PA [Anopheles gambiae str. PEST]
Unigene20423_S_mosellanaA	gi|118788726|ref|XP_316941.3|	256	1e-66	AGAP008502-PA [Anopheles gambiae str. PEST] >gi|116122884|gb|EAA12868.3| AGAP008502-PA [Anopheles gambiae str. PEST]
Unigene7934_S_mosellanaA	gi|118788726|ref|XP_316941.3|	283	1e-74	AGAP008502-PA [Anopheles gambiae str. PEST] >gi|116122884|gb|EAA12868.3| AGAP008502-PA [Anopheles gambiae str. PEST]
Unigene7935_S_mosellanaA	gi|118788726|ref|XP_316941.3|	278	4e-73	AGAP008502-PA [Anopheles gambiae str. PEST] >gi|116122884|gb|EAA12868.3| AGAP008502-PA [Anopheles gambiae str. PEST]
Unigene7936_S_mosellanaA	gi|118788726|ref|XP_316941.3|	288	3e-76	AGAP008502-PA [Anopheles gambiae str. PEST] >gi|116122884|gb|EAA12868.3| AGAP008502-PA [Anopheles gambiae str. PEST]
Unigene7937_S_mosellanaA	gi|118788726|ref|XP_316941.3|	283	8e-75	AGAP008502-PA [Anopheles gambiae str. PEST] >gi|116122884|gb|EAA12868.3| AGAP008502-PA [Anopheles gambiae str. PEST]
Unigene30903_S_mosellanaA	gi|118788823|ref|XP_317011.3|	274	7e-72	AGAP008432-PA [Anopheles gambiae str. PEST] >gi|116122930|gb|EAA12719.3| AGAP008432-PA [Anopheles gambiae str. PEST]
Unigene35194_S_mosellanaA	gi|118788843|ref|XP_317026.3|	142	1e-32	inhibitor of apoptosis protein (AGAP008420-PA) [Anopheles gambiae str. PEST] >gi|116122940|gb|EAA12739.3| AGAP008420-PA [Anopheles gambiae str. PEST]
Unigene29839_S_mosellanaA	gi|118788942|ref|XP_317091.3|	70.9	2e-11	AGAP008362-PA [Anopheles gambiae str. PEST] >gi|116122987|gb|EAA12172.4| AGAP008362-PA [Anopheles gambiae str. PEST]
Unigene7876_S_mosellanaA	gi|118789020|ref|XP_317141.3|	356	1e-96	AGAP008322-PA [Anopheles gambiae str. PEST] >gi|116123025|gb|EAA12430.3| AGAP008322-PA [Anopheles gambiae str. PEST]
Unigene7877_S_mosellanaA	gi|118789020|ref|XP_317141.3|	356	1e-96	AGAP008322-PA [Anopheles gambiae str. PEST] >gi|116123025|gb|EAA12430.3| AGAP008322-PA [Anopheles gambiae str. PEST]
Unigene21549_S_mosellanaA	gi|118789243|ref|XP_317290.3|	53.1	1e-05	AGAP008175-PA [Anopheles gambiae str. PEST] >gi|116123124|gb|EAA12573.4| AGAP008175-PA [Anopheles gambiae str. PEST]
Unigene21550_S_mosellanaA	gi|118789243|ref|XP_317290.3|	53.1	7e-06	AGAP008175-PA [Anopheles gambiae str. PEST] >gi|116123124|gb|EAA12573.4| AGAP008175-PA [Anopheles gambiae str. PEST]
Unigene24464_S_mosellanaA	gi|118789243|ref|XP_317290.3|	96.3	4e-19	AGAP008175-PA [Anopheles gambiae str. PEST] >gi|116123124|gb|EAA12573.4| AGAP008175-PA [Anopheles gambiae str. PEST]
Unigene1473_S_mosellanaA	gi|118789308|ref|XP_317330.3|	297	3e-79	AGAP008129-PA [Anopheles gambiae str. PEST] >gi|116123156|gb|EAA12418.3| AGAP008129-PA [Anopheles gambiae str. PEST]
Unigene8796_S_mosellanaA	gi|118789314|ref|XP_317333.3|	934	0	AGAP008127-PA [Anopheles gambiae str. PEST] >gi|116123159|gb|EAA12380.3| AGAP008127-PA [Anopheles gambiae str. PEST]
Unigene34674_S_mosellanaA	gi|118789318|ref|XP_317334.3|	475	1e-132	AGAP008125-PA [Anopheles gambiae str. PEST] >gi|116123161|gb|EAA12344.3| AGAP008125-PA [Anopheles gambiae str. PEST]
Unigene33577_S_mosellanaA	gi|118789320|ref|XP_317337.3|	183	4e-45	AGAP008122-PA [Anopheles gambiae str. PEST] >gi|116123162|gb|EAA12576.3| AGAP008122-PA [Anopheles gambiae str. PEST]
Unigene22218_S_mosellanaA	gi|118789389|ref|XP_317380.3|	140	2e-32	AGAP008077-PA [Anopheles gambiae str. PEST] >gi|116123195|gb|EAA12273.3| AGAP008077-PA [Anopheles gambiae str. PEST]
Unigene3958_S_mosellanaA	gi|118789389|ref|XP_317380.3|	148	6e-35	AGAP008077-PA [Anopheles gambiae str. PEST] >gi|116123195|gb|EAA12273.3| AGAP008077-PA [Anopheles gambiae str. PEST]
Unigene33546_S_mosellanaA	gi|118789430|ref|XP_317420.3|	238	6e-62	AGAP008042-PA [Anopheles gambiae str. PEST] >gi|116123215|gb|EAA12697.3| AGAP008042-PA [Anopheles gambiae str. PEST]
Unigene17991_S_mosellanaA	gi|118789538|ref|XP_317486.3|	152	5e-35	AGAP007980-PA [Anopheles gambiae str. PEST] >gi|116123266|gb|EAA12760.3| AGAP007980-PA [Anopheles gambiae str. PEST]
Unigene21981_S_mosellanaA	gi|118789571|ref|XP_317513.3|	407	1e-112	AGAP007958-PA [Anopheles gambiae str. PEST] >gi|116123281|gb|EAA12859.3| AGAP007958-PA [Anopheles gambiae str. PEST]
Unigene39695_S_mosellanaA	gi|118789590|ref|XP_001237939.1|	79	2e-13	AGAP007949-PA [Anopheles gambiae str. PEST] >gi|116123290|gb|EAU76372.1| AGAP007949-PA [Anopheles gambiae str. PEST]
Unigene2062_S_mosellanaA	gi|118789655|ref|XP_317568.3|	379	1e-104	AGAP007918-PA [Anopheles gambiae str. PEST] >gi|116123321|gb|EAA12866.3| AGAP007918-PA [Anopheles gambiae str. PEST]
Unigene19418_S_mosellanaA	gi|118789665|ref|XP_317573.3|	152	7e-36	AGAP007913-PA [Anopheles gambiae str. PEST] >gi|116123326|gb|EAA12768.3| AGAP007913-PA [Anopheles gambiae str. PEST]
Unigene31083_S_mosellanaA	gi|118789673|ref|XP_317576.3|	54.7	1e-06	AGAP007907-PA [Anopheles gambiae str. PEST] >gi|116123330|gb|EAA12792.3| AGAP007907-PA [Anopheles gambiae str. PEST]
Unigene1003_S_mosellanaA	gi|118789755|ref|XP_317816.3|	283	2e-74	AGAP011485-PA [Anopheles gambiae str. PEST] >gi|116122723|gb|EAA13036.3| AGAP011485-PA [Anopheles gambiae str. PEST]
Unigene40734_S_mosellanaA	gi|118789755|ref|XP_317816.3|	88.2	1e-16	AGAP011485-PA [Anopheles gambiae str. PEST] >gi|116122723|gb|EAA13036.3| AGAP011485-PA [Anopheles gambiae str. PEST]
Unigene4972_S_mosellanaA	gi|118789755|ref|XP_317816.3|	110	2e-23	AGAP011485-PA [Anopheles gambiae str. PEST] >gi|116122723|gb|EAA13036.3| AGAP011485-PA [Anopheles gambiae str. PEST]
Unigene30689_S_mosellanaA	gi|118789785|ref|XP_317836.3|	323	4e-87	AGAP011470-PA [Anopheles gambiae str. PEST] >gi|116122738|gb|EAA13083.3| AGAP011470-PA [Anopheles gambiae str. PEST]
Unigene23463_S_mosellanaA	gi|118789814|ref|XP_317853.3|	177	1e-43	AGAP011450-PA [Anopheles gambiae str. PEST] >gi|116122752|gb|EAA12953.3| AGAP011450-PA [Anopheles gambiae str. PEST]
Unigene41215_S_mosellanaA	gi|118789814|ref|XP_317853.3|	326	3e-88	AGAP011450-PA [Anopheles gambiae str. PEST] >gi|116122752|gb|EAA12953.3| AGAP011450-PA [Anopheles gambiae str. PEST]
Unigene34524_S_mosellanaA	gi|118789954|ref|XP_317929.3|	176	2e-42	AGAP011391-PA [Anopheles gambiae str. PEST] >gi|118789956|ref|XP_001238005.1| AGAP011390-PA [Anopheles gambiae str. PEST] >gi|116122821|gb|EAA13013.3| AGAP011391-PA [Anopheles gambiae str. PEST] >gi|116122822|gb|EAU76286.1| AGAP011390-PA [Anopheles gambiae str. PEST]
Unigene44816_S_mosellanaA	gi|118789998|ref|XP_317952.3|	68.9	8e-11	odorant binding protein (AGAP011368-PA) [Anopheles gambiae str. PEST] >gi|40019421|emb|CAF02004.1| odorant-binding protein OBP14426 [Anopheles gambiae] >gi|116122844|gb|EAA12996.3| AGAP011368-PA [Anopheles gambiae str. PEST]
Unigene13411_S_mosellanaA	gi|118790047|ref|XP_317988.3|	199	7e-50	AGAP004820-PA [Anopheles gambiae str. PEST] >gi|116122330|gb|EAA13248.3| AGAP004820-PA [Anopheles gambiae str. PEST]
Unigene33902_S_mosellanaA	gi|118790083|ref|XP_318014.3|	253	2e-65	AGAP004797-PA [Anopheles gambiae str. PEST] >gi|116122346|gb|EAA13278.4| AGAP004797-PA [Anopheles gambiae str. PEST]
Unigene17764_S_mosellanaA	gi|118790166|ref|XP_318059.3|	95.9	5e-18	AGAP004757-PA [Anopheles gambiae str. PEST] >gi|116122387|gb|EAA13165.3| AGAP004757-PA [Anopheles gambiae str. PEST]
Unigene16422_S_mosellanaA	gi|118790289|ref|XP_318181.3|	131	2e-29	cuticular protein 3 from fifty-one aa family (AGAP004690-PA) [Anopheles gambiae str. PEST] >gi|116122445|gb|EAA13211.3| AGAP004690-PA [Anopheles gambiae str. PEST]
Unigene20063_S_mosellanaA	gi|118790423|ref|XP_318571.3|	953	0	myotubularin (AGAP009563-PA) [Anopheles gambiae str. PEST] >gi|116117938|gb|EAA14432.3| AGAP009563-PA [Anopheles gambiae str. PEST]
Unigene12869_S_mosellanaA	gi|118790455|ref|XP_318596.3|	521	1e-146	AGAP009579-PA [Anopheles gambiae str. PEST] >gi|116117953|gb|EAA14572.4| AGAP009579-PA [Anopheles gambiae str. PEST]
Unigene33584_S_mosellanaA	gi|118790499|ref|XP_318630.3|	119	8e-26	AGAP009603-PA [Anopheles gambiae str. PEST] >gi|116117974|gb|EAA14586.3| AGAP009603-PA [Anopheles gambiae str. PEST]
Unigene33342_S_mosellanaA	gi|118790535|ref|XP_318652.3|	759	0	AGAP009621-PA [Anopheles gambiae str. PEST] >gi|116117992|gb|EAA14548.3| AGAP009621-PA [Anopheles gambiae str. PEST]
Unigene17869_S_mosellanaA	gi|118790568|ref|XP_001238023.1|	72	2e-11	AGAP009636-PA [Anopheles gambiae str. PEST] >gi|116118008|gb|EAU76007.1| AGAP009636-PA [Anopheles gambiae str. PEST]
Unigene30929_S_mosellanaA	gi|118790581|ref|XP_318678.2|	152	4e-36	AGAP009644-PA [Anopheles gambiae str. PEST] >gi|116118014|gb|EAA14103.3| AGAP009644-PA [Anopheles gambiae str. PEST]
Unigene34882_S_mosellanaA	gi|118790933|ref|XP_318896.3|	120	6e-26	AGAP009800-PA [Anopheles gambiae str. PEST] >gi|116118162|gb|EAA14255.3| AGAP009800-PA [Anopheles gambiae str. PEST]
Unigene18165_S_mosellanaA	gi|118791205|ref|XP_319624.3|	139	2e-31	AGAP008878-PA [Anopheles gambiae str. PEST] >gi|116117487|gb|EAA14972.3| AGAP008878-PA [Anopheles gambiae str. PEST]
Unigene31004_S_mosellanaA	gi|118791210|ref|XP_319628.3|	558	1e-157	AGAP008881-PA [Anopheles gambiae str. PEST] >gi|116117489|gb|EAA14893.3| AGAP008881-PA [Anopheles gambiae str. PEST]
Unigene33747_S_mosellanaA	gi|118791252|ref|XP_319652.3|	2568	0	AGAP008906-PA [Anopheles gambiae str. PEST] >gi|116117509|gb|EAA14874.4| AGAP008906-PA [Anopheles gambiae str. PEST]
Unigene44153_S_mosellanaA	gi|118791307|ref|XP_319691.2|	64.7	1e-09	AGAP008937-PA [Anopheles gambiae str. PEST] >gi|116117535|gb|EAA14956.3| AGAP008937-PA [Anopheles gambiae str. PEST]
Unigene37876_S_mosellanaA	gi|118791318|ref|XP_319698.3|	799	0	AGAP008943-PA [Anopheles gambiae str. PEST] >gi|116117540|gb|EAA14786.3| AGAP008943-PA [Anopheles gambiae str. PEST]
Unigene41836_S_mosellanaA	gi|118791388|ref|XP_552873.2|	72.8	4e-12	AGAP008980-PA [Anopheles gambiae str. PEST] >gi|116117575|gb|EAL38999.2| AGAP008980-PA [Anopheles gambiae str. PEST]
Unigene44521_S_mosellanaA	gi|118791388|ref|XP_552873.2|	260	2e-68	AGAP008980-PA [Anopheles gambiae str. PEST] >gi|116117575|gb|EAL38999.2| AGAP008980-PA [Anopheles gambiae str. PEST]
Unigene36647_S_mosellanaA	gi|118791410|ref|XP_319743.3|	262	4e-68	AGAP008993-PA [Anopheles gambiae str. PEST] >gi|116117586|gb|EAA15065.4| AGAP008993-PA [Anopheles gambiae str. PEST]
Unigene34298_S_mosellanaA	gi|118791602|ref|XP_319841.3|	852	0	AGAP009091-PA [Anopheles gambiae str. PEST] >gi|116117681|gb|EAA43376.3| AGAP009091-PA [Anopheles gambiae str. PEST]
Unigene7060_S_mosellanaA	gi|118791608|ref|XP_319845.3|	714	0	AGAP009094-PA [Anopheles gambiae str. PEST] >gi|116117683|gb|EAA14741.3| AGAP009094-PA [Anopheles gambiae str. PEST]
Unigene42811_S_mosellanaA	gi|118791650|ref|XP_319866.3|	234	2e-60	AGAP009116-PA [Anopheles gambiae str. PEST] >gi|116117704|gb|EAA14707.3| AGAP009116-PA [Anopheles gambiae str. PEST]
Unigene24388_S_mosellanaA	gi|118792030|ref|XP_320098.3|	141	7e-33	AGAP009304-PA [Anopheles gambiae str. PEST] >gi|116117883|gb|EAA14828.3| AGAP009304-PA [Anopheles gambiae str. PEST]
Unigene44062_S_mosellanaA	gi|118792030|ref|XP_320098.3|	139	3e-32	AGAP009304-PA [Anopheles gambiae str. PEST] >gi|116117883|gb|EAA14828.3| AGAP009304-PA [Anopheles gambiae str. PEST]
Unigene40263_S_mosellanaA	gi|118792073|ref|XP_320139.3|	134	2e-30	AGAP012416-PA [Anopheles gambiae str. PEST] >gi|116116725|gb|EAA00564.3| AGAP012416-PA [Anopheles gambiae str. PEST]
Unigene34744_S_mosellanaA	gi|118792085|ref|XP_320145.3|	616	1e-174	AGAP012410-PA [Anopheles gambiae str. PEST] >gi|116116731|gb|EAA00343.3| AGAP012410-PA [Anopheles gambiae str. PEST]
Unigene19255_S_mosellanaA	gi|118792110|ref|XP_001238260.1|	73.2	1e-11	AGAP012396-PA [Anopheles gambiae str. PEST] >gi|116116743|gb|EAU75757.1| AGAP012396-PA [Anopheles gambiae str. PEST]
Unigene9796_S_mosellanaA	gi|118792135|ref|XP_320175.3|	74.3	1e-12	AGAP012383-PA [Anopheles gambiae str. PEST] >gi|116116755|gb|EAA00192.3| AGAP012383-PA [Anopheles gambiae str. PEST]
Unigene31838_S_mosellanaA	gi|118792262|ref|XP_320234.3|	224	3e-57	AGAP012307-PA [Anopheles gambiae str. PEST] >gi|116116816|gb|EAA00346.3| AGAP012307-PA [Anopheles gambiae str. PEST]
Unigene1490_S_mosellanaA	gi|118792293|ref|XP_001238280.1|	184	2e-45	AGAP012292-PA [Anopheles gambiae str. PEST] >gi|116116831|gb|EAU75777.1| AGAP012292-PA [Anopheles gambiae str. PEST]
Unigene44911_S_mosellanaA	gi|118792507|ref|XP_001238306.1|	99.4	4e-20	AGAP012180-PA [Anopheles gambiae str. PEST] >gi|182701404|sp|A0NGI1.1|TM234_ANOGA RecName: Full=Transmembrane protein 234 homolog >gi|116116932|gb|EAU75803.1| AGAP012180-PA [Anopheles gambiae str. PEST]
Unigene27675_S_mosellanaA	gi|118792583|ref|XP_320402.3|	62	8e-09	allatotropin (AGAP012130-PA) [Anopheles gambiae str. PEST] >gi|116116967|gb|EAA00206.3| AGAP012130-PA [Anopheles gambiae str. PEST]
Unigene38312_S_mosellanaA	gi|118792607|ref|XP_320410.3|	202	5e-50	AGAP012118-PA [Anopheles gambiae str. PEST] >gi|116116978|gb|EAA00216.3| AGAP012118-PA [Anopheles gambiae str. PEST]
Unigene17481_S_mosellanaA	gi|118792630|ref|XP_320427.3|	468	1e-130	AGAP012103-PA [Anopheles gambiae str. PEST] >gi|116116989|gb|EAA00333.3| AGAP012103-PA [Anopheles gambiae str. PEST]
Unigene40272_S_mosellanaA	gi|118792755|ref|XP_320483.3|	239	1e-61	AGAP012042-PA [Anopheles gambiae str. PEST] >gi|116117050|gb|EAA00221.3| AGAP012042-PA [Anopheles gambiae str. PEST]
Unigene35358_S_mosellanaA	gi|118792853|ref|XP_320537.3|	241	3e-62	AGAP011994-PA [Anopheles gambiae str. PEST] >gi|116117098|gb|EAA00226.3| AGAP011994-PA [Anopheles gambiae str. PEST]
Unigene31682_S_mosellanaA	gi|118792906|ref|XP_320575.3|	466	1e-129	AGAP011959-PA [Anopheles gambiae str. PEST] >gi|116117123|gb|EAA00245.3| AGAP011959-PA [Anopheles gambiae str. PEST]
Unigene25757_S_mosellanaA	gi|118792918|ref|XP_320579.3|	98.2	4e-19	AGAP011954-PA [Anopheles gambiae str. PEST] >gi|116117129|gb|EAA00650.3| AGAP011954-PA [Anopheles gambiae str. PEST]
Unigene25758_S_mosellanaA	gi|118792918|ref|XP_320579.3|	98.2	3e-19	AGAP011954-PA [Anopheles gambiae str. PEST] >gi|116117129|gb|EAA00650.3| AGAP011954-PA [Anopheles gambiae str. PEST]
Unigene24825_S_mosellanaA	gi|118792927|ref|XP_320583.3|	462	1e-129	AGAP011948-PA [Anopheles gambiae str. PEST] >gi|116117133|gb|EAA00249.3| AGAP011948-PA [Anopheles gambiae str. PEST]
Unigene12832_S_mosellanaA	gi|118792939|ref|XP_320591.3|	292	1e-77	AGAP011940-PA [Anopheles gambiae str. PEST] >gi|116117138|gb|EAA00261.3| AGAP011940-PA [Anopheles gambiae str. PEST]
Unigene18135_S_mosellanaA	gi|118792939|ref|XP_320591.3|	706	0	AGAP011940-PA [Anopheles gambiae str. PEST] >gi|116117138|gb|EAA00261.3| AGAP011940-PA [Anopheles gambiae str. PEST]
Unigene36793_S_mosellanaA	gi|118793026|ref|XP_320638.3|	291	6e-77	AGAP011887-PA [Anopheles gambiae str. PEST] >gi|116117181|gb|EAA00704.3| AGAP011887-PA [Anopheles gambiae str. PEST]
Unigene21641_S_mosellanaA	gi|118793036|ref|XP_320642.3|	214	2e-53	AGAP011883-PA [Anopheles gambiae str. PEST] >gi|116117186|gb|EAA00114.3| AGAP011883-PA [Anopheles gambiae str. PEST]
Unigene7901_S_mosellanaA	gi|118793036|ref|XP_320642.3|	259	2e-67	AGAP011883-PA [Anopheles gambiae str. PEST] >gi|116117186|gb|EAA00114.3| AGAP011883-PA [Anopheles gambiae str. PEST]
Unigene21344_S_mosellanaA	gi|118793130|ref|XP_320699.3|	130	4e-29	AGAP011816-PA [Anopheles gambiae str. PEST] >gi|116117231|gb|EAA00691.3| AGAP011816-PA [Anopheles gambiae str. PEST]
Unigene16928_S_mosellanaA	gi|118793159|ref|XP_320715.3|	509	1e-142	AGAP011800-PA [Anopheles gambiae str. PEST] >gi|116117245|gb|EAA00399.3| AGAP011800-PA [Anopheles gambiae str. PEST]
Unigene16929_S_mosellanaA	gi|118793159|ref|XP_320715.3|	464	1e-129	AGAP011800-PA [Anopheles gambiae str. PEST] >gi|116117245|gb|EAA00399.3| AGAP011800-PA [Anopheles gambiae str. PEST]
Unigene16930_S_mosellanaA	gi|118793159|ref|XP_320715.3|	464	1e-129	AGAP011800-PA [Anopheles gambiae str. PEST] >gi|116117245|gb|EAA00399.3| AGAP011800-PA [Anopheles gambiae str. PEST]
Unigene16931_S_mosellanaA	gi|118793159|ref|XP_320715.3|	235	1e-60	AGAP011800-PA [Anopheles gambiae str. PEST] >gi|116117245|gb|EAA00399.3| AGAP011800-PA [Anopheles gambiae str. PEST]
Unigene16932_S_mosellanaA	gi|118793159|ref|XP_320715.3|	190	4e-47	AGAP011800-PA [Anopheles gambiae str. PEST] >gi|116117245|gb|EAA00399.3| AGAP011800-PA [Anopheles gambiae str. PEST]
Unigene16933_S_mosellanaA	gi|118793159|ref|XP_320715.3|	190	4e-47	AGAP011800-PA [Anopheles gambiae str. PEST] >gi|116117245|gb|EAA00399.3| AGAP011800-PA [Anopheles gambiae str. PEST]
Unigene31764_S_mosellanaA	gi|118793277|ref|XP_320777.3|	1006	0	AGAP011732-PA [Anopheles gambiae str. PEST] >gi|116117300|gb|EAA00049.3| AGAP011732-PA [Anopheles gambiae str. PEST]
Unigene35339_S_mosellanaA	gi|118793337|ref|XP_320808.3|	655	0	AGAP011701-PA [Anopheles gambiae str. PEST] >gi|116117329|gb|EAA00082.3| AGAP011701-PA [Anopheles gambiae str. PEST]
Unigene36423_S_mosellanaA	gi|118793619|ref|XP_320970.3|	258	4e-67	AGAP002077-PA [Anopheles gambiae str. PEST] >gi|116115897|gb|EAA01531.3| AGAP002077-PA [Anopheles gambiae str. PEST]
Unigene1741_S_mosellanaA	gi|118793733|ref|XP_321046.3|	404	1e-111	AGAP002011-PA [Anopheles gambiae str. PEST] >gi|31323871|gb|AAP47144.1| Rh-like glycoprotein [Anopheles gambiae] >gi|116115953|gb|EAA01247.4| AGAP002011-PA [Anopheles gambiae str. PEST]
Unigene40438_S_mosellanaA	gi|118793787|ref|XP_321075.3|	276	7e-73	AGAP001984-PA [Anopheles gambiae str. PEST] >gi|116115979|gb|EAA01138.3| AGAP001984-PA [Anopheles gambiae str. PEST]
Unigene20068_S_mosellanaA	gi|118793810|ref|XP_321088.3|	241	3e-62	AGAP001975-PA [Anopheles gambiae str. PEST] >gi|116115990|gb|EAA01529.3| AGAP001975-PA [Anopheles gambiae str. PEST]
Unigene8817_S_mosellanaA	gi|118793812|ref|XP_550843.2|	173	5e-41	AGAP001974-PA [Anopheles gambiae str. PEST] >gi|116115991|gb|EAL38502.2| AGAP001974-PA [Anopheles gambiae str. PEST]
Unigene6373_S_mosellanaA	gi|118793947|ref|XP_001238439.1|	116	2e-24	AGAP001896-PA [Anopheles gambiae str. PEST] >gi|116116056|gb|EAU75608.1| AGAP001896-PA [Anopheles gambiae str. PEST]
Unigene13688_S_mosellanaA	gi|118793953|ref|XP_321171.3|	75.9	5e-13	AGAP001892-PA [Anopheles gambiae str. PEST]
Unigene6421_S_mosellanaA	gi|118793972|ref|XP_321185.3|	550	1e-154	AGAP001882-PA [Anopheles gambiae str. PEST] >gi|116116068|gb|EAA01676.4| AGAP001882-PA [Anopheles gambiae str. PEST]
Unigene6422_S_mosellanaA	gi|118793972|ref|XP_321185.3|	550	1e-155	AGAP001882-PA [Anopheles gambiae str. PEST] >gi|116116068|gb|EAA01676.4| AGAP001882-PA [Anopheles gambiae str. PEST]
Unigene22240_S_mosellanaA	gi|118794196|ref|XP_321351.3|	130	4e-29	AGAP001735-PA [Anopheles gambiae str. PEST] >gi|116116177|gb|EAA00840.3| AGAP001735-PA [Anopheles gambiae str. PEST]
Unigene32761_S_mosellanaA	gi|118794233|ref|XP_321370.3|	102	4e-21	AGAP001716-PA [Anopheles gambiae str. PEST] >gi|116116196|gb|EAA43116.3| AGAP001716-PA [Anopheles gambiae str. PEST]
Unigene16227_S_mosellanaA	gi|118794510|ref|XP_321547.3|	577	1e-162	AGAP001564-PA [Anopheles gambiae str. PEST] >gi|116116329|gb|EAA01236.4| AGAP001564-PA [Anopheles gambiae str. PEST]
Unigene16228_S_mosellanaA	gi|118794510|ref|XP_321547.3|	577	1e-162	AGAP001564-PA [Anopheles gambiae str. PEST] >gi|116116329|gb|EAA01236.4| AGAP001564-PA [Anopheles gambiae str. PEST]
Unigene16229_S_mosellanaA	gi|118794510|ref|XP_321547.3|	577	1e-162	AGAP001564-PA [Anopheles gambiae str. PEST] >gi|116116329|gb|EAA01236.4| AGAP001564-PA [Anopheles gambiae str. PEST]
Unigene19305_S_mosellanaA	gi|118794603|ref|XP_321613.3|	89	2e-16	AGAP001509-PA [Anopheles gambiae str. PEST] >gi|116116374|gb|EAA01286.3| AGAP001509-PA [Anopheles gambiae str. PEST]
Unigene5912_S_mosellanaA	gi|118794603|ref|XP_321613.3|	118	3e-25	AGAP001509-PA [Anopheles gambiae str. PEST] >gi|116116374|gb|EAA01286.3| AGAP001509-PA [Anopheles gambiae str. PEST]
Unigene18162_S_mosellanaA	gi|118794756|ref|XP_321714.3|	240	3e-61	AGAP001419-PA [Anopheles gambiae str. PEST] >gi|116116446|gb|EAA43192.3| AGAP001419-PA [Anopheles gambiae str. PEST] >gi|333470321|gb|EGK97588.1| AGAP001419-PB [Anopheles gambiae str. PEST] >gi|333470323|gb|EGK97590.1| AGAP001419-PD [Anopheles gambiae str. PEST]
Unigene13576_S_mosellanaA	gi|118794878|ref|XP_321792.2|	171	8e-41	acetylcholinesterase1 (AGAP001356-PA) [Anopheles gambiae str. PEST] >gi|92090582|sp|Q869C3.3|ACES_ANOGA RecName: Full=Acetylcholinesterase; Short=AChE; Flags: Precursor >gi|116116506|gb|EAA01151.3| AGAP001356-PA [Anopheles gambiae str. PEST]
Unigene43303_S_mosellanaA	gi|118794901|ref|XP_321803.3|	85.5	1e-15	AGAP001340-PA [Anopheles gambiae str. PEST] >gi|116116517|gb|EAA01108.3| AGAP001340-PA [Anopheles gambiae str. PEST]
Unigene7021_S_mosellanaA	gi|118794962|ref|XP_321840.2|	430	1e-119	AGAP001307-PA [Anopheles gambiae str. PEST] >gi|116116547|gb|EAA01785.3| AGAP001307-PA [Anopheles gambiae str. PEST]
Unigene21176_S_mosellanaA	gi|118794976|ref|XP_001238550.1|	130	4e-29	AGAP001300-PA [Anopheles gambiae str. PEST] >gi|116116554|gb|EAU75720.1| AGAP001300-PA [Anopheles gambiae str. PEST]
Unigene8571_S_mosellanaA	gi|118795299|ref|XP_322065.3|	1401	0	AGAP001102-PA [Anopheles gambiae str. PEST] >gi|116116699|gb|EAA01213.3| AGAP001102-PA [Anopheles gambiae str. PEST]
Unigene16202_S_mosellanaA	gi|118795372|ref|XP_561090.4|	84.7	2e-15	Anopheles gambiae str. PEST AGAP012911-PA [Anopheles gambiae str. PEST] >gi|116133341|gb|EAL42252.2| AGAP012911-PA [Anopheles gambiae str. PEST]
Unigene20116_S_mosellanaA	gi|118980|sp|P28019.1|DYR_AEDAL	243	5e-63	RecName: Full=Dihydrofolate reductase >gi|5556|emb|CAA42748.1| dihydrofolate reductase [Aedes albopictus]
Unigene44069_S_mosellanaA	gi|119112351|ref|XP_558887.2|	89.4	4e-17	AGAP003439-PI [Anopheles gambiae str. PEST] >gi|47169836|tpe|CAE54349.1| TPA: Mod(mdg4)-h55.1b [Anopheles gambiae] >gi|116129903|gb|EAL40987.2| AGAP003439-PI [Anopheles gambiae str. PEST]
Unigene20867_S_mosellanaA	gi|119112359|ref|XP_558892.2|	67.8	1e-10	AGAP003439-PC [Anopheles gambiae str. PEST] >gi|47169809|tpe|CAE54322.1| TPA: Mod(mdg4)-h58.0 [Anopheles gambiae] >gi|116129907|gb|EAL40986.2| AGAP003439-PC [Anopheles gambiae str. PEST]
Unigene18798_S_mosellanaA	gi|119112470|ref|XP_317625.3|	116	3e-24	AGAP007867-PA [Anopheles gambiae str. PEST] >gi|116123368|gb|EAA12700.3| AGAP007867-PA [Anopheles gambiae str. PEST]
Unigene36929_S_mosellanaA	gi|119112479|ref|XP_317632.3|	167	2e-39	AGAP007860-PA [Anopheles gambiae str. PEST] >gi|116123373|gb|EAA12160.3| AGAP007860-PA [Anopheles gambiae str. PEST]
Unigene36930_S_mosellanaA	gi|119112479|ref|XP_317632.3|	166	4e-39	AGAP007860-PA [Anopheles gambiae str. PEST] >gi|116123373|gb|EAA12160.3| AGAP007860-PA [Anopheles gambiae str. PEST]
Unigene36182_S_mosellanaA	gi|119112565|ref|XP_317684.3|	517	1e-145	AGAP007816-PA [Anopheles gambiae str. PEST] >gi|116123414|gb|EAA12817.4| AGAP007816-PA [Anopheles gambiae str. PEST]
Unigene36183_S_mosellanaA	gi|119112565|ref|XP_317684.3|	509	1e-143	AGAP007816-PA [Anopheles gambiae str. PEST] >gi|116123414|gb|EAA12817.4| AGAP007816-PA [Anopheles gambiae str. PEST]
Unigene40601_S_mosellanaA	gi|119112678|ref|XP_317755.3|	85.5	5e-15	AGAP007760-PA [Anopheles gambiae str. PEST] >gi|116123468|gb|EAA12245.3| AGAP007760-PA [Anopheles gambiae str. PEST]
Unigene40602_S_mosellanaA	gi|119112678|ref|XP_317755.3|	85.5	4e-15	AGAP007760-PA [Anopheles gambiae str. PEST] >gi|116123468|gb|EAA12245.3| AGAP007760-PA [Anopheles gambiae str. PEST]
Unigene12326_S_mosellanaA	gi|119112717|ref|XP_317786.3|	350	8e-95	AGAP007732-PA [Anopheles gambiae str. PEST] >gi|116123486|gb|EAA12474.3| AGAP007732-PA [Anopheles gambiae str. PEST]
Unigene9099_S_mosellanaA	gi|119112717|ref|XP_317786.3|	154	3e-36	AGAP007732-PA [Anopheles gambiae str. PEST] >gi|116123486|gb|EAA12474.3| AGAP007732-PA [Anopheles gambiae str. PEST]
Unigene7320_S_mosellanaA	gi|119112777|ref|XP_318514.3|	419	1e-115	AGAP010794-PA [Anopheles gambiae str. PEST] >gi|116118615|gb|EAA13713.3| AGAP010794-PA [Anopheles gambiae str. PEST]
Unigene7321_S_mosellanaA	gi|119112777|ref|XP_318514.3|	419	1e-115	AGAP010794-PA [Anopheles gambiae str. PEST] >gi|116118615|gb|EAA13713.3| AGAP010794-PA [Anopheles gambiae str. PEST]
Unigene10028_S_mosellanaA	gi|119112859|ref|XP_318561.3|	502	1e-141	AGAP010750-PA [Anopheles gambiae str. PEST] >gi|116118655|gb|EAA13701.4| AGAP010750-PA [Anopheles gambiae str. PEST]
Unigene10164_S_mosellanaA	gi|119112859|ref|XP_318561.3|	286	2e-76	AGAP010750-PA [Anopheles gambiae str. PEST] >gi|116118655|gb|EAA13701.4| AGAP010750-PA [Anopheles gambiae str. PEST]
Unigene3728_S_mosellanaA	gi|119112859|ref|XP_318561.3|	237	1e-61	AGAP010750-PA [Anopheles gambiae str. PEST] >gi|116118655|gb|EAA13701.4| AGAP010750-PA [Anopheles gambiae str. PEST]
Unigene41470_S_mosellanaA	gi|119112859|ref|XP_318561.3|	145	4e-34	AGAP010750-PA [Anopheles gambiae str. PEST] >gi|116118655|gb|EAA13701.4| AGAP010750-PA [Anopheles gambiae str. PEST]
Unigene21283_S_mosellanaA	gi|119112895|ref|XP_307941.3|	1031	0	AGAP002243-PA [Anopheles gambiae str. PEST] >gi|116132787|gb|EAA03764.3| AGAP002243-PA [Anopheles gambiae str. PEST]
Unigene29850_S_mosellanaA	gi|119112895|ref|XP_307941.3|	205	8e-52	AGAP002243-PA [Anopheles gambiae str. PEST] >gi|116132787|gb|EAA03764.3| AGAP002243-PA [Anopheles gambiae str. PEST]
Unigene39340_S_mosellanaA	gi|119112895|ref|XP_307941.3|	420	1e-116	AGAP002243-PA [Anopheles gambiae str. PEST] >gi|116132787|gb|EAA03764.3| AGAP002243-PA [Anopheles gambiae str. PEST]
Unigene5147_S_mosellanaA	gi|119112909|ref|XP_307949.3|	142	7e-33	AGAP002235-PA [Anopheles gambiae str. PEST] >gi|15420800|gb|AAK97462.1|AF395080_1 zinc finger transcription factor pannier [Anopheles gambiae] >gi|116132794|gb|EAA03705.3| AGAP002235-PA [Anopheles gambiae str. PEST]
Unigene2529_S_mosellanaA	gi|119112940|ref|XP_307968.3|	214	4e-54	AGAP002216-PA [Anopheles gambiae str. PEST] >gi|116132809|gb|EAA03665.3| AGAP002216-PA [Anopheles gambiae str. PEST]
Unigene23298_S_mosellanaA	gi|119113241|ref|XP_309478.3|	125	4e-28	AGAP011172-PA [Anopheles gambiae str. PEST] >gi|116131695|gb|EAA05138.3| AGAP011172-PA [Anopheles gambiae str. PEST]
Unigene35293_S_mosellanaA	gi|119113355|ref|XP_309537.3|	339	1e-91	AGAP011108-PA [Anopheles gambiae str. PEST] >gi|116131751|gb|EAA05247.3| AGAP011108-PA [Anopheles gambiae str. PEST]
Unigene21786_S_mosellanaA	gi|119113409|ref|XP_001237242.1|	96.3	1e-18	AGAP011081-PA [Anopheles gambiae str. PEST] >gi|116131777|gb|EAU77545.1| AGAP011081-PA [Anopheles gambiae str. PEST]
Unigene36671_S_mosellanaA	gi|119113440|ref|XP_309581.3|	124	2e-26	AGAP011064-PA [Anopheles gambiae str. PEST] >gi|116131789|gb|EAA05064.3| AGAP011064-PA [Anopheles gambiae str. PEST]
Unigene17248_S_mosellanaA	gi|119113449|ref|XP_309676.3|	467	1e-130	AGAP003490-PA [Anopheles gambiae str. PEST] >gi|116131477|gb|EAA05410.3| AGAP003490-PA [Anopheles gambiae str. PEST]
Unigene11990_S_mosellanaA	gi|119113666|ref|XP_310628.3|	526	1e-147	AGAP000466-PA [Anopheles gambiae str. PEST] >gi|32492587|tpe|CAD29866.1| TPA: acetylcholinesterase [Anopheles gambiae] >gi|116130469|gb|EAA06531.3| AGAP000466-PA [Anopheles gambiae str. PEST]
Unigene30231_S_mosellanaA	gi|119113830|ref|XP_314074.3|	281	3e-74	AGAP005178-PA [Anopheles gambiae str. PEST] >gi|116128307|gb|EAA09433.3| AGAP005178-PA [Anopheles gambiae str. PEST]
Unigene36334_S_mosellanaA	gi|119113846|ref|XP_314089.3|	1293	0	AGAP005191-PA [Anopheles gambiae str. PEST] >gi|116128315|gb|EAA09476.3| AGAP005191-PA [Anopheles gambiae str. PEST]
Unigene20602_S_mosellanaA	gi|119113908|ref|XP_314130.3|	256	2e-66	AGAP005226-PA [Anopheles gambiae str. PEST] >gi|116128345|gb|EAA09343.3| AGAP005226-PA [Anopheles gambiae str. PEST]
Unigene8629_S_mosellanaA	gi|119113993|ref|XP_314186.3|	180	5e-44	AGAP005266-PA [Anopheles gambiae str. PEST] >gi|116128383|gb|EAA09575.3| AGAP005266-PA [Anopheles gambiae str. PEST]
Unigene8806_S_mosellanaA	gi|119114031|ref|XP_318999.3|	161	2e-38	cuticular protein 81, RR-1 family (AGAP009879-PA) [Anopheles gambiae str. PEST] >gi|116118221|gb|EAA14438.4| AGAP009879-PA [Anopheles gambiae str. PEST]
Unigene6721_S_mosellanaA	gi|119114046|ref|XP_319006.3|	162	2e-38	AGAP009888-PA [Anopheles gambiae str. PEST] >gi|116118228|gb|EAA14440.3| AGAP009888-PA [Anopheles gambiae str. PEST]
CL451.Contig1_S_mosellanaA	gi|119114103|ref|XP_319037.3|	1132	0	AGAP009919-PA [Anopheles gambiae str. PEST] >gi|116118256|gb|EAA13839.4| AGAP009919-PA [Anopheles gambiae str. PEST]
Unigene21880_S_mosellanaA	gi|119114172|ref|XP_319094.3|	137	1e-31	AGAP009958-PA [Anopheles gambiae str. PEST] >gi|116118288|gb|EAA13904.3| AGAP009958-PA [Anopheles gambiae str. PEST]
Unigene35464_S_mosellanaA	gi|119114248|ref|XP_001238090.1|	151	2e-34	AGAP010006-PA [Anopheles gambiae str. PEST] >gi|116118325|gb|EAU76074.1| AGAP010006-PA [Anopheles gambiae str. PEST]
Unigene36512_S_mosellanaA	gi|119114298|ref|XP_319180.3|	346	1e-93	AGAP010034-PA [Anopheles gambiae str. PEST] >gi|158563990|sp|Q7Q107.3|MED6_ANOGA RecName: Full=Mediator of RNA polymerase II transcription subunit 6; AltName: Full=Mediator complex subunit 6 >gi|116118349|gb|EAA14057.3| AGAP010034-PA [Anopheles gambiae str. PEST]
Unigene36513_S_mosellanaA	gi|119114298|ref|XP_319180.3|	346	8e-94	AGAP010034-PA [Anopheles gambiae str. PEST] >gi|158563990|sp|Q7Q107.3|MED6_ANOGA RecName: Full=Mediator of RNA polymerase II transcription subunit 6; AltName: Full=Mediator complex subunit 6 >gi|116118349|gb|EAA14057.3| AGAP010034-PA [Anopheles gambiae str. PEST]
Unigene30540_S_mosellanaA	gi|119114413|ref|XP_001238114.1|	90.5	3e-17	AGAP010091-PA [Anopheles gambiae str. PEST] >gi|116118404|gb|EAU76098.1| AGAP010091-PA [Anopheles gambiae str. PEST]
Unigene11196_S_mosellanaA	gi|119114522|ref|XP_319318.3|	123	2e-27	AGAP010150-PA [Anopheles gambiae str. PEST] >gi|116118456|gb|EAA13844.4| AGAP010150-PA [Anopheles gambiae str. PEST]
Unigene13930_S_mosellanaA	gi|119114522|ref|XP_319318.3|	114	2e-24	AGAP010150-PA [Anopheles gambiae str. PEST] >gi|116118456|gb|EAA13844.4| AGAP010150-PA [Anopheles gambiae str. PEST]
Unigene15344_S_mosellanaA	gi|119114522|ref|XP_319318.3|	160	2e-38	AGAP010150-PA [Anopheles gambiae str. PEST] >gi|116118456|gb|EAA13844.4| AGAP010150-PA [Anopheles gambiae str. PEST]
Unigene37364_S_mosellanaA	gi|119114522|ref|XP_319318.3|	464	1e-129	AGAP010150-PA [Anopheles gambiae str. PEST] >gi|116118456|gb|EAA13844.4| AGAP010150-PA [Anopheles gambiae str. PEST]
Unigene5773_S_mosellanaA	gi|119114522|ref|XP_319318.3|	108	7e-23	AGAP010150-PA [Anopheles gambiae str. PEST] >gi|116118456|gb|EAA13844.4| AGAP010150-PA [Anopheles gambiae str. PEST]
Unigene2047_S_mosellanaA	gi|119114549|ref|XP_319335.3|	178	7e-44	AGAP010164-PA [Anopheles gambiae str. PEST] >gi|116118469|gb|EAA13810.3| AGAP010164-PA [Anopheles gambiae str. PEST]
Unigene38650_S_mosellanaA	gi|119114549|ref|XP_319335.3|	1155	0	AGAP010164-PA [Anopheles gambiae str. PEST] >gi|116118469|gb|EAA13810.3| AGAP010164-PA [Anopheles gambiae str. PEST]
Unigene42964_S_mosellanaA	gi|119114549|ref|XP_319335.3|	167	1e-40	AGAP010164-PA [Anopheles gambiae str. PEST] >gi|116118469|gb|EAA13810.3| AGAP010164-PA [Anopheles gambiae str. PEST]
Unigene6178_S_mosellanaA	gi|119114549|ref|XP_319335.3|	1201	0	AGAP010164-PA [Anopheles gambiae str. PEST] >gi|116118469|gb|EAA13810.3| AGAP010164-PA [Anopheles gambiae str. PEST]
Unigene28010_S_mosellanaA	gi|119114551|ref|XP_319337.3|	102	5e-21	AGAP010165-PA [Anopheles gambiae str. PEST] >gi|116118470|gb|EAA13896.3| AGAP010165-PA [Anopheles gambiae str. PEST]
Unigene5873_S_mosellanaA	gi|119114572|ref|XP_319355.3|	80.1	5e-14	AGAP010177-PA [Anopheles gambiae str. PEST] >gi|116118480|gb|EAA14001.3| AGAP010177-PA [Anopheles gambiae str. PEST]
Unigene18302_S_mosellanaA	gi|119114606|ref|XP_319374.3|	448	1e-124	C-type lectin, galactose-binding (AGAP010196-PA) [Anopheles gambiae str. PEST]
Unigene38778_S_mosellanaA	gi|119114630|ref|XP_319392.3|	164	1e-39	AGAP010208-PA [Anopheles gambiae str. PEST] >gi|116118508|gb|EAA14136.3| AGAP010208-PA [Anopheles gambiae str. PEST]
Unigene40539_S_mosellanaA	gi|119114630|ref|XP_319392.3|	119	5e-26	AGAP010208-PA [Anopheles gambiae str. PEST] >gi|116118508|gb|EAA14136.3| AGAP010208-PA [Anopheles gambiae str. PEST]
Unigene22012_S_mosellanaA	gi|119114636|ref|XP_319395.3|	279	1e-73	AGAP010211-PA [Anopheles gambiae str. PEST] >gi|116118511|gb|EAA14524.3| AGAP010211-PA [Anopheles gambiae str. PEST]
Unigene7595_S_mosellanaA	gi|119114642|ref|XP_319398.3|	308	4e-82	AGAP010214-PA [Anopheles gambiae str. PEST] >gi|116118514|gb|EAA43639.3| AGAP010214-PA [Anopheles gambiae str. PEST]
Unigene7596_S_mosellanaA	gi|119114642|ref|XP_319398.3|	308	4e-82	AGAP010214-PA [Anopheles gambiae str. PEST] >gi|116118514|gb|EAA43639.3| AGAP010214-PA [Anopheles gambiae str. PEST]
Unigene7597_S_mosellanaA	gi|119114642|ref|XP_319398.3|	308	4e-82	AGAP010214-PA [Anopheles gambiae str. PEST] >gi|116118514|gb|EAA43639.3| AGAP010214-PA [Anopheles gambiae str. PEST]
Unigene39209_S_mosellanaA	gi|119114644|ref|XP_001238150.1|	210	4e-53	AGAP010215-PA [Anopheles gambiae str. PEST] >gi|116118515|gb|EAU76134.1| AGAP010215-PA [Anopheles gambiae str. PEST]
Unigene6595_S_mosellanaA	gi|119114673|ref|XP_319423.3|	859	0	AGAP010235-PA [Anopheles gambiae str. PEST] >gi|116118529|gb|EAA13953.3| AGAP010235-PA [Anopheles gambiae str. PEST]
Unigene6596_S_mosellanaA	gi|119114673|ref|XP_319423.3|	831	0	AGAP010235-PA [Anopheles gambiae str. PEST] >gi|116118529|gb|EAA13953.3| AGAP010235-PA [Anopheles gambiae str. PEST]
Unigene6597_S_mosellanaA	gi|119114673|ref|XP_319423.3|	859	0	AGAP010235-PA [Anopheles gambiae str. PEST] >gi|116118529|gb|EAA13953.3| AGAP010235-PA [Anopheles gambiae str. PEST]
Unigene6598_S_mosellanaA	gi|119114673|ref|XP_319423.3|	831	0	AGAP010235-PA [Anopheles gambiae str. PEST] >gi|116118529|gb|EAA13953.3| AGAP010235-PA [Anopheles gambiae str. PEST]
Unigene30530_S_mosellanaA	gi|119114714|ref|XP_319449.3|	204	1e-51	AGAP010260-PA [Anopheles gambiae str. PEST] >gi|116118548|gb|EAA13966.3| AGAP010260-PA [Anopheles gambiae str. PEST]
Unigene33447_S_mosellanaA	gi|119114969|ref|XP_310809.3|	363	1e-98	AGAP000312-PA [Anopheles gambiae str. PEST] >gi|116130609|gb|EAA06359.3| AGAP000312-PA [Anopheles gambiae str. PEST]
Unigene16974_S_mosellanaA	gi|119114983|ref|XP_310818.3|	245	2e-63	AGAP000306-PA [Anopheles gambiae str. PEST] >gi|170045059|ref|XP_001850140.1| histone h2a [Culex quinquefasciatus] >gi|116130616|gb|EAA06529.3| AGAP000306-PA [Anopheles gambiae str. PEST] >gi|167868104|gb|EDS31487.1| histone h2a [Culex quinquefasciatus]
Unigene17334_S_mosellanaA	gi|119115166|ref|XP_310922.3|	536	1e-150	AGAP000211-PA [Anopheles gambiae str. PEST]
Unigene38112_S_mosellanaA	gi|119115200|ref|XP_310939.3|	2393	0	AGAP000195-PA [Anopheles gambiae str. PEST] >gi|116130721|gb|EAA06404.3| AGAP000195-PA [Anopheles gambiae str. PEST]
Unigene16239_S_mosellanaA	gi|119115233|ref|XP_566226.2|	134	7e-30	cuticular protein 128, RR-1 family (AGAP000177-PA) [Anopheles gambiae str. PEST] >gi|116130737|gb|EAL41269.2| AGAP000177-PA [Anopheles gambiae str. PEST]
Unigene17286_S_mosellanaA	gi|119360187|ref|YP_913162.1|	57.8	9e-07	NADH dehydrogenase subunit 5 [Romanomermis culicivorax] >gi|118767497|gb|ABL11589.1| NADH dehydrogenase subunit 5 [Romanomermis culicivorax]
CL27.Contig1_S_mosellanaA	gi|119488237|gb|ABL75463.1|	646	0	iPLA-2 [Aedes aegypti]
Unigene20187_S_mosellanaA	gi|119578297|gb|EAW57893.1|	54.7	8e-06	splicing factor, arginine/serine-rich 2, interacting protein, isoform CRA_b [Homo sapiens]
Unigene27666_S_mosellanaA	gi|119584581|gb|EAW64177.1|	59.3	5e-08	hCG2042888, isoform CRA_a [Homo sapiens] >gi|119584582|gb|EAW64178.1| hCG2042888, isoform CRA_a [Homo sapiens] >gi|119584583|gb|EAW64179.1| hCG2042888, isoform CRA_a [Homo sapiens]
Unigene23099_S_mosellanaA	gi|119606297|gb|EAW85891.1|	96.3	4e-19	zinc finger protein 33A, isoform CRA_d [Homo sapiens]
Unigene13053_S_mosellanaA	gi|119613501|gb|EAW93095.1|	95.9	7e-19	hCG32740, isoform CRA_b [Homo sapiens]
Unigene3915_S_mosellanaA	gi|119619953|gb|EAW99547.1|	97.8	1e-19	thymosin, beta 10, isoform CRA_a [Homo sapiens] >gi|119619954|gb|EAW99548.1| thymosin, beta 10, isoform CRA_a [Homo sapiens]
Unigene16347_S_mosellanaA	gi|119624987|gb|EAX04582.1|	58.9	8e-07	hCG1999844 [Homo sapiens]
Unigene16349_S_mosellanaA	gi|119624987|gb|EAX04582.1|	58.9	1e-07	hCG1999844 [Homo sapiens]
Unigene19096_S_mosellanaA	gi|119624987|gb|EAX04582.1|	63.2	2e-08	hCG1999844 [Homo sapiens]
Unigene27545_S_mosellanaA	gi|119624987|gb|EAX04582.1|	52.4	6e-06	hCG1999844 [Homo sapiens]
Unigene13919_S_mosellanaA	gi|119627579|gb|EAX07174.1|	126	6e-28	hCG1793893 [Homo sapiens]
Unigene16543_S_mosellanaA	gi|119627579|gb|EAX07174.1|	119	2e-25	hCG1793893 [Homo sapiens]
Unigene16544_S_mosellanaA	gi|119627579|gb|EAX07174.1|	108	4e-22	hCG1793893 [Homo sapiens]
Unigene16545_S_mosellanaA	gi|119627579|gb|EAX07174.1|	117	1e-24	hCG1793893 [Homo sapiens]
Unigene16546_S_mosellanaA	gi|119627579|gb|EAX07174.1|	102	4e-20	hCG1793893 [Homo sapiens]
Unigene16547_S_mosellanaA	gi|119627579|gb|EAX07174.1|	105	3e-21	hCG1793893 [Homo sapiens]
Unigene16548_S_mosellanaA	gi|119627579|gb|EAX07174.1|	95.1	5e-18	hCG1793893 [Homo sapiens]
Unigene16549_S_mosellanaA	gi|119627579|gb|EAX07174.1|	113	1e-23	hCG1793893 [Homo sapiens]
Unigene16550_S_mosellanaA	gi|119627579|gb|EAX07174.1|	99.4	2e-19	hCG1793893 [Homo sapiens]
Unigene16551_S_mosellanaA	gi|119627579|gb|EAX07174.1|	105	4e-21	hCG1793893 [Homo sapiens]
Unigene16552_S_mosellanaA	gi|119627579|gb|EAX07174.1|	92.4	3e-17	hCG1793893 [Homo sapiens]
Unigene16553_S_mosellanaA	gi|119627579|gb|EAX07174.1|	107	8e-22	hCG1793893 [Homo sapiens]
Unigene16554_S_mosellanaA	gi|119627579|gb|EAX07174.1|	99.4	2e-19	hCG1793893 [Homo sapiens]
Unigene16555_S_mosellanaA	gi|119627579|gb|EAX07174.1|	101	4e-20	hCG1793893 [Homo sapiens]
Unigene16556_S_mosellanaA	gi|119627579|gb|EAX07174.1|	92.4	3e-17	hCG1793893 [Homo sapiens]
Unigene16557_S_mosellanaA	gi|119627579|gb|EAX07174.1|	93.6	1e-17	hCG1793893 [Homo sapiens]
Unigene16558_S_mosellanaA	gi|119627579|gb|EAX07174.1|	85.9	2e-15	hCG1793893 [Homo sapiens]
Unigene31562_S_mosellanaA	gi|119627579|gb|EAX07174.1|	90.9	2e-17	hCG1793893 [Homo sapiens]
Unigene5433_S_mosellanaA	gi|119627579|gb|EAX07174.1|	67.4	2e-10	hCG1793893 [Homo sapiens]
Unigene37538_S_mosellanaA	gi|1196504|gb|AAC37262.1|	346	2e-93	vitellogenin convertase [Aedes aegypti]
Unigene37539_S_mosellanaA	gi|1196504|gb|AAC37262.1|	293	9e-78	vitellogenin convertase [Aedes aegypti]
Unigene17138_S_mosellanaA	gi|119709818|ref|NP_032158.2|	89.7	3e-17	glutamine repeat protein 1 [Mus musculus]
Unigene40295_S_mosellanaA	gi|12007319|gb|AAG45134.1|AF310894_3	65.1	2e-09	BOP [Dictyostelium discoideum]
Unigene15541_S_mosellanaA	gi|120537966|gb|AAI29581.1|	276	6e-73	LOC100036877 protein [Xenopus laevis]
Unigene17299_S_mosellanaA	gi|121511992|gb|ABM55447.1|	119	2e-25	ribosome-associated membrane protein [Xenopsylla cheopis]
Unigene20176_S_mosellanaA	gi|121953450|sp|Q0IEK6.1|EPG5_AEDAE	714	0	RecName: Full=Ectopic P granules protein 5 homolog
Unigene20453_S_mosellanaA	gi|121953450|sp|Q0IEK6.1|EPG5_AEDAE	747	0	RecName: Full=Ectopic P granules protein 5 homolog
Unigene21548_S_mosellanaA	gi|121953555|sp|Q0IG18.1|UFL1_AEDAE	354	3e-96	RecName: Full=E3 UFM1-protein ligase 1 homolog
Unigene19163_S_mosellanaA	gi|121954209|sp|Q16FL6.1|EIF3L_AEDAE	812	0	RecName: Full=Eukaryotic translation initiation factor 3 subunit L; Short=eIF3l
Unigene31904_S_mosellanaA	gi|121955130|sp|Q16RR7.1|MED8_AEDAE	342	1e-92	RecName: Full=Mediator of RNA polymerase II transcription subunit 8; AltName: Full=Mediator complex subunit 8
Unigene36525_S_mosellanaA	gi|121955142|sp|Q16RX1.1|MED21_AEDAE	210	4e-53	RecName: Full=Mediator of RNA polymerase II transcription subunit 21; AltName: Full=Mediator complex subunit 21
Unigene36526_S_mosellanaA	gi|121955142|sp|Q16RX1.1|MED21_AEDAE	210	3e-53	RecName: Full=Mediator of RNA polymerase II transcription subunit 21; AltName: Full=Mediator complex subunit 21
Unigene15096_S_mosellanaA	gi|121955549|sp|Q16WU7.1|WSCD_AEDAE	350	4e-95	RecName: Full=WSCD family member AAEL009094
Unigene21573_S_mosellanaA	gi|121955571|sp|Q16X15.1|MED24_AEDAE	521	1e-146	RecName: Full=Mediator of RNA polymerase II transcription subunit 24; AltName: Full=Mediator complex subunit 24
Unigene38710_S_mosellanaA	gi|121955980|sp|Q172Y1.1|MED30_AEDAE	199	3e-50	RecName: Full=Mediator of RNA polymerase II transcription subunit 30; AltName: Full=Mediator complex subunit 30
Unigene21662_S_mosellanaA	gi|121956246|sp|Q177A7.1|MED4_AEDAE	325	3e-87	RecName: Full=Mediator of RNA polymerase II transcription subunit 4; AltName: Full=Mediator complex subunit 4
Unigene37235_S_mosellanaA	gi|121956306|sp|Q178A5.1|UFC1_AEDAE	320	2e-86	RecName: Full=Ubiquitin-fold modifier-conjugating enzyme 1; AltName: Full=Ufm1-conjugating enzyme 1
Unigene35074_S_mosellanaA	gi|121956561|sp|Q17BA4.1|MED15_AEDAE	449	1e-124	RecName: Full=Mediator of RNA polymerase II transcription subunit 15; AltName: Full=Mediator complex subunit 15
Unigene8682_S_mosellanaA	gi|121956853|sp|Q17ED3.1|U466_AEDAE	103	2e-20	RecName: Full=UPF0466 protein AAEL003858, mitochondrial; Flags: Precursor
Unigene34901_S_mosellanaA	gi|121957296|sp|Q17JB7.1|CTU2_AEDAE	322	2e-86	RecName: Full=Cytoplasmic tRNA 2-thiolation protein 2
CL167.Contig1_S_mosellanaA	gi|121957643|sp|Q17MZ8.1|ENY2_AEDAE	125	2e-27	RecName: Full=Enhancer of yellow 2 transcription factor
Unigene7697_S_mosellanaA	gi|121957757|sp|Q17P98.1|MED28_AEDAE	206	1e-51	RecName: Full=Mediator of RNA polymerase II transcription subunit 28; AltName: Full=Mediator complex subunit 28
Unigene38121_S_mosellanaA	gi|121959054|sp|Q1HQF8.1|KTAP2_AEDAE	181	1e-44	RecName: Full=Protein KRTCAP2 homolog >gi|94469340|gb|ABF18519.1| keratinocytes-associated protein 2-like protein [Aedes aegypti]
Unigene3855_S_mosellanaA	gi|121962482|sp|Q1ZXH2.1|FHKB_DICDI	73.6	3e-12	RecName: Full=Probable serine/threonine-protein kinase fhkB; AltName: Full=Forkhead-associated kinase protein B
Unigene26418_S_mosellanaA	gi|122000124|sp|Q2LD53.1|T23O_MAYDE	73.9	2e-12	RecName: Full=Tryptophan 2,3-dioxygenase; Short=TDO; AltName: Full=Tryptamin 2,3-dioxygenase; AltName: Full=Tryptophan oxygenase; Short=TO; Short=TRPO; AltName: Full=Tryptophan pyrrolase; AltName: Full=Tryptophanase >gi|85070116|gb|ABC69733.1| vermilion [Mayetiola destructor]
Unigene26419_S_mosellanaA	gi|122000124|sp|Q2LD53.1|T23O_MAYDE	122	5e-27	RecName: Full=Tryptophan 2,3-dioxygenase; Short=TDO; AltName: Full=Tryptamin 2,3-dioxygenase; AltName: Full=Tryptophan oxygenase; Short=TO; Short=TRPO; AltName: Full=Tryptophan pyrrolase; AltName: Full=Tryptophanase >gi|85070116|gb|ABC69733.1| vermilion [Mayetiola destructor]
Unigene28368_S_mosellanaA	gi|122000124|sp|Q2LD53.1|T23O_MAYDE	100	1e-20	RecName: Full=Tryptophan 2,3-dioxygenase; Short=TDO; AltName: Full=Tryptamin 2,3-dioxygenase; AltName: Full=Tryptophan oxygenase; Short=TO; Short=TRPO; AltName: Full=Tryptophan pyrrolase; AltName: Full=Tryptophanase >gi|85070116|gb|ABC69733.1| vermilion [Mayetiola destructor]
Unigene40289_S_mosellanaA	gi|122000124|sp|Q2LD53.1|T23O_MAYDE	445	1e-123	RecName: Full=Tryptophan 2,3-dioxygenase; Short=TDO; AltName: Full=Tryptamin 2,3-dioxygenase; AltName: Full=Tryptophan oxygenase; Short=TO; Short=TRPO; AltName: Full=Tryptophan pyrrolase; AltName: Full=Tryptophanase >gi|85070116|gb|ABC69733.1| vermilion [Mayetiola destructor]
Unigene16435_S_mosellanaA	gi|122001|sp|P21896.2|H2A_CHITH	237	1e-61	RecName: Full=Histone H2A >gi|7085|emb|CAA39773.1| histone H2A [Chironomus thummi]
Unigene16148_S_mosellanaA	gi|122001611|sp|Q2PQM1.1|RS6_GLOMM	407	1e-112	RecName: Full=40S ribosomal protein S6 >gi|83595301|gb|ABC25102.1| ribosomal protein S6 [Glossina morsitans morsitans] >gi|289739785|gb|ADD18640.1| ribosomal protein S6 [Glossina morsitans morsitans]
Unigene19201_S_mosellanaA	gi|122001617|sp|Q2PQM7.1|IDGF4_GLOMM	484	1e-135	RecName: Full=Chitinase-like protein Idgf4; AltName: Full=Imaginal disk growth factor protein 4; Flags: Precursor >gi|83595289|gb|ABC25096.1| imaginal disc growth factor 4 [Glossina morsitans morsitans] >gi|289739489|gb|ADD18492.1| chitinase [Glossina morsitans morsitans]
Unigene23505_S_mosellanaA	gi|122050127|sp|Q4KTD9.1|RS3A_SUBDO	263	4e-69	RecName: Full=40S ribosomal protein S3a >gi|61654706|gb|AAX48879.1| S3a [Suberites domuncula]
Unigene23506_S_mosellanaA	gi|122050127|sp|Q4KTD9.1|RS3A_SUBDO	145	7e-34	RecName: Full=40S ribosomal protein S3a >gi|61654706|gb|AAX48879.1| S3a [Suberites domuncula]
Unigene45056_S_mosellanaA	gi|122057631|sp|Q556J6.1|Y4007_DICDI	76.6	3e-13	RecName: Full=Putative cyclin-dependent serine/threonine-protein kinase DDB_G0272797/DDB_G0274007
Unigene38838_S_mosellanaA	gi|122067238|sp|Q16K67.1|MED16_AEDAE	299	7e-80	RecName: Full=Mediator of RNA polymerase II transcription subunit 16; AltName: Full=Mediator complex subunit 16
Unigene803_S_mosellanaA	gi|122067238|sp|Q16K67.1|MED16_AEDAE	597	1e-169	RecName: Full=Mediator of RNA polymerase II transcription subunit 16; AltName: Full=Mediator complex subunit 16
Unigene20389_S_mosellanaA	gi|122067457|sp|Q16NZ8.1|SCC4_AEDAE	696	0	RecName: Full=MAU2 chromatid cohesion factor homolog; AltName: Full=Cohesin loading complex subunit SCC4 homolog
Unigene16149_S_mosellanaA	gi|122068562|sp|Q179T2.1|MUT7_AEDAE	465	1e-129	RecName: Full=Probable exonuclease mut-7 homolog; AltName: Full=Exonuclease 3'-5' domain-containing protein 3 homolog
Unigene21359_S_mosellanaA	gi|122068838|sp|Q17EJ1.1|MTG1_AEDAE	400	1e-110	RecName: Full=Mitochondrial GTPase 1; Flags: Precursor
CL428.Contig1_S_mosellanaA	gi|122093171|sp|Q16HE8.1|NKD_AEDAE	277	2e-72	RecName: Full=Protein naked cuticle homolog
Unigene20124_S_mosellanaA	gi|122095142|sp|Q17FB8.1|GLT25_AEDAE	647	0	RecName: Full=Glycosyltransferase 25 family member; Flags: Precursor
Unigene39550_S_mosellanaA	gi|122103260|sp|Q0IEG8.1|ARP8_AEDAE	366	1e-100	RecName: Full=Actin-related protein 8
Unigene35452_S_mosellanaA	gi|122105052|sp|Q16MY0.1|WDR48_AEDAE	1050	0	RecName: Full=WD repeat-containing protein 48 homolog
Unigene22585_S_mosellanaA	gi|122105138|sp|Q16P90.1|MOCO3_AEDAE	181	1e-44	RecName: Full=Molybdenum cofactor sulfurase 3; Short=MOS 3; Short=MoCo sulfurase 3; AltName: Full=Protein maroon-like 3; Short=Ma-l 3
Unigene23143_S_mosellanaA	gi|122105138|sp|Q16P90.1|MOCO3_AEDAE	98.6	7e-20	RecName: Full=Molybdenum cofactor sulfurase 3; Short=MOS 3; Short=MoCo sulfurase 3; AltName: Full=Protein maroon-like 3; Short=Ma-l 3
Unigene33228_S_mosellanaA	gi|122105300|sp|Q16RL8.1|KLHDB_AEDAE	1172	0	RecName: Full=Kelch-like protein diablo
Unigene21571_S_mosellanaA	gi|122105719|sp|Q16Y34.1|MC17_AEDAE	295	3e-78	RecName: Full=Alpha-tubulin N-acetyltransferase; Short=Alpha-TAT; Short=TAT; AltName: Full=Acetyltransferase MEC-17
Unigene34692_S_mosellanaA	gi|122106997|sp|Q17L24.1|DRE2_AEDAE	239	2e-61	RecName: Full=Anamorsin homolog; AltName: Full=Fe-S cluster assembly protein DRE2 homolog
Unigene18671_S_mosellanaA	gi|122107253|sp|Q17Q06.1|EIF3C_AEDAE	1343	0	RecName: Full=Eukaryotic translation initiation factor 3 subunit C; Short=eIF3c; AltName: Full=Eukaryotic translation initiation factor 3 subunit 8
Unigene42328_S_mosellanaA	gi|122114971|sp|Q0IEH7.1|PTER_AEDAE	403	1e-110	RecName: Full=Phosphotriesterase-related protein; AltName: Full=Parathion hydrolase-related protein
Unigene7213_S_mosellanaA	gi|122115038|sp|Q0IFL2.1|RUVB1_AEDAE	728	0	RecName: Full=RuvB-like helicase 1; AltName: Full=Pontin
Unigene15469_S_mosellanaA	gi|122116404|sp|Q16GH0.1|MOCO1_AEDAE	275	2e-72	RecName: Full=Molybdenum cofactor sulfurase 1; Short=MOS 1; Short=MoCo sulfurase 1; AltName: Full=Protein maroon-like 1; Short=Ma-l 1
Unigene37036_S_mosellanaA	gi|122117005|sp|Q16RI1.1|OPI10_AEDAE	299	1e-79	RecName: Full=Protein OPI10 homolog
Unigene35286_S_mosellanaA	gi|122117247|sp|Q16VW9.1|CCD22_AEDAE	473	1e-131	RecName: Full=Coiled-coil domain-containing protein 22 homolog
Unigene35287_S_mosellanaA	gi|122117247|sp|Q16VW9.1|CCD22_AEDAE	473	1e-131	RecName: Full=Coiled-coil domain-containing protein 22 homolog
Unigene16961_S_mosellanaA	gi|122117419|sp|Q16YA8.1|MAEL_AEDAE	181	1e-43	RecName: Full=Protein maelstrom homolog
Unigene7430_S_mosellanaA	gi|122117419|sp|Q16YA8.1|MAEL_AEDAE	201	6e-50	RecName: Full=Protein maelstrom homolog
Unigene21583_S_mosellanaA	gi|122117510|sp|Q16ZN9.1|COG3_AEDAE	702	0	RecName: Full=Conserved oligomeric Golgi complex subunit 3; Short=COG complex subunit 3; AltName: Full=Component of oligomeric Golgi complex 3
Unigene7035_S_mosellanaA	gi|122117713|sp|Q174D3.1|MED19_AEDAE	363	2e-98	RecName: Full=Mediator of RNA polymerase II transcription subunit 19; AltName: Full=Mediator complex subunit 19
Unigene18393_S_mosellanaA	gi|122117844|sp|Q177J8.1|EIF3K_AEDAE	277	5e-73	RecName: Full=Eukaryotic translation initiation factor 3 subunit K; Short=eIF3k; AltName: Full=eIF-3 p25
Unigene37385_S_mosellanaA	gi|122118013|sp|Q17AI4.1|U518_AEDAE	551	1e-155	RecName: Full=UPF0518 protein AAEL005291
Unigene31650_S_mosellanaA	gi|122118710|sp|Q17LR9.1|MED20_AEDAE	312	2e-83	RecName: Full=Mediator of RNA polymerase II transcription subunit 20; AltName: Full=Mediator complex subunit 20
Unigene27362_S_mosellanaA	gi|122125806|sp|Q4KTG9.1|RL17_SUBDO	76.6	3e-13	RecName: Full=60S ribosomal protein L17 >gi|61654646|gb|AAX48849.1| L17 [Suberites domuncula]
Unigene33917_S_mosellanaA	gi|122129504|sp|Q557C9.1|HBX5_DICDI	65.9	7e-10	RecName: Full=Homeobox protein 5; Short=DdHbx-5
Unigene42470_S_mosellanaA	gi|122129504|sp|Q557C9.1|HBX5_DICDI	78.2	6e-13	RecName: Full=Homeobox protein 5; Short=DdHbx-5
Unigene34039_S_mosellanaA	gi|122696686|emb|CAL23152.1|	54.3	6e-06	gustatory receptor candidate 19 [Tribolium castaneum] >gi|163716740|gb|ABY40594.1| gustatory receptor [Tribolium castaneum]
Unigene42517_S_mosellanaA	gi|122696686|emb|CAL23152.1|	53.9	2e-06	gustatory receptor candidate 19 [Tribolium castaneum] >gi|163716740|gb|ABY40594.1| gustatory receptor [Tribolium castaneum]
Unigene7104_S_mosellanaA	gi|122937734|gb|ABM68580.1|	823	0	AAEL002532-PA [Aedes aegypti]
Unigene34987_S_mosellanaA	gi|122937737|gb|ABM68582.1|	220	1e-55	AAEL001215-PA [Aedes aegypti]
Unigene17149_S_mosellanaA	gi|122937738|gb|ABM68583.1|	170	2e-40	AAEL001201-PA [Aedes aegypti]
Unigene2226_S_mosellanaA	gi|122937753|gb|ABM68595.1|	123	4e-27	AAEL013088-PA [Aedes aegypti]
Unigene8804_S_mosellanaA	gi|122937758|gb|ABM68600.1|	980	0	AAEL013098-PA [Aedes aegypti]
Unigene7942_S_mosellanaA	gi|122937768|gb|ABM68607.1|	354	1e-95	AAEL008100-PA [Aedes aegypti]
Unigene6683_S_mosellanaA	gi|122937771|gb|ABM68609.1|	168	2e-40	AAEL014559-PA [Aedes aegypti]
Unigene6684_S_mosellanaA	gi|122937771|gb|ABM68609.1|	131	2e-29	AAEL014559-PA [Aedes aegypti]
Unigene16382_S_mosellanaA	gi|122937775|gb|ABM68612.1|	391	1e-107	AAEL014711-PA [Aedes aegypti]
Unigene16648_S_mosellanaA	gi|122937775|gb|ABM68612.1|	125	4e-27	AAEL014711-PA [Aedes aegypti]
Unigene18047_S_mosellanaA	gi|122937775|gb|ABM68612.1|	231	4e-59	AAEL014711-PA [Aedes aegypti]
Unigene7288_S_mosellanaA	gi|122937775|gb|ABM68612.1|	860	0	AAEL014711-PA [Aedes aegypti]
Unigene8017_S_mosellanaA	gi|122937788|gb|ABM68622.1|	124	5e-27	AAEL010594-PA [Aedes aegypti]
Unigene8018_S_mosellanaA	gi|122937788|gb|ABM68622.1|	122	2e-26	AAEL010594-PA [Aedes aegypti]
Unigene30297_S_mosellanaA	gi|123227460|emb|CAM27169.1|	174	3e-42	novel KRAB box and zinc finger, C2H2 type domain containing protein [Mus musculus] >gi|123228015|emb|CAM18185.1| novel KRAB box and zinc finger, C2H2 type domain containing protein [Mus musculus]
Unigene29987_S_mosellanaA	gi|123244705|emb|CAM22692.1|	263	8e-69	novel protein [Mus musculus]
Unigene41088_S_mosellanaA	gi|123255681|emb|CAM16904.1|	79.7	4e-14	nardilysin, N-arginine dibasic convertase, NRD convertase 1 [Mus musculus]
Unigene33698_S_mosellanaA	gi|123318682|ref|XP_001293021.1|	58.2	1e-07	ankyrin repeat protein [Trichomonas vaginalis G3]
Unigene11037_S_mosellanaA	gi|123382197|ref|XP_001298658.1|	88.6	7e-17	ankyrin repeat protein [Trichomonas vaginalis G3]
Unigene20740_S_mosellanaA	gi|123382197|ref|XP_001298658.1|	160	3e-38	ankyrin repeat protein [Trichomonas vaginalis G3]
Unigene12299_S_mosellanaA	gi|123388479|ref|XP_001299577.1|	55.8	2e-06	hypothetical protein [Trichomonas vaginalis G3] >gi|121880455|gb|EAX86647.1| hypothetical protein TVAG_243050 [Trichomonas vaginalis G3]
Unigene36691_S_mosellanaA	gi|123390300|ref|XP_001299861.1|	59.7	2e-07	linker histone H1 and H5 family protein [Trichomonas vaginalis G3] >gi|121880797|gb|EAX86931.1| linker histone H1 and H5 family protein [Trichomonas vaginalis G3]
Unigene21772_S_mosellanaA	gi|123398895|ref|XP_001301365.1|	124	4e-27	ankyrin repeat protein [Trichomonas vaginalis G3]
Unigene10968_S_mosellanaA	gi|123398905|ref|XP_001301368.1|	103	3e-21	ankyrin repeat protein [Trichomonas vaginalis G3]
Unigene28914_S_mosellanaA	gi|123398905|ref|XP_001301368.1|	143	6e-33	ankyrin repeat protein [Trichomonas vaginalis G3]
Unigene5909_S_mosellanaA	gi|123398905|ref|XP_001301368.1|	185	3e-45	ankyrin repeat protein [Trichomonas vaginalis G3]
Unigene36404_S_mosellanaA	gi|123400471|ref|XP_001301665.1|	60.1	2e-07	Beige/BEACH domain containing protein [Trichomonas vaginalis G3] >gi|121882874|gb|EAX88735.1| Beige/BEACH domain containing protein [Trichomonas vaginalis G3]
Unigene5162_S_mosellanaA	gi|123407470|ref|XP_001303014.1|	108	5e-23	ankyrin repeat protein [Trichomonas vaginalis G3]
Unigene23983_S_mosellanaA	gi|123414693|ref|XP_001304541.1|	67.4	2e-10	ankyrin repeat protein [Trichomonas vaginalis G3]
Unigene43421_S_mosellanaA	gi|123414693|ref|XP_001304541.1|	63.2	3e-09	ankyrin repeat protein [Trichomonas vaginalis G3]
Unigene855_S_mosellanaA	gi|123414693|ref|XP_001304541.1|	150	2e-34	ankyrin repeat protein [Trichomonas vaginalis G3]
Unigene857_S_mosellanaA	gi|123414693|ref|XP_001304541.1|	87.8	1e-16	ankyrin repeat protein [Trichomonas vaginalis G3]
Unigene34551_S_mosellanaA	gi|123416016|ref|XP_001304808.1|	146	1e-33	MHC_I C-terminus family protein [Trichomonas vaginalis G3] >gi|121886285|gb|EAX91878.1| MHC_I C-terminus family protein [Trichomonas vaginalis G3]
Unigene34468_S_mosellanaA	gi|123421285|ref|XP_001305956.1|	70.5	2e-10	viral A-type inclusion protein [Trichomonas vaginalis G3]
Unigene34470_S_mosellanaA	gi|123421285|ref|XP_001305956.1|	73.6	2e-11	viral A-type inclusion protein [Trichomonas vaginalis G3]
Unigene30647_S_mosellanaA	gi|123421863|ref|XP_001306068.1|	56.6	1e-06	hypothetical protein [Trichomonas vaginalis G3] >gi|121887622|gb|EAX93138.1| conserved hypothetical protein [Trichomonas vaginalis G3]
Unigene30648_S_mosellanaA	gi|123421863|ref|XP_001306068.1|	56.6	1e-06	hypothetical protein [Trichomonas vaginalis G3] >gi|121887622|gb|EAX93138.1| conserved hypothetical protein [Trichomonas vaginalis G3]
Unigene39252_S_mosellanaA	gi|123429531|ref|XP_001307718.1|	57	3e-07	ankyrin repeat protein [Trichomonas vaginalis G3]
Unigene30199_S_mosellanaA	gi|123430060|ref|XP_001307793.1|	120	7e-26	CAMK family protein kinase [Trichomonas vaginalis G3] >gi|121889442|gb|EAX94863.1| CAMK family protein kinase [Trichomonas vaginalis G3]
Unigene30200_S_mosellanaA	gi|123430060|ref|XP_001307793.1|	133	9e-30	CAMK family protein kinase [Trichomonas vaginalis G3] >gi|121889442|gb|EAX94863.1| CAMK family protein kinase [Trichomonas vaginalis G3]
Unigene18538_S_mosellanaA	gi|123431636|ref|XP_001308251.1|	113	3e-23	flocculin [Trichomonas vaginalis G3]
Unigene21200_S_mosellanaA	gi|123431636|ref|XP_001308251.1|	107	3e-21	flocculin [Trichomonas vaginalis G3]
Unigene21201_S_mosellanaA	gi|123431636|ref|XP_001308251.1|	90.1	4e-16	flocculin [Trichomonas vaginalis G3]
Unigene34280_S_mosellanaA	gi|123431636|ref|XP_001308251.1|	71.2	2e-10	flocculin [Trichomonas vaginalis G3]
Unigene36218_S_mosellanaA	gi|123431636|ref|XP_001308251.1|	138	1e-30	flocculin [Trichomonas vaginalis G3]
Unigene40678_S_mosellanaA	gi|123431636|ref|XP_001308251.1|	124	1e-26	flocculin [Trichomonas vaginalis G3]
Unigene6623_S_mosellanaA	gi|123431636|ref|XP_001308251.1|	98.2	1e-18	flocculin [Trichomonas vaginalis G3]
Unigene7119_S_mosellanaA	gi|123431636|ref|XP_001308251.1|	111	2e-22	flocculin [Trichomonas vaginalis G3]
Unigene7120_S_mosellanaA	gi|123431636|ref|XP_001308251.1|	111	2e-22	flocculin [Trichomonas vaginalis G3]
Unigene39780_S_mosellanaA	gi|123434429|ref|XP_001308810.1|	57.8	1e-06	hypothetical protein [Trichomonas vaginalis G3] >gi|121890508|gb|EAX95880.1| hypothetical protein TVAG_008910 [Trichomonas vaginalis G3]
Unigene11936_S_mosellanaA	gi|123437955|ref|XP_001309767.1|	129	1e-28	ankyrin repeat protein [Trichomonas vaginalis G3]
Unigene12135_S_mosellanaA	gi|123437955|ref|XP_001309767.1|	188	3e-46	ankyrin repeat protein [Trichomonas vaginalis G3]
Unigene13903_S_mosellanaA	gi|123437955|ref|XP_001309767.1|	82	7e-15	ankyrin repeat protein [Trichomonas vaginalis G3]
Unigene14523_S_mosellanaA	gi|123437955|ref|XP_001309767.1|	97.1	5e-34	ankyrin repeat protein [Trichomonas vaginalis G3]
Unigene14524_S_mosellanaA	gi|123437955|ref|XP_001309767.1|	161	2e-38	ankyrin repeat protein [Trichomonas vaginalis G3]
Unigene18282_S_mosellanaA	gi|123437955|ref|XP_001309767.1|	290	2e-76	ankyrin repeat protein [Trichomonas vaginalis G3]
Unigene18283_S_mosellanaA	gi|123437955|ref|XP_001309767.1|	292	5e-77	ankyrin repeat protein [Trichomonas vaginalis G3]
Unigene20670_S_mosellanaA	gi|123437955|ref|XP_001309767.1|	418	1e-115	ankyrin repeat protein [Trichomonas vaginalis G3]
Unigene24190_S_mosellanaA	gi|123437955|ref|XP_001309767.1|	164	3e-39	ankyrin repeat protein [Trichomonas vaginalis G3]
Unigene28115_S_mosellanaA	gi|123437955|ref|XP_001309767.1|	89.4	4e-17	ankyrin repeat protein [Trichomonas vaginalis G3]
Unigene30078_S_mosellanaA	gi|123437955|ref|XP_001309767.1|	190	2e-46	ankyrin repeat protein [Trichomonas vaginalis G3]
Unigene3407_S_mosellanaA	gi|123437955|ref|XP_001309767.1|	129	6e-29	ankyrin repeat protein [Trichomonas vaginalis G3]
Unigene42852_S_mosellanaA	gi|123437955|ref|XP_001309767.1|	198	5e-49	ankyrin repeat protein [Trichomonas vaginalis G3]
Unigene7034_S_mosellanaA	gi|123437955|ref|XP_001309767.1|	100	8e-20	ankyrin repeat protein [Trichomonas vaginalis G3]
Unigene910_S_mosellanaA	gi|123437955|ref|XP_001309767.1|	90.9	3e-17	ankyrin repeat protein [Trichomonas vaginalis G3]
Unigene38698_S_mosellanaA	gi|123438677|ref|XP_001310118.1|	124	1e-26	viral A-type inclusion protein [Trichomonas vaginalis G3]
Unigene35219_S_mosellanaA	gi|123439062|ref|XP_001310306.1|	54.7	7e-06	hypothetical protein [Trichomonas vaginalis G3] >gi|121892071|gb|EAX97376.1| hypothetical protein TVAG_374570 [Trichomonas vaginalis G3]
Unigene1832_S_mosellanaA	gi|123439308|ref|XP_001310427.1|	65.1	5e-09	virulent strain associated lipoprotein [Trichomonas vaginalis G3]
Unigene18284_S_mosellanaA	gi|123444605|ref|XP_001311071.1|	200	1e-49	ankyrin repeat protein [Trichomonas vaginalis G3]
CL60.Contig1_S_mosellanaA	gi|123446559|ref|XP_001312029.1|	64.3	1e-09	ankyrin repeat protein [Trichomonas vaginalis G3]
Unigene44101_S_mosellanaA	gi|123448346|ref|XP_001312904.1|	72	4e-11	viral A-type inclusion protein [Trichomonas vaginalis G3]
Unigene34471_S_mosellanaA	gi|123449445|ref|XP_001313441.1|	58.9	4e-07	viral A-type inclusion protein [Trichomonas vaginalis G3]
Unigene24904_S_mosellanaA	gi|123449827|ref|XP_001313629.1|	122	3e-26	chitinase [Trichomonas vaginalis G3]
Unigene26689_S_mosellanaA	gi|123452981|ref|XP_001314547.1|	89.4	4e-17	ankyrin repeat protein [Trichomonas vaginalis G3]
Unigene15137_S_mosellanaA	gi|123453498|ref|XP_001314730.1|	173	7e-42	ankyrin repeat protein [Trichomonas vaginalis G3]
Unigene312_S_mosellanaA	gi|123454759|ref|XP_001315130.1|	70.5	2e-11	ankyrin repeat protein [Trichomonas vaginalis G3]
CL423.Contig1_S_mosellanaA	gi|123455572|ref|XP_001315529.1|	56.6	1e-06	DNA-directed RNA polymerase, omega subunit family protein [Trichomonas vaginalis G3] >gi|121898208|gb|EAY03306.1| DNA-directed RNA polymerase, omega subunit family protein [Trichomonas vaginalis G3]
Unigene22940_S_mosellanaA	gi|123456363|ref|XP_001315918.1|	63.2	3e-09	erythrocyte binding protein [Trichomonas vaginalis G3]
Unigene31853_S_mosellanaA	gi|123456876|ref|XP_001316170.1|	103	6e-21	ankyrin repeat protein [Trichomonas vaginalis G3]
Unigene32579_S_mosellanaA	gi|123456886|ref|XP_001316175.1|	105	8e-22	ankyrin repeat protein [Trichomonas vaginalis G3]
Unigene11381_S_mosellanaA	gi|123464740|ref|XP_001317129.1|	62.4	6e-09	ankyrin repeat protein [Trichomonas vaginalis G3]
Unigene22765_S_mosellanaA	gi|123468444|ref|XP_001317440.1|	57.4	1e-06	dentin phosphoryn [Trichomonas vaginalis G3]
Unigene23984_S_mosellanaA	gi|123469444|ref|XP_001317934.1|	54.3	2e-06	hypothetical protein [Trichomonas vaginalis G3] >gi|121900680|gb|EAY05711.1| hypothetical protein TVAG_005550 [Trichomonas vaginalis G3]
Unigene25846_S_mosellanaA	gi|123469906|ref|XP_001318162.1|	84	8e-15	viral A-type inclusion protein [Trichomonas vaginalis G3]
Unigene38699_S_mosellanaA	gi|123469906|ref|XP_001318162.1|	74.3	4e-12	viral A-type inclusion protein [Trichomonas vaginalis G3]
Unigene26160_S_mosellanaA	gi|123470129|ref|XP_001318272.1|	55.1	1e-06	hypothetical protein [Trichomonas vaginalis G3] >gi|121901027|gb|EAY06049.1| conserved hypothetical protein [Trichomonas vaginalis G3]
Unigene23872_S_mosellanaA	gi|123470433|ref|XP_001318422.1|	140	7e-32	ankyrin repeat protein [Trichomonas vaginalis G3]
Unigene38987_S_mosellanaA	gi|123471666|ref|XP_001319031.1|	80.9	2e-14	inversin protein alternative isoform [Trichomonas vaginalis G3]
Unigene38988_S_mosellanaA	gi|123471666|ref|XP_001319031.1|	117	2e-25	inversin protein alternative isoform [Trichomonas vaginalis G3]
Unigene11680_S_mosellanaA	gi|123472754|ref|XP_001319569.1|	54.7	4e-06	viral A-type inclusion protein [Trichomonas vaginalis G3]
Unigene38700_S_mosellanaA	gi|123472754|ref|XP_001319569.1|	77.4	4e-13	viral A-type inclusion protein [Trichomonas vaginalis G3]
Unigene25822_S_mosellanaA	gi|123474643|ref|XP_001320503.1|	120	9e-26	methylated-DNA--protein-cysteine methyltransferase containing protein [Trichomonas vaginalis G3] >gi|121903310|gb|EAY08280.1| methylated-DNA--protein-cysteine methyltransferase containing protein [Trichomonas vaginalis G3]
Unigene38541_S_mosellanaA	gi|123478057|ref|XP_001322193.1|	55.1	5e-06	retinitis pigmentosa GTPase regulator-like protein [Trichomonas vaginalis G3]
Unigene33836_S_mosellanaA	gi|123479892|ref|XP_001323102.1|	58.2	1e-06	viral A-type inclusion protein [Trichomonas vaginalis G3]
Unigene33837_S_mosellanaA	gi|123479892|ref|XP_001323102.1|	59.7	2e-07	viral A-type inclusion protein [Trichomonas vaginalis G3]
Unigene44393_S_mosellanaA	gi|123480163|ref|XP_001323236.1|	59.3	2e-07	viral A-type inclusion protein [Trichomonas vaginalis G3]
Unigene44442_S_mosellanaA	gi|123480163|ref|XP_001323236.1|	58.9	2e-07	viral A-type inclusion protein [Trichomonas vaginalis G3]
Unigene13787_S_mosellanaA	gi|123482386|ref|XP_001323769.1|	78.2	1e-13	ankyrin repeat protein [Trichomonas vaginalis G3]
Unigene13788_S_mosellanaA	gi|123482386|ref|XP_001323769.1|	60.8	2e-08	ankyrin repeat protein [Trichomonas vaginalis G3]
Unigene23873_S_mosellanaA	gi|123503901|ref|XP_001328631.1|	87.8	2e-16	ankyrin repeat protein [Trichomonas vaginalis G3]
Unigene21309_S_mosellanaA	gi|123506042|ref|XP_001329113.1|	221	9e-56	ankyrin repeat protein [Trichomonas vaginalis G3]
Unigene21310_S_mosellanaA	gi|123506042|ref|XP_001329113.1|	221	8e-56	ankyrin repeat protein [Trichomonas vaginalis G3]
Unigene33876_S_mosellanaA	gi|123506042|ref|XP_001329113.1|	235	4e-60	ankyrin repeat protein [Trichomonas vaginalis G3]
Unigene9990_S_mosellanaA	gi|123506042|ref|XP_001329113.1|	140	3e-32	ankyrin repeat protein [Trichomonas vaginalis G3]
Unigene21081_S_mosellanaA	gi|123507195|ref|XP_001329367.1|	70.5	2e-11	ankyrin repeat protein [Trichomonas vaginalis G3]
Unigene15789_S_mosellanaA	gi|123530|sp|P04929.1|HRPX_PLALO	56.2	4e-07	RecName: Full=Histidine-rich glycoprotein; Flags: Precursor >gi|9999|emb|CAA25698.1| histidine-rich protein [Plasmodium lophurae] >gi|224316|prf||1101401A protein,His rich
Unigene17507_S_mosellanaA	gi|123530|sp|P04929.1|HRPX_PLALO	97.4	4e-19	RecName: Full=Histidine-rich glycoprotein; Flags: Precursor >gi|9999|emb|CAA25698.1| histidine-rich protein [Plasmodium lophurae] >gi|224316|prf||1101401A protein,His rich
Unigene32009_S_mosellanaA	gi|1236646|gb|AAC48775.1|	138	6e-32	ch4 and secrete domains of swine IgM [Sus scrofa]
Unigene39947_S_mosellanaA	gi|123702806|ref|NP_001074151.1|	68.9	1e-10	leucine-rich repeat-containing protein 15 [Danio rerio] >gi|120537641|gb|AAI29190.1| Leucine rich repeat containing 15 [Danio rerio]
Unigene8455_S_mosellanaA	gi|123858772|ref|NP_001004527.2|	368	1e-100	serine/threonine-protein phosphatase PP1-beta catalytic subunit [Danio rerio] >gi|95132430|gb|AAI16540.1| Protein phosphatase 1, catalytic subunit, beta isoform [Danio rerio]
Unigene36378_S_mosellanaA	gi|123906179|sp|Q0V9K1.1|MAF_XENTR	32.3	4e-06	RecName: Full=Transcription factor Maf >gi|111306039|gb|AAI21508.1| c-maf protein [Xenopus (Silurana) tropicalis]
Unigene13427_S_mosellanaA	gi|123976893|ref|XP_001330650.1|	60.8	2e-07	viral A-type inclusion protein [Trichomonas vaginalis G3]
Unigene44970_S_mosellanaA	gi|123976893|ref|XP_001330650.1|	92.4	3e-17	viral A-type inclusion protein [Trichomonas vaginalis G3]
Unigene20729_S_mosellanaA	gi|124015206|sp|P84875.1|PCPI_SABMA	77	2e-13	RecName: Full=Carboxypeptidase inhibitor SmCI
Unigene10524_S_mosellanaA	gi|124248510|ref|NP_001074276.1|	57.8	1e-07	genetic suppressor element 1 [Danio rerio] >gi|118572471|sp|Q1LWL6.1|GSE1_DANRE RecName: Full=Genetic suppressor element 1 >gi|94733029|emb|CAK10902.1| novel protein [Danio rerio]
Unigene15747_S_mosellanaA	gi|124297065|gb|AAI31600.1|	75.5	3e-12	RREB1 protein [Homo sapiens]
Unigene34676_S_mosellanaA	gi|124512050|ref|XP_001349158.1|	57	2e-06	conserved Plasmodium membrane protein, unknown function [Plasmodium falciparum 3D7] >gi|23498926|emb|CAD51004.1| conserved Plasmodium membrane protein, unknown function [Plasmodium falciparum 3D7]
Unigene16673_S_mosellanaA	gi|124729|sp|P24709.1|INVO_CEBAL	66.6	3e-09	RecName: Full=Involucrin >gi|176630|gb|AAA35405.1| involucrin [Cebus albifrons]
Unigene16674_S_mosellanaA	gi|124729|sp|P24709.1|INVO_CEBAL	66.6	3e-09	RecName: Full=Involucrin >gi|176630|gb|AAA35405.1| involucrin [Cebus albifrons]
Unigene16675_S_mosellanaA	gi|124736|sp|P14708.1|INVO_PONPY	73.6	3e-11	RecName: Full=Involucrin >gi|342842|gb|AAA36935.1| involucrin [Pongo pygmaeus]
Unigene16676_S_mosellanaA	gi|124736|sp|P14708.1|INVO_PONPY	73.6	3e-11	RecName: Full=Involucrin >gi|342842|gb|AAA36935.1| involucrin [Pongo pygmaeus]
Unigene18755_S_mosellanaA	gi|124802579|ref|XP_001347518.1|	55.1	9e-07	conserved Plasmodium protein [Plasmodium falciparum 3D7] >gi|23495100|gb|AAN35431.1| conserved Plasmodium protein [Plasmodium falciparum 3D7]
Unigene32868_S_mosellanaA	gi|124802921|ref|XP_001347635.1|	64.7	1e-09	probable protein [Plasmodium falciparum 3D7] >gi|23495218|gb|AAN35548.1| probable protein [Plasmodium falciparum 3D7]
Unigene24070_S_mosellanaA	gi|124806484|ref|XP_001350735.1|	52.4	6e-06	conserved Plasmodium protein [Plasmodium falciparum 3D7] >gi|23496862|gb|AAN36415.1| conserved Plasmodium protein [Plasmodium falciparum 3D7]
Unigene39946_S_mosellanaA	gi|12484038|gb|AAG53940.1|	663	0	nuclear hormone receptor [Aedes aegypti]
Unigene37735_S_mosellanaA	gi|1255425|gb|AAC25848.1|	66.6	3e-09	Hypothetical protein C33G8.2 [Caenorhabditis elegans]
Unigene37533_S_mosellanaA	gi|125629692|emb|CAM33505.1|	62	7e-08	C. elegans protein Y49E10.29, partially confirmed by transcript evidence [Caenorhabditis elegans]
Unigene16272_S_mosellanaA	gi|125772489|ref|XP_001357559.1|	157	2e-36	GA21083 [Drosophila pseudoobscura pseudoobscura] >gi|195158988|ref|XP_002020365.1| GL13947 [Drosophila persimilis] >gi|54637291|gb|EAL26693.1| GA21083 [Drosophila pseudoobscura pseudoobscura] >gi|194117134|gb|EDW39177.1| GL13947 [Drosophila persimilis]
Unigene19425_S_mosellanaA	gi|125773183|ref|XP_001357850.1|	285	8e-75	GA17352 [Drosophila pseudoobscura pseudoobscura] >gi|54637583|gb|EAL26985.1| GA17352 [Drosophila pseudoobscura pseudoobscura]
Unigene19426_S_mosellanaA	gi|125773183|ref|XP_001357850.1|	285	8e-75	GA17352 [Drosophila pseudoobscura pseudoobscura] >gi|54637583|gb|EAL26985.1| GA17352 [Drosophila pseudoobscura pseudoobscura]
Unigene12721_S_mosellanaA	gi|125773575|ref|XP_001358046.1|	392	1e-107	GA19002 [Drosophila pseudoobscura pseudoobscura] >gi|195166138|ref|XP_002023892.1| GL27170 [Drosophila persimilis] >gi|54637781|gb|EAL27183.1| GA19002 [Drosophila pseudoobscura pseudoobscura] >gi|194106052|gb|EDW28095.1| GL27170 [Drosophila persimilis]
Unigene2703_S_mosellanaA	gi|125773575|ref|XP_001358046.1|	475	1e-132	GA19002 [Drosophila pseudoobscura pseudoobscura] >gi|195166138|ref|XP_002023892.1| GL27170 [Drosophila persimilis] >gi|54637781|gb|EAL27183.1| GA19002 [Drosophila pseudoobscura pseudoobscura] >gi|194106052|gb|EDW28095.1| GL27170 [Drosophila persimilis]
Unigene30021_S_mosellanaA	gi|125774269|ref|XP_001358393.1|	179	9e-44	GA22063 [Drosophila pseudoobscura pseudoobscura] >gi|54638130|gb|EAL27532.1| GA22063 [Drosophila pseudoobscura pseudoobscura]
Unigene38814_S_mosellanaA	gi|125774563|ref|XP_001358540.1|	97.8	7e-19	GA20519 [Drosophila pseudoobscura pseudoobscura] >gi|195145683|ref|XP_002013821.1| GL24345 [Drosophila persimilis] >gi|54638279|gb|EAL27681.1| GA20519 [Drosophila pseudoobscura pseudoobscura] >gi|194102764|gb|EDW24807.1| GL24345 [Drosophila persimilis]
Unigene38299_S_mosellanaA	gi|125774799|ref|XP_001358651.1|	246	1e-63	GA16179 [Drosophila pseudoobscura pseudoobscura] >gi|54638390|gb|EAL27792.1| GA16179 [Drosophila pseudoobscura pseudoobscura]
Unigene45199_S_mosellanaA	gi|125775127|ref|XP_001358815.1|	74.3	1e-12	GA16033 [Drosophila pseudoobscura pseudoobscura] >gi|54638556|gb|EAL27958.1| GA16033 [Drosophila pseudoobscura pseudoobscura]
Unigene8131_S_mosellanaA	gi|125778103|ref|XP_001359833.1|	756	0	GA11313 [Drosophila pseudoobscura pseudoobscura] >gi|195157472|ref|XP_002019620.1| GL12493 [Drosophila persimilis] >gi|54639583|gb|EAL28985.1| GA11313 [Drosophila pseudoobscura pseudoobscura] >gi|194116211|gb|EDW38254.1| GL12493 [Drosophila persimilis]
Unigene2180_S_mosellanaA	gi|125778282|ref|XP_001359899.1|	341	3e-92	GA18120 [Drosophila pseudoobscura pseudoobscura] >gi|54639649|gb|EAL29051.1| GA18120 [Drosophila pseudoobscura pseudoobscura]
Unigene31877_S_mosellanaA	gi|125778408|ref|XP_001359962.1|	897	0	GA20720 [Drosophila pseudoobscura pseudoobscura] >gi|195157848|ref|XP_002019806.1| GL12596 [Drosophila persimilis] >gi|54639712|gb|EAL29114.1| GA20720 [Drosophila pseudoobscura pseudoobscura] >gi|194116397|gb|EDW38440.1| GL12596 [Drosophila persimilis]
Unigene22844_S_mosellanaA	gi|125804658|ref|XP_001342130.1|	75.5	7e-13	PREDICTED: zinc finger protein 84-like [Danio rerio]
Unigene37162_S_mosellanaA	gi|125807251|ref|XP_001360323.1|	720	0	GA15112 [Drosophila pseudoobscura pseudoobscura] >gi|54635495|gb|EAL24898.1| GA15112 [Drosophila pseudoobscura pseudoobscura]
Unigene19916_S_mosellanaA	gi|125807728|ref|XP_001360504.1|	140	2e-32	GA17558 [Drosophila pseudoobscura pseudoobscura] >gi|195150193|ref|XP_002016039.1| GL11379 [Drosophila persimilis] >gi|54635676|gb|EAL25079.1| GA17558 [Drosophila pseudoobscura pseudoobscura] >gi|194109886|gb|EDW31929.1| GL11379 [Drosophila persimilis]
Unigene21791_S_mosellanaA	gi|125807873|ref|XP_001360544.1|	464	1e-129	GA21085 [Drosophila pseudoobscura pseudoobscura] >gi|54635716|gb|EAL25119.1| GA21085 [Drosophila pseudoobscura pseudoobscura]
Unigene1005_S_mosellanaA	gi|125807952|ref|XP_001360574.1|	554	1e-156	GA15652 [Drosophila pseudoobscura pseudoobscura] >gi|54635746|gb|EAL25149.1| GA15652 [Drosophila pseudoobscura pseudoobscura]
Unigene18987_S_mosellanaA	gi|125809441|ref|XP_001361119.1|	290	3e-77	GA21317 [Drosophila pseudoobscura pseudoobscura] >gi|54636292|gb|EAL25695.1| GA21317 [Drosophila pseudoobscura pseudoobscura]
Unigene16242_S_mosellanaA	gi|125809491|ref|XP_001361144.1|	189	2e-46	GA10702 [Drosophila pseudoobscura pseudoobscura] >gi|195154819|ref|XP_002018310.1| GL17641 [Drosophila persimilis] >gi|54636318|gb|EAL25721.1| GA10702 [Drosophila pseudoobscura pseudoobscura] >gi|194114106|gb|EDW36149.1| GL17641 [Drosophila persimilis]
Unigene17090_S_mosellanaA	gi|125810502|ref|XP_001361508.1|	914	0	GA20931 [Drosophila pseudoobscura pseudoobscura] >gi|195151357|ref|XP_002016614.1| GL10407 [Drosophila persimilis] >gi|54636683|gb|EAL26086.1| GA20931 [Drosophila pseudoobscura pseudoobscura] >gi|194110461|gb|EDW32504.1| GL10407 [Drosophila persimilis]
Unigene14249_S_mosellanaA	gi|125810525|ref|XP_001361515.1|	83.6	1e-14	GA11918 [Drosophila pseudoobscura pseudoobscura] >gi|54636690|gb|EAL26093.1| GA11918 [Drosophila pseudoobscura pseudoobscura]
Unigene12434_S_mosellanaA	gi|125810725|ref|XP_001361596.1|	133	9e-30	GA21031 [Drosophila pseudoobscura pseudoobscura] >gi|195154214|ref|XP_002018017.1| GL16991 [Drosophila persimilis] >gi|54636772|gb|EAL26175.1| GA21031 [Drosophila pseudoobscura pseudoobscura] >gi|194113813|gb|EDW35856.1| GL16991 [Drosophila persimilis]
Unigene6424_S_mosellanaA	gi|125810847|ref|XP_001361651.1|	730	0	GA10665 [Drosophila pseudoobscura pseudoobscura] >gi|54636827|gb|EAL26230.1| GA10665 [Drosophila pseudoobscura pseudoobscura]
Unigene21055_S_mosellanaA	gi|125811039|ref|XP_001361730.1|	684	0	GA11557 [Drosophila pseudoobscura pseudoobscura] >gi|54636906|gb|EAL26309.1| GA11557 [Drosophila pseudoobscura pseudoobscura]
Unigene36931_S_mosellanaA	gi|125811062|ref|XP_001361736.1|	186	8e-46	GA11566 [Drosophila pseudoobscura pseudoobscura] >gi|195153529|ref|XP_002017678.1| GL17178 [Drosophila persimilis] >gi|54636912|gb|EAL26315.1| GA11566 [Drosophila pseudoobscura pseudoobscura] >gi|194113474|gb|EDW35517.1| GL17178 [Drosophila persimilis]
Unigene35090_S_mosellanaA	gi|125811497|ref|XP_001361891.1|	217	6e-55	GA17485 [Drosophila pseudoobscura pseudoobscura] >gi|54637067|gb|EAL26470.1| GA17485 [Drosophila pseudoobscura pseudoobscura]
Unigene11988_S_mosellanaA	gi|125836196|ref|XP_693546.2|	55.8	7e-07	PREDICTED: LSM11, U7 small nuclear RNA associated [Danio rerio] >gi|326673762|ref|XP_003199983.1| PREDICTED: u7 snRNA-associated Sm-like protein LSm11-like [Danio rerio]
Unigene18193_S_mosellanaA	gi|12585365|sp|O17449.1|TBB1_MANSE	502	1e-140	RecName: Full=Tubulin beta-1 chain; AltName: Full=Beta-1-tubulin >gi|2613141|gb|AAB84297.1| beta-1 tubulin [Manduca sexta]
Unigene22029_S_mosellanaA	gi|125976760|ref|XP_001352413.1|	160	4e-38	GA15189 [Drosophila pseudoobscura pseudoobscura] >gi|195170789|ref|XP_002026194.1| GL16212 [Drosophila persimilis] >gi|54641159|gb|EAL29909.1| GA15189 [Drosophila pseudoobscura pseudoobscura] >gi|194111074|gb|EDW33117.1| GL16212 [Drosophila persimilis]
Unigene7331_S_mosellanaA	gi|125976958|ref|XP_001352512.1|	360	1e-97	GA20900 [Drosophila pseudoobscura pseudoobscura] >gi|54641259|gb|EAL30009.1| GA20900 [Drosophila pseudoobscura pseudoobscura]
Unigene18139_S_mosellanaA	gi|125977112|ref|XP_001352589.1|	247	1e-63	GA17985 [Drosophila pseudoobscura pseudoobscura] >gi|195168135|ref|XP_002024887.1| GL17867 [Drosophila persimilis] >gi|54641337|gb|EAL30087.1| GA17985 [Drosophila pseudoobscura pseudoobscura] >gi|194108317|gb|EDW30360.1| GL17867 [Drosophila persimilis]
Unigene38377_S_mosellanaA	gi|125977956|ref|XP_001353011.1|	213	2e-55	GA18085 [Drosophila pseudoobscura pseudoobscura] >gi|54641762|gb|EAL30512.1| GA18085 [Drosophila pseudoobscura pseudoobscura]
Unigene21473_S_mosellanaA	gi|125978044|ref|XP_001353055.1|	241	2e-62	GA11083 [Drosophila pseudoobscura pseudoobscura] >gi|195172341|ref|XP_002026957.1| GL12725 [Drosophila persimilis] >gi|54641806|gb|EAL30556.1| GA11083 [Drosophila pseudoobscura pseudoobscura] >gi|194112725|gb|EDW34768.1| GL12725 [Drosophila persimilis]
Unigene37773_S_mosellanaA	gi|125979043|ref|XP_001353554.1|	712	0	GA11344 [Drosophila pseudoobscura pseudoobscura] >gi|54642318|gb|EAL31067.1| GA11344 [Drosophila pseudoobscura pseudoobscura]
Unigene38659_S_mosellanaA	gi|125979471|ref|XP_001353768.1|	202	9e-51	GA16644 [Drosophila pseudoobscura pseudoobscura] >gi|54640751|gb|EAL29502.1| GA16644 [Drosophila pseudoobscura pseudoobscura]
Unigene7784_S_mosellanaA	gi|125980168|ref|XP_001354116.1|	337	1e-90	GA20164 [Drosophila pseudoobscura pseudoobscura] >gi|54641104|gb|EAL29855.1| GA20164 [Drosophila pseudoobscura pseudoobscura]
Unigene30916_S_mosellanaA	gi|125980303|ref|XP_001354176.1|	417	1e-115	GA18604 [Drosophila pseudoobscura pseudoobscura] >gi|54642480|gb|EAL31228.1| GA18604 [Drosophila pseudoobscura pseudoobscura]
Unigene18686_S_mosellanaA	gi|125980472|ref|XP_001354260.1|	1223	0	GA20700 [Drosophila pseudoobscura pseudoobscura] >gi|54642566|gb|EAL31313.1| GA20700 [Drosophila pseudoobscura pseudoobscura]
Unigene38054_S_mosellanaA	gi|125981007|ref|XP_001354510.1|	234	3e-60	GA19537 [Drosophila pseudoobscura pseudoobscura] >gi|54642819|gb|EAL31563.1| GA19537 [Drosophila pseudoobscura pseudoobscura]
Unigene35686_S_mosellanaA	gi|125981411|ref|XP_001354709.1|	73.6	3e-12	GA17053 [Drosophila pseudoobscura pseudoobscura] >gi|54643020|gb|EAL31764.1| GA17053 [Drosophila pseudoobscura pseudoobscura]
Unigene30252_S_mosellanaA	gi|125981721|ref|XP_001354864.1|	114	7e-24	GA15256 [Drosophila pseudoobscura pseudoobscura] >gi|54643176|gb|EAL31920.1| GA15256 [Drosophila pseudoobscura pseudoobscura]
Unigene38726_S_mosellanaA	gi|125981721|ref|XP_001354864.1|	89.4	1e-16	GA15256 [Drosophila pseudoobscura pseudoobscura] >gi|54643176|gb|EAL31920.1| GA15256 [Drosophila pseudoobscura pseudoobscura]
Unigene7418_S_mosellanaA	gi|125981793|ref|XP_001354900.1|	400	1e-109	GA12847 [Drosophila pseudoobscura pseudoobscura] >gi|54643212|gb|EAL31956.1| GA12847 [Drosophila pseudoobscura pseudoobscura]
Unigene20185_S_mosellanaA	gi|125981881|ref|XP_001354944.1|	360	8e-98	GA21887 [Drosophila pseudoobscura pseudoobscura] >gi|195163369|ref|XP_002022523.1| GL13079 [Drosophila persimilis] >gi|54643256|gb|EAL32000.1| GA21887 [Drosophila pseudoobscura pseudoobscura] >gi|194104515|gb|EDW26558.1| GL13079 [Drosophila persimilis]
Unigene17349_S_mosellanaA	gi|125982294|ref|XP_001355066.1|	72.8	5e-11	GA22172 [Drosophila pseudoobscura pseudoobscura] >gi|54643378|gb|EAL32122.1| GA22172 [Drosophila pseudoobscura pseudoobscura]
Unigene17351_S_mosellanaA	gi|125982294|ref|XP_001355066.1|	72.8	3e-11	GA22172 [Drosophila pseudoobscura pseudoobscura] >gi|54643378|gb|EAL32122.1| GA22172 [Drosophila pseudoobscura pseudoobscura]
Unigene44741_S_mosellanaA	gi|125983180|ref|XP_001355355.1|	169	3e-40	GA18100 [Drosophila pseudoobscura pseudoobscura] >gi|54643669|gb|EAL32412.1| GA18100 [Drosophila pseudoobscura pseudoobscura]
Unigene17352_S_mosellanaA	gi|125983726|ref|XP_001355628.1|	338	2e-91	GA11169 [Drosophila pseudoobscura pseudoobscura] >gi|121993943|sp|Q29IG6.1|PNO1_DROPS RecName: Full=RNA-binding protein pno1 >gi|54643944|gb|EAL32687.1| GA11169 [Drosophila pseudoobscura pseudoobscura]
Unigene31280_S_mosellanaA	gi|125983904|ref|XP_001355717.1|	86.3	4e-16	GA15846 [Drosophila pseudoobscura pseudoobscura] >gi|54644033|gb|EAL32776.1| GA15846 [Drosophila pseudoobscura pseudoobscura]
Unigene25012_S_mosellanaA	gi|125984201|ref|XP_001355865.1|	89.4	4e-17	GA21833 [Drosophila pseudoobscura pseudoobscura] >gi|54644182|gb|EAL32924.1| GA21833 [Drosophila pseudoobscura pseudoobscura]
Unigene16664_S_mosellanaA	gi|125984386|ref|XP_001355957.1|	2086	0	GA17987 [Drosophila pseudoobscura pseudoobscura] >gi|54644275|gb|EAL33016.1| GA17987 [Drosophila pseudoobscura pseudoobscura]
Unigene34694_S_mosellanaA	gi|125984602|ref|XP_001356065.1|	592	1e-167	GA19813 [Drosophila pseudoobscura pseudoobscura] >gi|121994601|sp|Q29KQ0.1|WDR12_DROPS RecName: Full=Ribosome biogenesis protein WDR12 homolog >gi|54644383|gb|EAL33124.1| GA19813 [Drosophila pseudoobscura pseudoobscura]
Unigene9976_S_mosellanaA	gi|125985317|ref|XP_001356422.1|	261	3e-68	GA15465 [Drosophila pseudoobscura pseudoobscura] >gi|54644746|gb|EAL33486.1| GA15465 [Drosophila pseudoobscura pseudoobscura]
Unigene18681_S_mosellanaA	gi|125985403|ref|XP_001356465.1|	76.3	1e-12	GA20185 [Drosophila pseudoobscura pseudoobscura] >gi|195147314|ref|XP_002014625.1| GL18853 [Drosophila persimilis] >gi|54644789|gb|EAL33529.1| GA20185 [Drosophila pseudoobscura pseudoobscura] >gi|194106578|gb|EDW28621.1| GL18853 [Drosophila persimilis]
Unigene33309_S_mosellanaA	gi|125986217|ref|XP_001356872.1|	650	0	GA15376 [Drosophila pseudoobscura pseudoobscura] >gi|54645198|gb|EAL33938.1| GA15376 [Drosophila pseudoobscura pseudoobscura]
Unigene16865_S_mosellanaA	gi|125986303|ref|XP_001356915.1|	589	1e-166	GA18289 [Drosophila pseudoobscura pseudoobscura] >gi|54645241|gb|EAL33981.1| GA18289 [Drosophila pseudoobscura pseudoobscura]
Unigene16866_S_mosellanaA	gi|125986303|ref|XP_001356915.1|	590	1e-166	GA18289 [Drosophila pseudoobscura pseudoobscura] >gi|54645241|gb|EAL33981.1| GA18289 [Drosophila pseudoobscura pseudoobscura]
Unigene20920_S_mosellanaA	gi|125987195|ref|XP_001357360.1|	253	6e-66	GA17983 [Drosophila pseudoobscura pseudoobscura] >gi|54645691|gb|EAL34429.1| GA17983 [Drosophila pseudoobscura pseudoobscura]
Unigene19283_S_mosellanaA	gi|126002188|ref|XP_001352287.1|	334	2e-90	GA19385 [Drosophila pseudoobscura pseudoobscura] >gi|195146694|ref|XP_002014319.1| GL19015 [Drosophila persimilis] >gi|195176513|ref|XP_002028782.1| GL23890 [Drosophila persimilis] >gi|54640261|gb|EAL29296.1| GA19385 [Drosophila pseudoobscura pseudoobscura] >gi|194106272|gb|EDW28315.1| GL19015 [Drosophila persimilis] >gi|194114679|gb|EDW36722.1| GL23890 [Drosophila persimilis]
Unigene16469_S_mosellanaA	gi|12619290|dbj|BAB21529.1|	601	1e-170	cathepsin B mRNA 3'-untranslated-region-binding protein CBBP [Sarcophaga peregrina]
Unigene16470_S_mosellanaA	gi|12619290|dbj|BAB21529.1|	573	1e-161	cathepsin B mRNA 3'-untranslated-region-binding protein CBBP [Sarcophaga peregrina]
Unigene3708_S_mosellanaA	gi|126306928|ref|XP_001368346.1|	216	1e-54	PREDICTED: poly [ADP-ribose] polymerase 1 [Monodelphis domestica]
Unigene16601_S_mosellanaA	gi|1263287|gb|AAC47010.1|	59.3	2e-07	fibroin-3 [Araneus diadematus]
Unigene35016_S_mosellanaA	gi|126330654|ref|XP_001364439.1|	130	4e-28	PREDICTED: g-rich sequence factor 1 isoform 1 [Monodelphis domestica]
Unigene30217_S_mosellanaA	gi|126340563|ref|XP_001364404.1|	58.9	4e-07	PREDICTED: THAP domain-containing protein 5-like [Monodelphis domestica]
Unigene30218_S_mosellanaA	gi|126340563|ref|XP_001364404.1|	54.7	7e-06	PREDICTED: THAP domain-containing protein 5-like [Monodelphis domestica]
Unigene30221_S_mosellanaA	gi|126340563|ref|XP_001364404.1|	54.3	2e-06	PREDICTED: THAP domain-containing protein 5-like [Monodelphis domestica]
Unigene36410_S_mosellanaA	gi|126341034|ref|XP_001368548.1|	56.6	3e-06	PREDICTED: zinc finger protein 850-like [Monodelphis domestica]
Unigene13039_S_mosellanaA	gi|126364342|dbj|BAF47908.1|	127	2e-28	acid phosphatase [Drosophila virilis]
Unigene13207_S_mosellanaA	gi|126364342|dbj|BAF47908.1|	133	7e-30	acid phosphatase [Drosophila virilis]
Unigene19690_S_mosellanaA	gi|126570702|gb|ABO21285.1|	63.2	3e-09	variable lymphocyte receptor A diversity region [Petromyzon marinus]
Unigene30416_S_mosellanaA	gi|126643914|ref|XP_001388143.1|	55.1	2e-06	hypothetical protein [Cryptosporidium parvum Iowa II] >gi|126117220|gb|EAZ51320.1| hypothetical protein cgd1_620 [Cryptosporidium parvum Iowa II]
Unigene41785_S_mosellanaA	gi|128844|sp|P13383.3|NUCL_RAT	55.1	9e-07	RecName: Full=Nucleolin; AltName: Full=Protein C23 >gi|205792|gb|AAA41732.1| nucleolin [Rattus norvegicus]
Unigene20469_S_mosellanaA	gi|130407|sp|P10394.1|POL4_DROME	575	1e-162	RecName: Full=Retrovirus-related Pol polyprotein from transposon 412; Includes: RecName: Full=Protease; Includes: RecName: Full=Reverse transcriptase; Includes: RecName: Full=Endonuclease
Unigene27118_S_mosellanaA	gi|13345521|gb|AAK19380.1|	56.2	4e-07	merozoite surface protein 2 [Plasmodium falciparum]
Unigene41444_S_mosellanaA	gi|133874685|gb|ABO40806.1|	93.6	2e-18	dynamin [GenusX sp. 2 NBH-2006]
Unigene832_S_mosellanaA	gi|133892738|ref|NP_001012451.2|	86.7	3e-16	zinc finger protein 708 isoform c [Mus musculus]
Unigene16091_S_mosellanaA	gi|134053892|ref|NP_001076809.1|	85.1	8e-16	adipokinetic hormone receptor [Tribolium castaneum] >gi|90903321|gb|ABE02225.1| adipokinetic hormone receptor [Tribolium castaneum] >gi|126116536|gb|ABN79650.1| adipokinetic hormone receptor [Tribolium castaneum]
Unigene20668_S_mosellanaA	gi|13445757|gb|AAK26376.1|AF339101_1	239	3e-61	beta-transducin repeat-containing protein [Heterodera glycines]
Unigene15094_S_mosellanaA	gi|13506615|gb|AAG47345.1|	84.7	1e-15	xanthine dehydrogenase [Ceratitis capitata]
Unigene39366_S_mosellanaA	gi|13539605|emb|CAC35733.1|	59.7	7e-07	cyclophilin-RNA interacting protein [Paramecium tetraurelia]
Unigene16014_S_mosellanaA	gi|136192|sp|P09571.2|TRFE_PIG	317	1e-85	RecName: Full=Serotransferrin; Short=Transferrin; AltName: Full=Beta-1 metal-binding globulin; AltName: Full=Siderophilin >gi|18655907|pdb|1H76|A Chain A, The Crystal Structure Of Diferric Porcine Serum Transferrin
Unigene3788_S_mosellanaA	gi|13660721|gb|AAK32956.1|	113	3e-24	cytochrome P450 [Anopheles gambiae]
Unigene1852_S_mosellanaA	gi|1389670|gb|AAC36151.1|	471	1e-131	Notch homolog Scalloped wings [Lucilia cuprina]
Unigene19192_S_mosellanaA	gi|1389901|gb|AAB02948.1|	600	1e-170	GPDH [Drosophila pseudoobscura]
Unigene10273_S_mosellanaA	gi|139949019|ref|NP_001077306.1|	54.3	2e-06	splicing factor, arginine/serine-rich 18 [Danio rerio] >gi|134025855|gb|AAI34888.1| Sfrs18 protein [Danio rerio]
Unigene40089_S_mosellanaA	gi|1402634|dbj|BAA11812.1|	223	3e-57	insect-derived growth factor [Sarcophaga peregrina]
Unigene164_S_mosellanaA	gi|14030565|gb|AAK52958.1|AF367243_1	73.2	3e-12	bile salt export pump [Leucoraja erinacea]
Unigene32629_S_mosellanaA	gi|14039785|gb|AAK53386.1|AF365402_1	52	5e-10	reverse transcriptase-like polymerase [Drosophila melanogaster]
Unigene2238_S_mosellanaA	gi|14269419|gb|AAK58061.1|AF378198_1	176	1e-42	histone H1 [Rhynchosciara americana]
Unigene7043_S_mosellanaA	gi|14269422|gb|AAK58064.1|AF378198_4	229	3e-59	histone H2B [Rhynchosciara americana]
Unigene4402_S_mosellanaA	gi|14549883|gb|AAK67030.1|AF380005_1	127	1e-28	cytochrome oxidase subunit I [Allotropa sp. M245]
Unigene43646_S_mosellanaA	gi|145542500|ref|XP_001456937.1|	53.1	4e-06	hypothetical protein [Paramecium tetraurelia strain d4-2] >gi|124424751|emb|CAK89540.1| unnamed protein product [Paramecium tetraurelia]
Unigene41501_S_mosellanaA	gi|145549388|ref|XP_001460373.1|	52	8e-06	hypothetical protein [Paramecium tetraurelia strain d4-2] >gi|124428203|emb|CAK92976.1| unnamed protein product [Paramecium tetraurelia]
Unigene6496_S_mosellanaA	gi|145553054|ref|XP_001462202.1|	53.5	6e-06	hypothetical protein [Paramecium tetraurelia strain d4-2] >gi|124430040|emb|CAK94829.1| unnamed protein product [Paramecium tetraurelia]
Unigene8100_S_mosellanaA	gi|146160644|gb|ABQ08551.1|	121	7e-26	thread matrix protein 1A [Mytilus galloprovincialis]
Unigene1167_S_mosellanaA	gi|146168002|ref|XP_001016623.2|	60.8	3e-07	oxidoreductase, zinc-binding dehydrogenase family protein [Tetrahymena thermophila] >gi|146145228|gb|EAR96378.2| oxidoreductase, zinc-binding dehydrogenase family protein [Tetrahymena thermophila SB210]
Unigene26099_S_mosellanaA	gi|146185407|ref|XP_001031745.2|	55.5	7e-07	hypothetical protein TTHERM_00756300 [Tetrahymena thermophila] >gi|146142700|gb|EAR84082.2| hypothetical protein TTHERM_00756300 [Tetrahymena thermophila SB210]
Unigene24456_S_mosellanaA	gi|146448775|gb|ABQ41382.1|	70.1	1e-10	cell division cycle 48 [Paralichthys olivaceus]
Unigene16792_S_mosellanaA	gi|14669818|dbj|BAB62019.1|	737	0	DCAPL3 [Drosophila melanogaster]
Unigene16793_S_mosellanaA	gi|14669818|dbj|BAB62019.1|	709	0	DCAPL3 [Drosophila melanogaster]
Unigene16794_S_mosellanaA	gi|14669818|dbj|BAB62019.1|	725	0	DCAPL3 [Drosophila melanogaster]
Unigene16795_S_mosellanaA	gi|14669818|dbj|BAB62019.1|	697	0	DCAPL3 [Drosophila melanogaster]
Unigene16796_S_mosellanaA	gi|14669818|dbj|BAB62019.1|	725	0	DCAPL3 [Drosophila melanogaster]
Unigene16797_S_mosellanaA	gi|14669818|dbj|BAB62019.1|	725	0	DCAPL3 [Drosophila melanogaster]
Unigene16798_S_mosellanaA	gi|14669818|dbj|BAB62019.1|	697	0	DCAPL3 [Drosophila melanogaster]
Unigene16799_S_mosellanaA	gi|14669818|dbj|BAB62019.1|	697	0	DCAPL3 [Drosophila melanogaster]
Unigene20761_S_mosellanaA	gi|147902124|ref|NP_001090001.1|	188	7e-46	WD repeat-containing protein 82-B [Xenopus laevis] >gi|82230176|sp|Q58E77.1|WD82B_XENLA RecName: Full=WD repeat-containing protein 82-B >gi|61402006|gb|AAH92038.1| MGC85167 protein [Xenopus laevis]
Unigene9750_S_mosellanaA	gi|147903795|ref|NP_001087299.1|	124	1e-27	60S ribosomal protein L23a [Xenopus laevis] >gi|51873786|gb|AAH78526.1| MGC85348 protein [Xenopus laevis]
Unigene24094_S_mosellanaA	gi|147906284|ref|NP_001089424.1|	54.7	1e-06	zinc transporter 7-A [Xenopus laevis] >gi|82177854|sp|Q52KD7.1|ZNT7A_XENLA RecName: Full=Zinc transporter 7-A; Short=ZnT-7-A; AltName: Full=Solute carrier family 30 member 7-A >gi|62948024|gb|AAH94400.1| MGC84982 protein [Xenopus laevis]
Unigene18391_S_mosellanaA	gi|14794412|gb|AAK73351.1|AF390100_1	594	1e-167	aminopeptidase N [Aedes aegypti]
CL407.Contig1_S_mosellanaA	gi|1480863|gb|AAB05810.1|	94.4	1e-18	super cysteine rich protein [Homo sapiens]
Unigene11640_S_mosellanaA	gi|1480863|gb|AAB05810.1|	64.3	2e-09	super cysteine rich protein [Homo sapiens]
Unigene16324_S_mosellanaA	gi|1480863|gb|AAB05810.1|	75.1	1e-12	super cysteine rich protein [Homo sapiens]
Unigene17308_S_mosellanaA	gi|1480863|gb|AAB05810.1|	79.7	4e-13	super cysteine rich protein [Homo sapiens]
Unigene17309_S_mosellanaA	gi|1480863|gb|AAB05810.1|	60.5	2e-08	super cysteine rich protein [Homo sapiens]
Unigene17327_S_mosellanaA	gi|1480863|gb|AAB05810.1|	60.5	2e-08	super cysteine rich protein [Homo sapiens]
Unigene30557_S_mosellanaA	gi|1480863|gb|AAB05810.1|	53.1	5e-06	super cysteine rich protein [Homo sapiens]
Unigene34635_S_mosellanaA	gi|1480863|gb|AAB05810.1|	68.9	8e-10	super cysteine rich protein [Homo sapiens]
Unigene37347_S_mosellanaA	gi|1480863|gb|AAB05810.1|	65.9	5e-10	super cysteine rich protein [Homo sapiens]
Unigene39445_S_mosellanaA	gi|1480863|gb|AAB05810.1|	63.9	4e-09	super cysteine rich protein [Homo sapiens]
Unigene31933_S_mosellanaA	gi|148225398|ref|NP_001080637.1|	53.9	2e-06	TAR DNA binding protein [Xenopus laevis] >gi|28278686|gb|AAH44271.1| Tardbp-prov protein [Xenopus laevis]
Unigene35690_S_mosellanaA	gi|148228801|ref|NP_001082546.1|	52	8e-06	similar to CD63 antigen [Xenopus laevis] >gi|50416212|gb|AAH77961.1| LOC398555 protein [Xenopus laevis]
Unigene29487_S_mosellanaA	gi|148229393|ref|NP_001085403.1|	57.8	1e-07	MGC82347 protein [Xenopus laevis] >gi|48734644|gb|AAH72252.1| MGC82347 protein [Xenopus laevis]
Unigene24270_S_mosellanaA	gi|148230999|ref|NP_001091385.1|	79.3	5e-14	zinc finger and BTB domain containing 48 [Xenopus laevis] >gi|117167937|gb|AAI24902.1| Zbtb48 protein [Xenopus laevis]
Unigene11004_S_mosellanaA	gi|148232746|ref|NP_001087029.1|	105	6e-22	prostaglandin reductase 1, gene 2 [Xenopus laevis] >gi|50418008|gb|AAH77917.1| MGC80838 protein [Xenopus laevis]
Unigene9592_S_mosellanaA	gi|148233183|ref|NP_001080911.1|	254	1e-66	elongation factor 1-alpha, somatic form [Xenopus laevis] >gi|119132|sp|P13549.1|EF1A0_XENLA RecName: Full=Elongation factor 1-alpha, somatic form; Short=EF-1-alpha-S >gi|64655|emb|CAA39027.1| elongation factor 1-alpha [Xenopus laevis] >gi|214111|gb|AAB00075.1| elongation factor 1-alpha chain [Xenopus laevis] >gi|27735380|gb|AAH41196.1| Eef1a-s protein [Xenopus laevis] >gi|27882620|gb|AAH43843.1| …
Unigene7763_S_mosellanaA	gi|148238082|ref|NP_001081635.1|	194	1e-48	26S protease regulatory subunit 8 [Xenopus laevis] >gi|3041724|sp|P46470.2|PRS8_XENLA RecName: Full=26S protease regulatory subunit 8; AltName: Full=26S proteasome AAA-ATPase subunit RPT6; AltName: Full=Proteasome 26S subunit ATPase 5; AltName: Full=SUG1 homolog; Short=xSUG1 >gi|1877414|emb|CAA57512.1| XSUG1 [Xenopus laevis]
Unigene28147_S_mosellanaA	gi|148298782|ref|NP_001091747.1|	65.5	7e-10	C-type lectin 16 [Bombyx mori] >gi|114796717|gb|ABI79325.1| C-type lectin [Bombyx mori]
Unigene31949_S_mosellanaA	gi|148533491|gb|ABQ84946.1|	61.2	1e-08	pol protein [Drosophila melanogaster]
Unigene12247_S_mosellanaA	gi|148672075|gb|EDL04022.1|	105	1e-21	mCG17605, isoform CRA_a [Mus musculus]
Unigene37256_S_mosellanaA	gi|148687469|gb|EDL19416.1|	54.7	4e-06	elastin, isoform CRA_c [Mus musculus]
Unigene23098_S_mosellanaA	gi|148696788|gb|EDL28735.1|	79.3	5e-14	RIKEN cDNA D130040H23, isoform CRA_c [Mus musculus]
Unigene8333_S_mosellanaA	gi|148697854|gb|EDL29801.1|	70.9	5e-11	mCG1039260, isoform CRA_a [Mus musculus]
Unigene40658_S_mosellanaA	gi|148705231|gb|EDL37178.1|	87.8	2e-16	mCG23594 [Mus musculus]
Unigene16671_S_mosellanaA	gi|148706505|gb|EDL38452.1|	59.7	1e-07	mCG1050357 [Mus musculus]
Unigene25069_S_mosellanaA	gi|148821054|gb|ABR13841.1|	131	8e-30	transposase [Pleistodontes regalis]
Unigene29615_S_mosellanaA	gi|149025156|gb|EDL81523.1|	62.8	4e-09	rCG21007 [Rattus norvegicus]
Unigene14364_S_mosellanaA	gi|149052074|gb|EDM03891.1|	83.2	3e-15	non-metastatic cell expressed protein 3 [Rattus norvegicus]
Unigene6540_S_mosellanaA	gi|149212459|gb|ABR22534.1|	430	1e-118	forkhead box transcription factor subgroup K2 [Aedes aegypti]
Unigene19168_S_mosellanaA	gi|149242815|pdb|2P2C|P	76.3	3e-12	Chain P, Inhibition Of Caspase-2 By A Designed Ankyrin Repeat Protein (Darpin) >gi|149242818|pdb|2P2C|Q Chain Q, Inhibition Of Caspase-2 By A Designed Ankyrin Repeat Protein (Darpin) >gi|149242821|pdb|2P2C|R Chain R, Inhibition Of Caspase-2 By A Designed Ankyrin Repeat Protein (Darpin) >gi|149242824|pdb|2P2C|S Chain S, Inhibition Of Caspase-2 By A Designed Ankyrin Repeat Protein (Darpin) >gi|1492…
Unigene3524_S_mosellanaA	gi|149242815|pdb|2P2C|P	80.5	2e-14	Chain P, Inhibition Of Caspase-2 By A Designed Ankyrin Repeat Protein (Darpin) >gi|149242818|pdb|2P2C|Q Chain Q, Inhibition Of Caspase-2 By A Designed Ankyrin Repeat Protein (Darpin) >gi|149242821|pdb|2P2C|R Chain R, Inhibition Of Caspase-2 By A Designed Ankyrin Repeat Protein (Darpin) >gi|149242824|pdb|2P2C|S Chain S, Inhibition Of Caspase-2 By A Designed Ankyrin Repeat Protein (Darpin) >gi|1492…
Unigene36052_S_mosellanaA	gi|149242815|pdb|2P2C|P	75.1	9e-13	Chain P, Inhibition Of Caspase-2 By A Designed Ankyrin Repeat Protein (Darpin) >gi|149242818|pdb|2P2C|Q Chain Q, Inhibition Of Caspase-2 By A Designed Ankyrin Repeat Protein (Darpin) >gi|149242821|pdb|2P2C|R Chain R, Inhibition Of Caspase-2 By A Designed Ankyrin Repeat Protein (Darpin) >gi|149242824|pdb|2P2C|S Chain S, Inhibition Of Caspase-2 By A Designed Ankyrin Repeat Protein (Darpin) >gi|1492…
Unigene3758_S_mosellanaA	gi|149242815|pdb|2P2C|P	85.1	8e-16	Chain P, Inhibition Of Caspase-2 By A Designed Ankyrin Repeat Protein (Darpin) >gi|149242818|pdb|2P2C|Q Chain Q, Inhibition Of Caspase-2 By A Designed Ankyrin Repeat Protein (Darpin) >gi|149242821|pdb|2P2C|R Chain R, Inhibition Of Caspase-2 By A Designed Ankyrin Repeat Protein (Darpin) >gi|149242824|pdb|2P2C|S Chain S, Inhibition Of Caspase-2 By A Designed Ankyrin Repeat Protein (Darpin) >gi|1492…
Unigene856_S_mosellanaA	gi|149242815|pdb|2P2C|P	119	7e-26	Chain P, Inhibition Of Caspase-2 By A Designed Ankyrin Repeat Protein (Darpin) >gi|149242818|pdb|2P2C|Q Chain Q, Inhibition Of Caspase-2 By A Designed Ankyrin Repeat Protein (Darpin) >gi|149242821|pdb|2P2C|R Chain R, Inhibition Of Caspase-2 By A Designed Ankyrin Repeat Protein (Darpin) >gi|149242824|pdb|2P2C|S Chain S, Inhibition Of Caspase-2 By A Designed Ankyrin Repeat Protein (Darpin) >gi|1492…
Unigene18775_S_mosellanaA	gi|149243127|pdb|2PG1|A	185	2e-45	Chain A, Structural Analysis Of A Cytoplasmic Dynein Light Chain- Intermediate Chain Complex >gi|149243128|pdb|2PG1|B Chain B, Structural Analysis Of A Cytoplasmic Dynein Light Chain- Intermediate Chain Complex >gi|149243129|pdb|2PG1|C Chain C, Structural Analysis Of A Cytoplasmic Dynein Light Chain- Intermediate Chain Complex >gi|149243130|pdb|2PG1|D Chain D, Structural Analysis Of A Cytoplasmic…
Unigene37765_S_mosellanaA	gi|149264293|ref|XP_001477795.1|	188	5e-46	PREDICTED: zinc finger protein 845 [Mus musculus] >gi|149264434|ref|XP_001472196.1| PREDICTED: zinc finger protein 845 [Mus musculus]
Unigene34669_S_mosellanaA	gi|149412981|ref|XP_001509068.1|	79.7	5e-14	PREDICTED: thioredoxin-like isoform 1 [Ornithorhynchus anatinus] >gi|345308279|ref|XP_003428678.1| PREDICTED: thioredoxin-like isoform 2 [Ornithorhynchus anatinus]
Unigene4276_S_mosellanaA	gi|149498812|ref|XP_001519404.1|	68.6	8e-11	PREDICTED: similar to testis serine protease-1, partial [Ornithorhynchus anatinus]
Unigene12020_S_mosellanaA	gi|149588608|ref|NP_001092298.1|	187	5e-46	beta-N-acetylglucosaminidase NAG2 [Tribolium castaneum] >gi|148611478|gb|ABQ95983.1| beta-N-acetylglucosaminidase NAG2 [Tribolium castaneum]
Unigene28641_S_mosellanaA	gi|149588608|ref|NP_001092298.1|	131	8e-30	beta-N-acetylglucosaminidase NAG2 [Tribolium castaneum] >gi|148611478|gb|ABQ95983.1| beta-N-acetylglucosaminidase NAG2 [Tribolium castaneum]
Unigene32131_S_mosellanaA	gi|149601110|ref|XP_001521713.1|	59.7	4e-08	PREDICTED: transmembrane protease serine 12-like, partial [Ornithorhynchus anatinus]
Unigene16391_S_mosellanaA	gi|149689210|gb|ABR27977.1|	63.5	1e-08	truncated histone H1 [Triatoma infestans]
Unigene35162_S_mosellanaA	gi|149728109|gb|ABR28347.1|	578	1e-163	mitogen-activated protein kinase [Lutzomyia longipalpis]
Unigene31265_S_mosellanaA	gi|149777471|gb|ABR28479.1|	357	8e-97	beta-1,3-glucanase [Diatraea saccharalis]
Unigene31266_S_mosellanaA	gi|149777471|gb|ABR28479.1|	353	6e-96	beta-1,3-glucanase [Diatraea saccharalis]
Unigene31158_S_mosellanaA	gi|149898836|gb|ABR27886.1|	282	2e-74	Ras-related small GTPase [Triatoma infestans]
Unigene3923_S_mosellanaA	gi|15010430|gb|AAK77263.1|	66.2	4e-10	GH03753p [Drosophila melanogaster]
Unigene13038_S_mosellanaA	gi|150378533|ref|NP_003461.2|	67.4	9e-10	ubiquitin carboxyl-terminal hydrolase 7 [Homo sapiens] >gi|212276477|sp|Q93009.2|UBP7_HUMAN RecName: Full=Ubiquitin carboxyl-terminal hydrolase 7; AltName: Full=Deubiquitinating enzyme 7; AltName: Full=Herpesvirus-associated ubiquitin-specific protease; AltName: Full=Ubiquitin thioesterase 7; AltName: Full=Ubiquitin-specific-processing protease 7 >gi|119605600|gb|EAW85194.1| ubiquitin specific pe…
CL38.Contig1_S_mosellanaA	gi|15042605|gb|AAK82365.1|AF387635_1	908	0	Ser/Thr protein kinase PAR-1alpha [Drosophila melanogaster]
CL66.Contig1_S_mosellanaA	gi|151301209|ref|NP_001093090.1|	692	0	NADPH-specific isocitrate dehydrogenase [Bombyx mori] >gi|95104535|gb|ABF51294.1| NADPH-specific isocitrate dehydrogenase [Bombyx mori]
Unigene5318_S_mosellanaA	gi|151573014|gb|ABS17682.1|	247	4e-64	cathepsin L-1 [Artemia salina]
Unigene22638_S_mosellanaA	gi|151574044|gb|ABS18285.1|	70.5	2e-11	attacin precursor [Anopheles albimanus]
Unigene621_S_mosellanaA	gi|151579928|gb|ABS18356.1|	122	5e-27	40S ribosomal protein S2 [Artemia franciscana]
Unigene7749_S_mosellanaA	gi|1519343|gb|AAB61683.1|	73.6	2e-11	Pdd1p [Tetrahymena thermophila] >gi|1519345|gb|AAB61684.1| Pdd1p [Tetrahymena thermophila]
Unigene10564_S_mosellanaA	gi|152207243|gb|ABS30732.1|	170	6e-41	voltage-gated calcium channel alpha2-delta subunit 1 [Anopheles gambiae]
Unigene35243_S_mosellanaA	gi|152207245|gb|ABS30733.1|	781	0	voltage-gated calcium channel beta subunit [Anopheles gambiae]
Unigene41218_S_mosellanaA	gi|15291259|gb|AAK92898.1|	286	4e-76	GH13952p [Drosophila melanogaster]
Unigene19244_S_mosellanaA	gi|15291353|gb|AAK92945.1|	194	1e-47	GH17893p [Drosophila melanogaster]
Unigene21745_S_mosellanaA	gi|15292523|gb|AAK93530.1|	478	1e-133	SD05424p [Drosophila melanogaster]
Unigene10305_S_mosellanaA	gi|152940813|gb|ABS44871.1|	185	5e-46	ribosomal protein S3Ae [Pteromalus puparum]
Unigene23510_S_mosellanaA	gi|152940813|gb|ABS44871.1|	136	2e-31	ribosomal protein S3Ae [Pteromalus puparum]
Unigene26175_S_mosellanaA	gi|152940813|gb|ABS44871.1|	176	4e-43	ribosomal protein S3Ae [Pteromalus puparum]
Unigene28502_S_mosellanaA	gi|152940813|gb|ABS44871.1|	123	2e-27	ribosomal protein S3Ae [Pteromalus puparum]
Unigene32892_S_mosellanaA	gi|1542877|emb|CAA65152.1|	162	3e-39	orf [Drosophila melanogaster]
Unigene13796_S_mosellanaA	gi|154341513|ref|XP_001566708.1|	91.7	9e-18	40S ribosomal protein S30 [Leishmania braziliensis MHOM/BR/75/M2904] >gi|154341515|ref|XP_001566709.1| 40S ribosomal protein S30 [Leishmania braziliensis MHOM/BR/75/M2904]
Unigene30051_S_mosellanaA	gi|154344449|ref|XP_001568166.1|	55.1	5e-06	proteophosphoglycan ppg4 [Leishmania braziliensis MHOM/BR/75/M2904] >gi|134065503|emb|CAM43270.1| proteophosphoglycan ppg4 [Leishmania braziliensis MHOM/BR/75/M2904]
Unigene36815_S_mosellanaA	gi|154344449|ref|XP_001568166.1|	131	3e-28	proteophosphoglycan ppg4 [Leishmania braziliensis MHOM/BR/75/M2904] >gi|134065503|emb|CAM43270.1| proteophosphoglycan ppg4 [Leishmania braziliensis MHOM/BR/75/M2904]
Unigene6013_S_mosellanaA	gi|154344449|ref|XP_001568166.1|	154	2e-35	proteophosphoglycan ppg4 [Leishmania braziliensis MHOM/BR/75/M2904] >gi|134065503|emb|CAM43270.1| proteophosphoglycan ppg4 [Leishmania braziliensis MHOM/BR/75/M2904]
Unigene36814_S_mosellanaA	gi|154344451|ref|XP_001568167.1|	128	2e-27	proteophosphoglycan ppg4 [Leishmania braziliensis MHOM/BR/75/M2904] >gi|134065504|emb|CAM43271.1| proteophosphoglycan ppg4 [Leishmania braziliensis MHOM/BR/75/M2904]
Unigene29039_S_mosellanaA	gi|154345077|ref|XP_001568480.1|	125	7e-28	60S ribosomal protein L23 [Leishmania braziliensis MHOM/BR/75/M2904] >gi|154345079|ref|XP_001568481.1| 60S ribosomal protein L23 [Leishmania braziliensis MHOM/BR/75/M2904]
Unigene44353_S_mosellanaA	gi|154345402|ref|XP_001568638.1|	70.5	4e-11	stress-inducible protein STI1 homolog [Leishmania braziliensis MHOM/BR/75/M2904] >gi|134065980|emb|CAM43764.1| stress-inducible protein STI1 homolog [Leishmania braziliensis MHOM/BR/75/M2904]
Unigene31896_S_mosellanaA	gi|154412511|ref|XP_001579288.1|	65.9	9e-10	A-agglutinin attachment subunit precursor [Trichomonas vaginalis G3]
Unigene2102_S_mosellanaA	gi|154412515|ref|XP_001579290.1|	58.9	2e-07	dentin sialophosphoprotein precursor [Trichomonas vaginalis G3]
Unigene21683_S_mosellanaA	gi|154412515|ref|XP_001579290.1|	73.2	2e-11	dentin sialophosphoprotein precursor [Trichomonas vaginalis G3]
Unigene30129_S_mosellanaA	gi|154412515|ref|XP_001579290.1|	61.2	1e-07	dentin sialophosphoprotein precursor [Trichomonas vaginalis G3]
Unigene36190_S_mosellanaA	gi|154412515|ref|XP_001579290.1|	105	1e-20	dentin sialophosphoprotein precursor [Trichomonas vaginalis G3]
Unigene43779_S_mosellanaA	gi|154412515|ref|XP_001579290.1|	81.6	6e-14	dentin sialophosphoprotein precursor [Trichomonas vaginalis G3]
Unigene834_S_mosellanaA	gi|154412889|ref|XP_001579476.1|	231	3e-59	Catalytic LigB subunit of aromatic ring-opening dioxygenase family protein [Trichomonas vaginalis G3] >gi|121913683|gb|EAY18490.1| Catalytic LigB subunit of aromatic ring-opening dioxygenase family protein [Trichomonas vaginalis G3]
Unigene29077_S_mosellanaA	gi|154413468|ref|XP_001579764.1|	53.1	3e-06	viral A-type inclusion protein [Trichomonas vaginalis G3]
Unigene29805_S_mosellanaA	gi|154413468|ref|XP_001579764.1|	86.3	2e-15	viral A-type inclusion protein [Trichomonas vaginalis G3]
Unigene44562_S_mosellanaA	gi|154413659|ref|XP_001579859.1|	84.3	1e-15	ankyrin repeat protein [Trichomonas vaginalis G3]
Unigene33702_S_mosellanaA	gi|154413977|ref|XP_001580017.1|	55.8	2e-06	viral A-type inclusion protein [Trichomonas vaginalis G3]
Unigene28116_S_mosellanaA	gi|154415360|ref|XP_001580705.1|	55.8	5e-07	ankyrin repeat protein [Trichomonas vaginalis G3]
Unigene34465_S_mosellanaA	gi|154416763|ref|XP_001581403.1|	104	2e-20	viral A-type inclusion protein [Trichomonas vaginalis G3]
Unigene34466_S_mosellanaA	gi|154416763|ref|XP_001581403.1|	109	5e-22	viral A-type inclusion protein [Trichomonas vaginalis G3]
Unigene34467_S_mosellanaA	gi|154416763|ref|XP_001581403.1|	107	2e-21	viral A-type inclusion protein [Trichomonas vaginalis G3]
Unigene34472_S_mosellanaA	gi|154416763|ref|XP_001581403.1|	71.2	7e-11	viral A-type inclusion protein [Trichomonas vaginalis G3]
Unigene12407_S_mosellanaA	gi|154418773|ref|XP_001582404.1|	75.5	9e-12	viral A-type inclusion protein [Trichomonas vaginalis G3]
Unigene163_S_mosellanaA	gi|154420161|ref|XP_001583096.1|	74.3	1e-12	glutamic acid-rich protein [Trichomonas vaginalis G3]
Unigene36430_S_mosellanaA	gi|154936843|dbj|BAF75365.1|	652	0	extracellular signal-regulated kinase [Sarcophaga crassipalpis]
Unigene7654_S_mosellanaA	gi|155675882|gb|ABU25246.1|	80.9	4e-14	Acp27b [Drosophila mojavensis]
Unigene34603_S_mosellanaA	gi|156093188|ref|XP_001612635.1|	57.8	1e-06	Phist protein (Pf-fam-b) [Plasmodium vivax SaI-1] >gi|148801461|gb|EDL42861.1| Phist protein (Pf-fam-b) [Plasmodium vivax]
Unigene1723_S_mosellanaA	gi|156095306|ref|XP_001613688.1|	54.7	1e-06	hypothetical protein [Plasmodium vivax SaI-1] >gi|148802562|gb|EDL43961.1| hypothetical protein, conserved [Plasmodium vivax]
Unigene13653_S_mosellanaA	gi|156095444|ref|XP_001613757.1|	147	2e-34	40S ribosomal protein S9 [Plasmodium vivax SaI-1]
CL565.Contig1_S_mosellanaA	gi|156095506|ref|XP_001613788.1|	92.8	4e-18	60S ribosomal protein L12 [Plasmodium vivax SaI-1]
Unigene13043_S_mosellanaA	gi|156100611|ref|XP_001616033.1|	62.4	3e-08	Pv-fam-d protein [Plasmodium vivax SaI-1] >gi|148804907|gb|EDL46306.1| Pv-fam-d protein [Plasmodium vivax]
Unigene29323_S_mosellanaA	gi|156151274|dbj|BAF75925.1|	100	2e-20	heat shock protein 90 [Physarum polycephalum]
Unigene16998_S_mosellanaA	gi|156230820|gb|AAI51879.1|	56.2	3e-06	Zgc:73328 protein [Danio rerio]
Unigene25770_S_mosellanaA	gi|156320549|ref|XP_001618200.1|	59.3	7e-16	hypothetical protein NEMVEDRAFT_v1g155353 [Nematostella vectensis] >gi|156330400|ref|XP_001619109.1| hypothetical protein NEMVEDRAFT_v1g152336 [Nematostella vectensis] >gi|156197983|gb|EDO26100.1| predicted protein [Nematostella vectensis] >gi|156201630|gb|EDO27009.1| predicted protein [Nematostella vectensis]
Unigene29623_S_mosellanaA	gi|156327232|ref|XP_001618673.1|	67	2e-10	hypothetical protein NEMVEDRAFT_v1g224912 [Nematostella vectensis] >gi|156199817|gb|EDO26573.1| predicted protein [Nematostella vectensis]
Unigene41897_S_mosellanaA	gi|156361149|ref|XP_001625382.1|	52.8	6e-06	predicted protein [Nematostella vectensis] >gi|156212213|gb|EDO33282.1| predicted protein [Nematostella vectensis]
Unigene34871_S_mosellanaA	gi|156368538|ref|XP_001627750.1|	55.8	5e-07	predicted protein [Nematostella vectensis] >gi|156214669|gb|EDO35650.1| predicted protein [Nematostella vectensis]
Unigene35814_S_mosellanaA	gi|156377195|ref|XP_001630742.1|	61.6	1e-08	predicted protein [Nematostella vectensis] >gi|156217769|gb|EDO38679.1| predicted protein [Nematostella vectensis]
Unigene38363_S_mosellanaA	gi|156397030|ref|XP_001637695.1|	56.2	2e-06	predicted protein [Nematostella vectensis] >gi|156224809|gb|EDO45632.1| predicted protein [Nematostella vectensis]
Unigene38998_S_mosellanaA	gi|156402415|ref|XP_001639586.1|	66.6	1e-09	predicted protein [Nematostella vectensis] >gi|156226715|gb|EDO47523.1| predicted protein [Nematostella vectensis]
Unigene3125_S_mosellanaA	gi|156405443|ref|XP_001640741.1|	55.5	7e-07	predicted protein [Nematostella vectensis] >gi|156227877|gb|EDO48678.1| predicted protein [Nematostella vectensis]
Unigene13628_S_mosellanaA	gi|156454272|gb|ABU63809.1|	85.5	6e-16	heat shock protein 70 form 2 [Paralvinella grasslei]
Unigene18849_S_mosellanaA	gi|156536856|ref|XP_001603292.1|	99.4	2e-19	PREDICTED: chromobox protein homolog 5-like isoform 1 [Nasonia vitripennis] >gi|345479172|ref|XP_003423893.1| PREDICTED: chromobox protein homolog 5-like isoform 2 [Nasonia vitripennis]
Unigene28300_S_mosellanaA	gi|156536856|ref|XP_001603292.1|	187	1e-46	PREDICTED: chromobox protein homolog 5-like isoform 1 [Nasonia vitripennis] >gi|345479172|ref|XP_003423893.1| PREDICTED: chromobox protein homolog 5-like isoform 2 [Nasonia vitripennis]
Unigene3632_S_mosellanaA	gi|156536856|ref|XP_001603292.1|	116	3e-25	PREDICTED: chromobox protein homolog 5-like isoform 1 [Nasonia vitripennis] >gi|345479172|ref|XP_003423893.1| PREDICTED: chromobox protein homolog 5-like isoform 2 [Nasonia vitripennis]
Unigene26312_S_mosellanaA	gi|156536870|ref|XP_001604901.1|	172	3e-42	PREDICTED: 60S ribosomal protein L28-like [Nasonia vitripennis]
Unigene29602_S_mosellanaA	gi|156536873|ref|XP_001605846.1|	99	6e-20	PREDICTED: phosducin-like protein-like [Nasonia vitripennis]
Unigene42245_S_mosellanaA	gi|156536889|ref|XP_001607048.1|	323	5e-87	PREDICTED: peptidyl-prolyl cis-trans isomerase-like isoform 2 [Nasonia vitripennis] >gi|156536891|ref|XP_001607038.1| PREDICTED: peptidyl-prolyl cis-trans isomerase-like isoform 1 [Nasonia vitripennis]
Unigene32351_S_mosellanaA	gi|156536895|ref|XP_001607266.1|	153	2e-36	PREDICTED: CCHC-type zinc finger protein CG3800-like isoform 2 [Nasonia vitripennis] >gi|156536897|ref|XP_001607260.1| PREDICTED: CCHC-type zinc finger protein CG3800-like isoform 1 [Nasonia vitripennis] >gi|345479376|ref|XP_003423939.1| PREDICTED: CCHC-type zinc finger protein CG3800-like [Nasonia vitripennis]
Unigene18137_S_mosellanaA	gi|156536899|ref|XP_001607323.1|	229	2e-58	PREDICTED: transcription factor BTF3 homolog 4-like [Nasonia vitripennis]
Unigene39516_S_mosellanaA	gi|156536919|ref|XP_001608023.1|	360	3e-98	PREDICTED: 60S ribosomal protein L4-like [Nasonia vitripennis]
Unigene173_S_mosellanaA	gi|156536959|ref|XP_001608255.1|	141	1e-32	PREDICTED: iron-sulfur cluster assembly enzyme ISCU, mitochondrial-like [Nasonia vitripennis]
Unigene19765_S_mosellanaA	gi|156536959|ref|XP_001608255.1|	116	3e-25	PREDICTED: iron-sulfur cluster assembly enzyme ISCU, mitochondrial-like [Nasonia vitripennis]
Unigene3145_S_mosellanaA	gi|156537033|ref|XP_001601130.1|	330	2e-89	PREDICTED: heat shock protein HSP 90-alpha-like [Nasonia vitripennis]
Unigene10142_S_mosellanaA	gi|156537181|ref|XP_001604447.1|	102	4e-21	PREDICTED: similar to ENSANGP00000026284 [Nasonia vitripennis]
Unigene10722_S_mosellanaA	gi|156537181|ref|XP_001604447.1|	54.7	1e-06	PREDICTED: similar to ENSANGP00000026284 [Nasonia vitripennis]
Unigene12604_S_mosellanaA	gi|156537181|ref|XP_001604447.1|	146	1e-33	PREDICTED: similar to ENSANGP00000026284 [Nasonia vitripennis]
Unigene14405_S_mosellanaA	gi|156537181|ref|XP_001604447.1|	63.5	5e-09	PREDICTED: similar to ENSANGP00000026284 [Nasonia vitripennis]
Unigene14406_S_mosellanaA	gi|156537181|ref|XP_001604447.1|	42	2e-07	PREDICTED: similar to ENSANGP00000026284 [Nasonia vitripennis]
Unigene35564_S_mosellanaA	gi|156537181|ref|XP_001604447.1|	56.2	4e-07	PREDICTED: similar to ENSANGP00000026284 [Nasonia vitripennis]
Unigene8688_S_mosellanaA	gi|156537359|ref|XP_001607555.1|	160	6e-38	PREDICTED: 40S ribosomal protein S12, mitochondrial-like [Nasonia vitripennis]
Unigene11041_S_mosellanaA	gi|156537407|ref|XP_001606818.1|	147	1e-34	PREDICTED: cold shock domain-containing protein E1-like [Nasonia vitripennis]
Unigene13849_S_mosellanaA	gi|156537407|ref|XP_001606818.1|	134	9e-31	PREDICTED: cold shock domain-containing protein E1-like [Nasonia vitripennis]
Unigene13957_S_mosellanaA	gi|156537407|ref|XP_001606818.1|	122	4e-27	PREDICTED: cold shock domain-containing protein E1-like [Nasonia vitripennis]
Unigene205_S_mosellanaA	gi|156537407|ref|XP_001606818.1|	153	2e-36	PREDICTED: cold shock domain-containing protein E1-like [Nasonia vitripennis]
Unigene43939_S_mosellanaA	gi|156537407|ref|XP_001606818.1|	208	7e-53	PREDICTED: cold shock domain-containing protein E1-like [Nasonia vitripennis]
Unigene37354_S_mosellanaA	gi|156537576|ref|XP_001607680.1|	503	1e-140	PREDICTED: acyl-CoA synthetase family member 3, mitochondrial-like isoform 1 [Nasonia vitripennis] >gi|345479629|ref|XP_003423995.1| PREDICTED: acyl-CoA synthetase family member 3, mitochondrial-like isoform 2 [Nasonia vitripennis] >gi|345479632|ref|XP_003423996.1| PREDICTED: acyl-CoA synthetase family member 3, mitochondrial-like isoform 3 [Nasonia vitripennis]
Unigene18792_S_mosellanaA	gi|156537701|ref|XP_001607921.1|	188	5e-46	PREDICTED: N-acetylneuraminate lyase-like [Nasonia vitripennis]
Unigene33117_S_mosellanaA	gi|156537731|ref|XP_001607966.1|	73.9	2e-12	PREDICTED: protein FAM98A-like [Nasonia vitripennis]
Unigene19991_S_mosellanaA	gi|156537793|ref|XP_001608054.1|	389	1e-106	PREDICTED: alpha-tocopherol transfer protein-like [Nasonia vitripennis]
Unigene19992_S_mosellanaA	gi|156537793|ref|XP_001608054.1|	389	1e-106	PREDICTED: alpha-tocopherol transfer protein-like [Nasonia vitripennis]
Unigene12013_S_mosellanaA	gi|156537872|ref|XP_001608115.1|	134	7e-30	PREDICTED: probable tRNA (uracil-O(2)-)-methyltransferase-like [Nasonia vitripennis]
Unigene23126_S_mosellanaA	gi|156537956|ref|XP_001608173.1|	103	2e-21	PREDICTED: guanine nucleotide-binding protein subunit beta-like protein 1-like [Nasonia vitripennis]
Unigene27152_S_mosellanaA	gi|156538096|ref|XP_001608127.1|	82.8	4e-15	PREDICTED: growth hormone-inducible transmembrane protein-like [Nasonia vitripennis]
Unigene26779_S_mosellanaA	gi|156538110|ref|XP_001608212.1|	199	2e-50	PREDICTED: nascent polypeptide-associated complex subunit alpha-like isoform 1 [Nasonia vitripennis] >gi|345491829|ref|XP_003426718.1| PREDICTED: nascent polypeptide-associated complex subunit alpha-like isoform 2 [Nasonia vitripennis]
Unigene29201_S_mosellanaA	gi|156538218|ref|XP_001601888.1|	154	1e-36	PREDICTED: transcriptional activator protein Pur-alpha-like [Nasonia vitripennis]
Unigene11460_S_mosellanaA	gi|156538313|ref|XP_001604024.1|	185	6e-46	PREDICTED: apolipophorins [Nasonia vitripennis]
Unigene19682_S_mosellanaA	gi|156538313|ref|XP_001604024.1|	151	1e-35	PREDICTED: apolipophorins [Nasonia vitripennis]
Unigene22421_S_mosellanaA	gi|156538313|ref|XP_001604024.1|	177	2e-43	PREDICTED: apolipophorins [Nasonia vitripennis]
Unigene22743_S_mosellanaA	gi|156538313|ref|XP_001604024.1|	145	5e-34	PREDICTED: apolipophorins [Nasonia vitripennis]
Unigene26403_S_mosellanaA	gi|156538313|ref|XP_001604024.1|	119	4e-26	PREDICTED: apolipophorins [Nasonia vitripennis]
Unigene27656_S_mosellanaA	gi|156538313|ref|XP_001604024.1|	112	5e-24	PREDICTED: apolipophorins [Nasonia vitripennis]
Unigene27882_S_mosellanaA	gi|156538313|ref|XP_001604024.1|	151	9e-36	PREDICTED: apolipophorins [Nasonia vitripennis]
Unigene28045_S_mosellanaA	gi|156538313|ref|XP_001604024.1|	310	2e-83	PREDICTED: apolipophorins [Nasonia vitripennis]
Unigene28090_S_mosellanaA	gi|156538313|ref|XP_001604024.1|	355	5e-97	PREDICTED: apolipophorins [Nasonia vitripennis]
Unigene29472_S_mosellanaA	gi|156538313|ref|XP_001604024.1|	135	7e-31	PREDICTED: apolipophorins [Nasonia vitripennis]
Unigene36024_S_mosellanaA	gi|156538313|ref|XP_001604024.1|	126	3e-28	PREDICTED: apolipophorins [Nasonia vitripennis]
Unigene99_S_mosellanaA	gi|156538313|ref|XP_001604024.1|	105	5e-22	PREDICTED: apolipophorins [Nasonia vitripennis]
Unigene9838_S_mosellanaA	gi|156538925|ref|XP_001599311.1|	69.7	4e-11	PREDICTED: lysoplasmalogenase-like protein TMEM86A-like, partial [Nasonia vitripennis]
Unigene43684_S_mosellanaA	gi|156539711|ref|XP_001599947.1|	79.7	3e-14	PREDICTED: similar to protease, reverse transcriptase, ribonuclease H, integrase [Nasonia vitripennis]
Unigene23976_S_mosellanaA	gi|156539738|ref|XP_001599240.1|	119	5e-26	PREDICTED: similar to protease, reverse transcriptase, ribonuclease H, integrase [Nasonia vitripennis]
Unigene32863_S_mosellanaA	gi|156539738|ref|XP_001599240.1|	102	4e-21	PREDICTED: similar to protease, reverse transcriptase, ribonuclease H, integrase [Nasonia vitripennis]
Unigene28355_S_mosellanaA	gi|156539768|ref|XP_001598998.1|	53.9	2e-06	PREDICTED: similar to ORF2-encoded protein [Nasonia vitripennis]
Unigene32484_S_mosellanaA	gi|156539768|ref|XP_001598998.1|	66.6	3e-10	PREDICTED: similar to ORF2-encoded protein [Nasonia vitripennis]
Unigene44541_S_mosellanaA	gi|156539768|ref|XP_001598998.1|	82	7e-15	PREDICTED: similar to ORF2-encoded protein [Nasonia vitripennis]
Unigene12505_S_mosellanaA	gi|156539877|ref|XP_001601929.1|	106	9e-22	PREDICTED: similar to BEL12_AG transposon polyprotein [Nasonia vitripennis]
Unigene19592_S_mosellanaA	gi|156539877|ref|XP_001601929.1|	75.5	7e-13	PREDICTED: similar to BEL12_AG transposon polyprotein [Nasonia vitripennis]
Unigene41297_S_mosellanaA	gi|156539877|ref|XP_001601929.1|	146	2e-34	PREDICTED: similar to BEL12_AG transposon polyprotein [Nasonia vitripennis]
Unigene4392_S_mosellanaA	gi|156539877|ref|XP_001601929.1|	114	2e-24	PREDICTED: similar to BEL12_AG transposon polyprotein [Nasonia vitripennis]
Unigene28177_S_mosellanaA	gi|156539887|ref|XP_001599103.1|	125	6e-28	PREDICTED: similar to BEL12_AG transposon polyprotein, partial [Nasonia vitripennis]
Unigene4209_S_mosellanaA	gi|156539977|ref|XP_001599285.1|	95.9	5e-19	PREDICTED: similar to BEL12_AG transposon polyprotein [Nasonia vitripennis]
Unigene216_S_mosellanaA	gi|156539979|ref|XP_001599337.1|	81.6	9e-15	PREDICTED: similar to BEL12_AG transposon polyprotein [Nasonia vitripennis]
Unigene40936_S_mosellanaA	gi|156539979|ref|XP_001599337.1|	93.2	3e-18	PREDICTED: similar to BEL12_AG transposon polyprotein [Nasonia vitripennis]
Unigene4164_S_mosellanaA	gi|156540141|ref|XP_001599936.1|	85.1	1e-15	PREDICTED: similar to ORF2-encoded protein [Nasonia vitripennis]
Unigene39812_S_mosellanaA	gi|156540346|ref|XP_001601764.1|	86.3	6e-15	PREDICTED: similar to protease, reverse transcriptase, ribonuclease H, integrase [Nasonia vitripennis]
Unigene39956_S_mosellanaA	gi|156540700|ref|XP_001599743.1|	183	7e-45	PREDICTED: similar to membrane trafficking protein emp24/gp25/p24 family member [Nasonia vitripennis]
Unigene27360_S_mosellanaA	gi|156540738|ref|XP_001599792.1|	189	3e-47	PREDICTED: similar to guanine nucleotide-binding protein subunit beta-like [Nasonia vitripennis]
Unigene26243_S_mosellanaA	gi|156540768|ref|XP_001599745.1|	94	2e-18	PREDICTED: similar to Peptidase, cysteine peptidase active site; Zinc finger, CCHC-type; Peptidase aspartic, catalytic; Polynucleotidyl transferase, Ribonuclease H fold [Nasonia vitripennis]
Unigene32804_S_mosellanaA	gi|156540862|ref|XP_001599094.1|	142	3e-33	PREDICTED: similar to Peptidase, cysteine peptidase active site; Zinc finger, CCHC-type; Peptidase aspartic, catalytic; Polynucleotidyl transferase, Ribonuclease H fold, partial [Nasonia vitripennis]
Unigene28176_S_mosellanaA	gi|156540972|ref|XP_001599210.1|	77.8	1e-13	PREDICTED: similar to protease, reverse transcriptase, ribonuclease H, integrase [Nasonia vitripennis]
Unigene24813_S_mosellanaA	gi|156541150|ref|XP_001601398.1|	193	2e-48	PREDICTED: 60S acidic ribosomal protein P2-like [Nasonia vitripennis]
Unigene32792_S_mosellanaA	gi|156541168|ref|XP_001601877.1|	90.1	3e-17	PREDICTED: similar to ORF [Nasonia vitripennis]
Unigene22268_S_mosellanaA	gi|156541312|ref|XP_001599820.1|	68.6	8e-11	PREDICTED: hypothetical protein [Nasonia vitripennis]
Unigene398_S_mosellanaA	gi|156541340|ref|XP_001599709.1|	119	4e-26	PREDICTED: protein dodo-like isoform 1 [Nasonia vitripennis] >gi|345485284|ref|XP_003425232.1| PREDICTED: protein dodo-like isoform 2 [Nasonia vitripennis]
Unigene4087_S_mosellanaA	gi|156541461|ref|XP_001599944.1|	59.7	4e-08	PREDICTED: similar to copia-like retrotransposable element [Nasonia vitripennis]
Unigene5228_S_mosellanaA	gi|156541461|ref|XP_001599944.1|	124	2e-27	PREDICTED: similar to copia-like retrotransposable element [Nasonia vitripennis]
Unigene8997_S_mosellanaA	gi|156541618|ref|XP_001600525.1|	100	2e-20	PREDICTED: elongation factor 1-delta-like [Nasonia vitripennis]
Unigene8998_S_mosellanaA	gi|156541618|ref|XP_001600525.1|	137	2e-31	PREDICTED: elongation factor 1-delta-like [Nasonia vitripennis]
Unigene4534_S_mosellanaA	gi|156541678|ref|XP_001602920.1|	69.7	4e-11	PREDICTED: thiamine transporter 2-like [Nasonia vitripennis]
Unigene21537_S_mosellanaA	gi|156541700|ref|XP_001603614.1|	357	1e-96	PREDICTED: cirhin-like [Nasonia vitripennis]
Unigene25111_S_mosellanaA	gi|156541726|ref|XP_001601069.1|	59.3	1e-07	PREDICTED: similar to blastopia polyprotein [Nasonia vitripennis]
Unigene26139_S_mosellanaA	gi|156541730|ref|XP_001599702.1|	143	3e-33	PREDICTED: 40S ribosomal protein S6-like [Nasonia vitripennis]
Unigene44652_S_mosellanaA	gi|156541730|ref|XP_001599702.1|	223	2e-57	PREDICTED: 40S ribosomal protein S6-like [Nasonia vitripennis]
Unigene26012_S_mosellanaA	gi|156541850|ref|XP_001601012.1|	73.9	2e-12	PREDICTED: similar to Gag-Pol [Nasonia vitripennis]
Unigene29571_S_mosellanaA	gi|156541850|ref|XP_001601012.1|	58.2	1e-07	PREDICTED: similar to Gag-Pol [Nasonia vitripennis]
Unigene83_S_mosellanaA	gi|156541850|ref|XP_001601012.1|	54.3	2e-06	PREDICTED: similar to Gag-Pol [Nasonia vitripennis]
Unigene29670_S_mosellanaA	gi|156541962|ref|XP_001600045.1|	94.4	1e-18	PREDICTED: 60 kDa heat shock protein, mitochondrial-like isoform 1 [Nasonia vitripennis] >gi|345497194|ref|XP_003427933.1| PREDICTED: 60 kDa heat shock protein, mitochondrial-like isoform 2 [Nasonia vitripennis]
Unigene33864_S_mosellanaA	gi|156542032|ref|XP_001600793.1|	223	1e-56	PREDICTED: mediator of RNA polymerase II transcription subunit 10-like [Nasonia vitripennis]
Unigene32604_S_mosellanaA	gi|156542147|ref|XP_001601957.1|	53.9	2e-06	PREDICTED: similar to ENSANGP00000024127 [Nasonia vitripennis]
Unigene40808_S_mosellanaA	gi|156542193|ref|XP_001599856.1|	90.5	2e-17	PREDICTED: hypothetical protein LOC100115024 [Nasonia vitripennis]
Unigene31254_S_mosellanaA	gi|156542227|ref|XP_001600690.1|	101	9e-21	PREDICTED: methyltransferase-like protein 13-like [Nasonia vitripennis]
Unigene4539_S_mosellanaA	gi|156542267|ref|XP_001599669.1|	155	6e-37	PREDICTED: 40S ribosomal protein S11-like [Nasonia vitripennis]
Unigene29563_S_mosellanaA	gi|156542289|ref|XP_001603922.1|	124	1e-27	PREDICTED: similar to chemosensory protein 7 [Nasonia vitripennis]
Unigene17263_S_mosellanaA	gi|156542341|ref|XP_001599984.1|	72	4e-11	PREDICTED: TRAF-interacting protein-like [Nasonia vitripennis]
Unigene32105_S_mosellanaA	gi|156542387|ref|XP_001600817.1|	94.4	1e-18	PREDICTED: serine/threonine-protein phosphatase 4 regulatory subunit 3-like [Nasonia vitripennis]
Unigene643_S_mosellanaA	gi|156542387|ref|XP_001600817.1|	152	6e-36	PREDICTED: serine/threonine-protein phosphatase 4 regulatory subunit 3-like [Nasonia vitripennis]
Unigene5556_S_mosellanaA	gi|156542759|ref|XP_001601949.1|	181	6e-45	PREDICTED: 60S ribosomal protein L34-like isoform 2 [Nasonia vitripennis] >gi|156542761|ref|XP_001601922.1| PREDICTED: similar to ribosomal protein L34 isoform 1 [Nasonia vitripennis]
Unigene10010_S_mosellanaA	gi|156542773|ref|XP_001602816.1|	176	3e-43	PREDICTED: 40S ribosomal protein S19a-like [Nasonia vitripennis]
Unigene24154_S_mosellanaA	gi|156542863|ref|XP_001599933.1|	341	7e-93	PREDICTED: 40S ribosomal protein S4-like [Nasonia vitripennis]
Unigene45215_S_mosellanaA	gi|156543094|ref|XP_001607540.1|	226	3e-58	PREDICTED: 40S ribosomal protein S26-like [Nasonia vitripennis]
Unigene35712_S_mosellanaA	gi|156543146|ref|XP_001605766.1|	98.2	1e-19	PREDICTED: hypothetical protein LOC100122162 [Nasonia vitripennis]
Unigene3428_S_mosellanaA	gi|156543195|ref|XP_001606231.1|	97.4	2e-19	PREDICTED: RING finger protein 10-like [Nasonia vitripennis]
Unigene11136_S_mosellanaA	gi|156543328|ref|XP_001606958.1|	127	1e-28	PREDICTED: 40S ribosomal protein S28-like [Nasonia vitripennis]
Unigene42316_S_mosellanaA	gi|156543342|ref|XP_001607606.1|	103	3e-21	PREDICTED: 60S acidic ribosomal protein P0-like [Nasonia vitripennis]
Unigene68_S_mosellanaA	gi|156543364|ref|XP_001608213.1|	85.1	8e-16	PREDICTED: UPF0549 protein C20orf43 homolog [Nasonia vitripennis]
Unigene19487_S_mosellanaA	gi|156543561|ref|XP_001603514.1|	145	4e-34	PREDICTED: ubiquitin-conjugating enzyme E2 C-like [Nasonia vitripennis]
Unigene3414_S_mosellanaA	gi|156543734|ref|XP_001607874.1|	139	5e-32	PREDICTED: 60S ribosomal protein L14-like [Nasonia vitripennis]
Unigene18682_S_mosellanaA	gi|156543963|ref|XP_001603436.1|	66.2	7e-10	PREDICTED: up-regulated during skeletal muscle growth protein 5-like [Nasonia vitripennis]
Unigene23412_S_mosellanaA	gi|156543987|ref|XP_001606733.1|	223	3e-57	PREDICTED: 60S ribosomal protein L10 isoform 1 [Nasonia vitripennis]
Unigene18856_S_mosellanaA	gi|156543995|ref|XP_001607591.1|	219	2e-55	PREDICTED: protein LSM12 homolog [Nasonia vitripennis]
Unigene10887_S_mosellanaA	gi|156544036|ref|XP_001604575.1|	138	6e-32	PREDICTED: homeobox protein B-H1-like [Nasonia vitripennis]
Unigene11227_S_mosellanaA	gi|156544078|ref|XP_001603001.1|	192	4e-48	PREDICTED: 60S ribosomal protein L35-like [Nasonia vitripennis]
Unigene42091_S_mosellanaA	gi|156544263|ref|XP_001607270.1|	133	2e-30	PREDICTED: 60S ribosomal protein L11-like [Nasonia vitripennis]
Unigene36553_S_mosellanaA	gi|156544470|ref|XP_001600860.1|	483	1e-134	PREDICTED: hsp90 co-chaperone Cdc37-like [Nasonia vitripennis]
Unigene41835_S_mosellanaA	gi|156544488|ref|XP_001602530.1|	84	2e-15	PREDICTED: hypothetical protein LOC100117195 [Nasonia vitripennis]
Unigene37367_S_mosellanaA	gi|156544532|ref|XP_001607694.1|	492	1e-137	PREDICTED: acetyl-CoA acetyltransferase B, mitochondrial-like [Nasonia vitripennis]
Unigene23147_S_mosellanaA	gi|156544548|ref|XP_001607858.1|	226	2e-58	PREDICTED: 60S ribosomal protein L13a-like [Nasonia vitripennis]
Unigene2518_S_mosellanaA	gi|156544590|ref|XP_001603518.1|	111	4e-23	PREDICTED: speckle-type POZ protein B-like [Nasonia vitripennis]
Unigene33199_S_mosellanaA	gi|156544608|ref|XP_001603880.1|	71.2	1e-10	PREDICTED: similar to GA20163-PA [Nasonia vitripennis]
Unigene11363_S_mosellanaA	gi|156544720|ref|XP_001605736.1|	140	1e-32	PREDICTED: maternal B9.10 protein-like [Nasonia vitripennis]
Unigene14895_S_mosellanaA	gi|156544820|ref|XP_001606672.1|	73.6	3e-12	PREDICTED: ribonuclease P protein subunit p21-like [Nasonia vitripennis]
Unigene11265_S_mosellanaA	gi|156544846|ref|XP_001606935.1|	168	8e-41	PREDICTED: similar to brat protein [Nasonia vitripennis] >gi|345480937|ref|XP_003424249.1| PREDICTED: B-box type zinc finger protein ncl-1-like [Nasonia vitripennis]
Unigene32543_S_mosellanaA	gi|156544846|ref|XP_001606935.1|	75.1	9e-13	PREDICTED: similar to brat protein [Nasonia vitripennis] >gi|345480937|ref|XP_003424249.1| PREDICTED: B-box type zinc finger protein ncl-1-like [Nasonia vitripennis]
Unigene40919_S_mosellanaA	gi|156544846|ref|XP_001606935.1|	136	3e-31	PREDICTED: similar to brat protein [Nasonia vitripennis] >gi|345480937|ref|XP_003424249.1| PREDICTED: B-box type zinc finger protein ncl-1-like [Nasonia vitripennis]
Unigene573_S_mosellanaA	gi|156544846|ref|XP_001606935.1|	114	1e-24	PREDICTED: similar to brat protein [Nasonia vitripennis] >gi|345480937|ref|XP_003424249.1| PREDICTED: B-box type zinc finger protein ncl-1-like [Nasonia vitripennis]
Unigene14053_S_mosellanaA	gi|156544938|ref|XP_001607263.1|	153	2e-36	PREDICTED: 40S ribosomal protein S15a-like [Nasonia vitripennis]
Unigene25314_S_mosellanaA	gi|156544938|ref|XP_001607263.1|	162	4e-39	PREDICTED: 40S ribosomal protein S15a-like [Nasonia vitripennis]
Unigene26290_S_mosellanaA	gi|156545038|ref|XP_001600435.1|	160	2e-38	PREDICTED: transmembrane protein 115-like [Nasonia vitripennis]
Unigene3553_S_mosellanaA	gi|156545348|ref|XP_001605999.1|	52	8e-06	PREDICTED: hypothetical protein [Nasonia vitripennis]
Unigene33035_S_mosellanaA	gi|156545360|ref|XP_001606088.1|	110	2e-23	PREDICTED: E3 ubiquitin-protein ligase KCMF1-like [Nasonia vitripennis]
Unigene32848_S_mosellanaA	gi|156545557|ref|XP_001606463.1|	125	4e-28	PREDICTED: heat shock 70 kDa protein cognate 3-like [Nasonia vitripennis]
Unigene29124_S_mosellanaA	gi|156545571|ref|XP_001607375.1|	129	4e-29	PREDICTED: proteasome subunit alpha type-1-like [Nasonia vitripennis]
Unigene36035_S_mosellanaA	gi|156545571|ref|XP_001607375.1|	230	1e-59	PREDICTED: proteasome subunit alpha type-1-like [Nasonia vitripennis]
Unigene36384_S_mosellanaA	gi|156545752|ref|XP_001605411.1|	359	2e-97	PREDICTED: serine/arginine-rich splicing factor 1-like [Nasonia vitripennis]
Unigene27789_S_mosellanaA	gi|156546048|ref|XP_001600404.1|	52	8e-06	PREDICTED: RCC1 and BTB domain-containing protein 1-like [Nasonia vitripennis]
Unigene1269_S_mosellanaA	gi|156546390|ref|XP_001607003.1|	198	3e-49	PREDICTED: protein takeout-like [Nasonia vitripennis]
Unigene35746_S_mosellanaA	gi|156546409|ref|XP_001607089.1|	153	3e-36	PREDICTED: similar to pumilio [Nasonia vitripennis]
Unigene13695_S_mosellanaA	gi|156546411|ref|XP_001607096.1|	100	3e-20	PREDICTED: hypothetical protein LOC100123452 [Nasonia vitripennis]
Unigene1938_S_mosellanaA	gi|156546544|ref|XP_001607335.1|	422	1e-117	PREDICTED: similar to ribosomal protein L13 isoform 2 [Nasonia vitripennis] >gi|156546546|ref|XP_001607329.1| PREDICTED: 60S ribosomal protein L13-like isoform 1 [Nasonia vitripennis]
Unigene3200_S_mosellanaA	gi|156546751|ref|XP_001605215.1|	81.6	9e-15	PREDICTED: similar to smad4 [Nasonia vitripennis]
Unigene13761_S_mosellanaA	gi|156546764|ref|XP_001605464.1|	125	5e-28	PREDICTED: similar to Heterogeneous nuclear ribonucleoprotein K [Nasonia vitripennis]
Unigene107_S_mosellanaA	gi|156546770|ref|XP_001605588.1|	216	3e-55	PREDICTED: protein LSM14 homolog B-A-like [Nasonia vitripennis]
Unigene35771_S_mosellanaA	gi|156546770|ref|XP_001605588.1|	161	9e-39	PREDICTED: protein LSM14 homolog B-A-like [Nasonia vitripennis]
Unigene36054_S_mosellanaA	gi|156546773|ref|XP_001607297.1|	93.6	2e-18	PREDICTED: ubiquitin-conjugating enzyme E2 variant 2-like [Nasonia vitripennis]
Unigene10633_S_mosellanaA	gi|156546791|ref|XP_001607354.1|	66.6	3e-10	PREDICTED: ferritin heavy polypeptide-like 17 isoform 1 [Nasonia vitripennis] >gi|345483109|ref|XP_003424744.1| PREDICTED: ferritin heavy polypeptide-like 17 isoform 2 [Nasonia vitripennis]
Unigene15534_S_mosellanaA	gi|156546791|ref|XP_001607354.1|	249	3e-65	PREDICTED: ferritin heavy polypeptide-like 17 isoform 1 [Nasonia vitripennis] >gi|345483109|ref|XP_003424744.1| PREDICTED: ferritin heavy polypeptide-like 17 isoform 2 [Nasonia vitripennis]
Unigene28119_S_mosellanaA	gi|156546793|ref|XP_001605813.1|	146	2e-34	PREDICTED: influenza virus NS1A-binding protein-like isoform 1 [Nasonia vitripennis] >gi|345483044|ref|XP_003424732.1| PREDICTED: influenza virus NS1A-binding protein-like isoform 2 [Nasonia vitripennis] >gi|345483047|ref|XP_003424733.1| PREDICTED: influenza virus NS1A-binding protein-like isoform 3 [Nasonia vitripennis]
Unigene32697_S_mosellanaA	gi|156546793|ref|XP_001605813.1|	263	1e-69	PREDICTED: influenza virus NS1A-binding protein-like isoform 1 [Nasonia vitripennis] >gi|345483044|ref|XP_003424732.1| PREDICTED: influenza virus NS1A-binding protein-like isoform 2 [Nasonia vitripennis] >gi|345483047|ref|XP_003424733.1| PREDICTED: influenza virus NS1A-binding protein-like isoform 3 [Nasonia vitripennis]
Unigene4388_S_mosellanaA	gi|156546793|ref|XP_001605813.1|	144	2e-33	PREDICTED: influenza virus NS1A-binding protein-like isoform 1 [Nasonia vitripennis] >gi|345483044|ref|XP_003424732.1| PREDICTED: influenza virus NS1A-binding protein-like isoform 2 [Nasonia vitripennis] >gi|345483047|ref|XP_003424733.1| PREDICTED: influenza virus NS1A-binding protein-like isoform 3 [Nasonia vitripennis]
Unigene38649_S_mosellanaA	gi|156546847|ref|XP_001606431.1|	84.3	1e-14	PREDICTED: protein transport protein Sec24B-like [Nasonia vitripennis]
Unigene31484_S_mosellanaA	gi|156546855|ref|XP_001606480.1|	142	3e-32	PREDICTED: COP9 signalosome complex subunit 6-like isoform 1 [Nasonia vitripennis] >gi|345483206|ref|XP_003424766.1| PREDICTED: COP9 signalosome complex subunit 6-like isoform 2 [Nasonia vitripennis]
Unigene12547_S_mosellanaA	gi|156546902|ref|XP_001599815.1|	103	2e-21	PREDICTED: nuclear cap-binding protein subunit 1-like [Nasonia vitripennis]
Unigene15962_S_mosellanaA	gi|156546926|ref|XP_001603243.1|	103	2e-21	PREDICTED: phosphatidylethanolamine-binding protein homolog F40A3.3-like isoform 1 [Nasonia vitripennis]
Unigene14254_S_mosellanaA	gi|156546938|ref|XP_001604482.1|	125	8e-28	PREDICTED: nuclear protein 1-like [Nasonia vitripennis]
Unigene23145_S_mosellanaA	gi|156546944|ref|XP_001605124.1|	198	7e-50	PREDICTED: 40S ribosomal protein S12-like [Nasonia vitripennis]
Unigene23146_S_mosellanaA	gi|156546944|ref|XP_001605124.1|	174	1e-42	PREDICTED: 40S ribosomal protein S12-like [Nasonia vitripennis]
Unigene25743_S_mosellanaA	gi|156547087|ref|XP_001602284.1|	103	2e-21	PREDICTED: inhibin beta chain-like [Nasonia vitripennis]
Unigene31416_S_mosellanaA	gi|156547191|ref|XP_001604202.1|	78.2	1e-13	PREDICTED: sodium/potassium-transporting ATPase subunit beta-2-like [Nasonia vitripennis]
Unigene15921_S_mosellanaA	gi|156547209|ref|XP_001604441.1|	93.6	2e-18	PREDICTED: hypothetical protein LOC100120841 [Nasonia vitripennis]
Unigene4300_S_mosellanaA	gi|156547279|ref|XP_001605527.1|	124	1e-27	PREDICTED: endothelial differentiation-related factor 1 homolog [Nasonia vitripennis]
Unigene14159_S_mosellanaA	gi|156547333|ref|XP_001601399.1|	125	7e-28	PREDICTED: 60S ribosomal protein L24-like [Nasonia vitripennis]
Unigene44551_S_mosellanaA	gi|156547333|ref|XP_001601399.1|	276	2e-73	PREDICTED: 60S ribosomal protein L24-like [Nasonia vitripennis]
Unigene37757_S_mosellanaA	gi|156547363|ref|XP_001603154.1|	254	3e-66	PREDICTED: 6-phosphogluconolactonase-like [Nasonia vitripennis]
Unigene44096_S_mosellanaA	gi|156547504|ref|XP_001602423.1|	184	1e-45	PREDICTED: 60S acidic ribosomal protein P1-like [Nasonia vitripennis]
Unigene25425_S_mosellanaA	gi|156547512|ref|XP_001604111.1|	186	3e-46	PREDICTED: 40S ribosomal protein S8-like [Nasonia vitripennis]
Unigene15825_S_mosellanaA	gi|156547530|ref|XP_001607020.1|	190	1e-47	PREDICTED: 60S ribosomal protein L8-like isoform 1 [Nasonia vitripennis] >gi|156547532|ref|XP_001607030.1| PREDICTED: 60S ribosomal protein L8-like isoform 2 [Nasonia vitripennis]
Unigene45024_S_mosellanaA	gi|156547530|ref|XP_001607020.1|	228	8e-59	PREDICTED: 60S ribosomal protein L8-like isoform 1 [Nasonia vitripennis] >gi|156547532|ref|XP_001607030.1| PREDICTED: 60S ribosomal protein L8-like isoform 2 [Nasonia vitripennis]
Unigene24601_S_mosellanaA	gi|156547540|ref|XP_001607573.1|	298	9e-80	PREDICTED: 60S ribosomal protein L17-like [Nasonia vitripennis]
Unigene4227_S_mosellanaA	gi|156547540|ref|XP_001607573.1|	134	2e-30	PREDICTED: 60S ribosomal protein L17-like [Nasonia vitripennis]
Unigene30484_S_mosellanaA	gi|156547599|ref|XP_001603266.1|	112	6e-23	PREDICTED: ribonuclease P protein subunit p40-like [Nasonia vitripennis]
Unigene30485_S_mosellanaA	gi|156547599|ref|XP_001603266.1|	92	7e-17	PREDICTED: ribonuclease P protein subunit p40-like [Nasonia vitripennis]
Unigene30486_S_mosellanaA	gi|156547599|ref|XP_001603266.1|	189	2e-46	PREDICTED: ribonuclease P protein subunit p40-like [Nasonia vitripennis]
Unigene30487_S_mosellanaA	gi|156547599|ref|XP_001603266.1|	169	3e-40	PREDICTED: ribonuclease P protein subunit p40-like [Nasonia vitripennis]
Unigene23457_S_mosellanaA	gi|156547842|ref|XP_001603723.1|	278	6e-74	PREDICTED: 60S ribosomal protein L26-like [Nasonia vitripennis]
Unigene3351_S_mosellanaA	gi|156547842|ref|XP_001603723.1|	224	1e-57	PREDICTED: 60S ribosomal protein L26-like [Nasonia vitripennis]
Unigene38380_S_mosellanaA	gi|156547846|ref|XP_001604160.1|	628	1e-178	PREDICTED: tubulin alpha-1 chain-like [Nasonia vitripennis]
Unigene25505_S_mosellanaA	gi|156547850|ref|XP_001604487.1|	97.1	2e-19	PREDICTED: 60S ribosomal protein L23a-like [Nasonia vitripennis]
Unigene45049_S_mosellanaA	gi|156547850|ref|XP_001604487.1|	275	4e-73	PREDICTED: 60S ribosomal protein L23a-like [Nasonia vitripennis]
Unigene28160_S_mosellanaA	gi|156547881|ref|XP_001607758.1|	167	2e-40	PREDICTED: similar to ribosomal protein L18e [Nasonia vitripennis]
Unigene32407_S_mosellanaA	gi|156547889|ref|XP_001608044.1|	146	3e-34	PREDICTED: heat shock 70 kDa protein cognate 4-like [Nasonia vitripennis]
Unigene10521_S_mosellanaA	gi|156547891|ref|XP_001608047.1|	213	2e-54	PREDICTED: fatty acid-binding protein, muscle-like isoform 1 [Nasonia vitripennis]
Unigene18865_S_mosellanaA	gi|156548149|ref|XP_001607699.1|	907	0	PREDICTED: tubulin alpha-1 chain-like [Nasonia vitripennis]
Unigene10518_S_mosellanaA	gi|156548258|ref|XP_001600152.1|	312	2e-84	PREDICTED: guanine nucleotide-binding protein subunit beta-like protein-like [Nasonia vitripennis]
Unigene31387_S_mosellanaA	gi|156548276|ref|XP_001604985.1|	295	2e-78	PREDICTED: protein lethal(2)essential for life-like [Nasonia vitripennis]
Unigene24998_S_mosellanaA	gi|156548278|ref|XP_001605148.1|	233	1e-60	PREDICTED: protein lethal(2)essential for life-like [Nasonia vitripennis]
Unigene25872_S_mosellanaA	gi|156548278|ref|XP_001605148.1|	63.2	3e-09	PREDICTED: protein lethal(2)essential for life-like [Nasonia vitripennis]
Unigene43073_S_mosellanaA	gi|156548298|ref|XP_001606808.1|	225	4e-58	PREDICTED: 60S ribosomal protein L36 [Nasonia vitripennis]
Unigene33350_S_mosellanaA	gi|156548360|ref|XP_001603724.1|	162	6e-39	PREDICTED: DNA-directed RNA polymerase I subunit RPA12-like [Nasonia vitripennis]
Unigene11947_S_mosellanaA	gi|156548416|ref|XP_001604562.1|	303	6e-81	PREDICTED: similar to heat shock protein Hsp21.7 [Nasonia vitripennis] >gi|345485942|ref|XP_003425371.1| PREDICTED: protein lethal(2)essential for life-like [Nasonia vitripennis]
Unigene35861_S_mosellanaA	gi|156548556|ref|XP_001605611.1|	71.2	1e-11	PREDICTED: eukaryotic translation initiation factor 3 subunit A [Nasonia vitripennis]
Unigene31518_S_mosellanaA	gi|156548610|ref|XP_001607910.1|	79.3	4e-14	PREDICTED: peroxiredoxin-6-like [Nasonia vitripennis]
Unigene24187_S_mosellanaA	gi|156548613|ref|XP_001608082.1|	169	3e-41	PREDICTED: 40S ribosomal protein SA-like [Nasonia vitripennis]
Unigene31275_S_mosellanaA	gi|156548613|ref|XP_001608082.1|	523	1e-147	PREDICTED: 40S ribosomal protein SA-like [Nasonia vitripennis]
Unigene41015_S_mosellanaA	gi|156548613|ref|XP_001608082.1|	172	4e-42	PREDICTED: 40S ribosomal protein SA-like [Nasonia vitripennis]
Unigene19948_S_mosellanaA	gi|156548628|ref|XP_001608221.1|	78.2	1e-13	PREDICTED: ras-related protein Rap-1b-like [Nasonia vitripennis]
Unigene13982_S_mosellanaA	gi|156548706|ref|XP_001603011.1|	248	4e-65	PREDICTED: RNA-binding protein squid-like [Nasonia vitripennis]
Unigene17665_S_mosellanaA	gi|156548906|ref|XP_001606674.1|	62.8	3e-09	PREDICTED: histone H1-like [Nasonia vitripennis]
Unigene20406_S_mosellanaA	gi|156548906|ref|XP_001606674.1|	134	4e-30	PREDICTED: histone H1-like [Nasonia vitripennis]
Unigene24411_S_mosellanaA	gi|156549026|ref|XP_001607355.1|	182	3e-45	PREDICTED: heterogeneous nuclear ribonucleoprotein A1, A2/B1 homolog [Nasonia vitripennis]
Unigene29334_S_mosellanaA	gi|156549026|ref|XP_001607355.1|	185	5e-46	PREDICTED: heterogeneous nuclear ribonucleoprotein A1, A2/B1 homolog [Nasonia vitripennis]
Unigene28937_S_mosellanaA	gi|156549074|ref|XP_001607495.1|	54.7	1e-06	PREDICTED: DNA-dependent protein kinase catalytic subunit-like [Nasonia vitripennis]
Unigene30873_S_mosellanaA	gi|156549146|ref|XP_001607700.1|	236	2e-60	PREDICTED: poly(ADP-ribose) glycohydrolase ARH3-like [Nasonia vitripennis]
Unigene32078_S_mosellanaA	gi|156549246|ref|XP_001607134.1|	172	5e-42	PREDICTED: GTP-binding nuclear protein Ran-like isoform 1 [Nasonia vitripennis] >gi|345487376|ref|XP_003425683.1| PREDICTED: GTP-binding nuclear protein Ran-like isoform 2 [Nasonia vitripennis] >gi|345487379|ref|XP_003425684.1| PREDICTED: GTP-binding nuclear protein Ran-like isoform 3 [Nasonia vitripennis]
Unigene3335_S_mosellanaA	gi|156549302|ref|XP_001600318.1|	128	7e-29	PREDICTED: similar to zinc finger protein [Nasonia vitripennis]
Unigene7795_S_mosellanaA	gi|156549688|ref|XP_001605150.1|	72.4	9e-12	PREDICTED: zinc finger protein 143 [Nasonia vitripennis]
Unigene24244_S_mosellanaA	gi|156549847|ref|XP_001606842.1|	222	4e-57	PREDICTED: hrp65 protein-like [Nasonia vitripennis]
Unigene28993_S_mosellanaA	gi|156549847|ref|XP_001606842.1|	177	2e-43	PREDICTED: hrp65 protein-like [Nasonia vitripennis]
Unigene328_S_mosellanaA	gi|156549847|ref|XP_001606842.1|	114	1e-24	PREDICTED: hrp65 protein-like [Nasonia vitripennis]
Unigene41417_S_mosellanaA	gi|156549847|ref|XP_001606842.1|	85.1	8e-16	PREDICTED: hrp65 protein-like [Nasonia vitripennis]
Unigene15471_S_mosellanaA	gi|156549869|ref|XP_001599602.1|	170	2e-41	PREDICTED: 40S ribosomal protein S10-like [Nasonia vitripennis]
Unigene2248_S_mosellanaA	gi|156549895|ref|XP_001601815.1|	59.3	2e-07	PREDICTED: similar to ENSANGP00000023386 [Nasonia vitripennis]
Unigene24950_S_mosellanaA	gi|156549961|ref|XP_001603291.1|	213	2e-54	PREDICTED: protein ROP-like isoform 1 [Nasonia vitripennis]
Unigene36569_S_mosellanaA	gi|156549977|ref|XP_001603755.1|	432	1e-119	PREDICTED: prostaglandin reductase 1-like [Nasonia vitripennis]
Unigene20820_S_mosellanaA	gi|156549989|ref|XP_001603996.1|	147	2e-33	PREDICTED: bifunctional heparan sulfate N-deacetylase/N-sulfotransferase-like [Nasonia vitripennis]
Unigene20821_S_mosellanaA	gi|156549989|ref|XP_001603996.1|	147	1e-33	PREDICTED: bifunctional heparan sulfate N-deacetylase/N-sulfotransferase-like [Nasonia vitripennis]
Unigene36575_S_mosellanaA	gi|156550155|ref|XP_001606155.1|	1116	0	PREDICTED: glucosamine--fructose-6-phosphate aminotransferase [isomerizing] 2 [Nasonia vitripennis]
Unigene36576_S_mosellanaA	gi|156550155|ref|XP_001606155.1|	1116	0	PREDICTED: glucosamine--fructose-6-phosphate aminotransferase [isomerizing] 2 [Nasonia vitripennis]
Unigene19447_S_mosellanaA	gi|156550181|ref|XP_001604681.1|	486	1e-136	PREDICTED: 40S ribosomal protein S2-like [Nasonia vitripennis]
Unigene22228_S_mosellanaA	gi|156550181|ref|XP_001604681.1|	165	6e-40	PREDICTED: 40S ribosomal protein S2-like [Nasonia vitripennis]
Unigene12_S_mosellanaA	gi|156550253|ref|XP_001602371.1|	67	2e-10	PREDICTED: ectonucleotide pyrophosphatase/phosphodiesterase family member 4-like [Nasonia vitripennis]
Unigene11172_S_mosellanaA	gi|156550340|ref|XP_001606535.1|	139	4e-32	PREDICTED: ATP-dependent RNA helicase WM6-like [Nasonia vitripennis]
Unigene30324_S_mosellanaA	gi|156550480|ref|XP_001601437.1|	116	3e-25	PREDICTED: DNA repair protein complementing XP-A cells homolog [Nasonia vitripennis]
Unigene19817_S_mosellanaA	gi|156550538|ref|XP_001602597.1|	154	1e-36	PREDICTED: splicing factor 3B subunit 2-like [Nasonia vitripennis]
Unigene4465_S_mosellanaA	gi|156550715|ref|XP_001607539.1|	182	5e-45	PREDICTED: 60S ribosomal protein L7-like [Nasonia vitripennis]
Unigene19187_S_mosellanaA	gi|156550765|ref|XP_001605186.1|	256	1e-66	PREDICTED: clathrin light chain-like isoform 1 [Nasonia vitripennis]
Unigene41319_S_mosellanaA	gi|156550787|ref|XP_001606951.1|	114	1e-24	PREDICTED: activated RNA polymerase II transcriptional coactivator p15-like [Nasonia vitripennis]
Unigene32043_S_mosellanaA	gi|156550801|ref|XP_001600558.1|	143	3e-33	PREDICTED: heterogeneous nuclear ribonucleoprotein F-like [Nasonia vitripennis]
Unigene3726_S_mosellanaA	gi|156551380|ref|XP_001603195.1|	102	5e-21	PREDICTED: hypothetical protein LOC100119412 [Nasonia vitripennis]
Unigene40802_S_mosellanaA	gi|156551380|ref|XP_001603195.1|	67	2e-10	PREDICTED: hypothetical protein LOC100119412 [Nasonia vitripennis]
Unigene10655_S_mosellanaA	gi|156551531|ref|XP_001601579.1|	262	4e-69	PREDICTED: similar to ribosomal protein L32 isoform 2 [Nasonia vitripennis] >gi|156551533|ref|XP_001601522.1| PREDICTED: 60S ribosomal protein L32 isoform 1 [Nasonia vitripennis]
Unigene6800_S_mosellanaA	gi|156551726|ref|XP_001604713.1|	376	1e-102	PREDICTED: similar to ENSANGP00000014488 [Nasonia vitripennis]
Unigene31982_S_mosellanaA	gi|156551734|ref|XP_001599719.1|	119	5e-26	PREDICTED: polymerase delta-interacting protein 2-like [Nasonia vitripennis]
Unigene19585_S_mosellanaA	gi|156551892|ref|XP_001605975.1|	139	3e-32	PREDICTED: transmembrane emp24 domain-containing protein 6-like [Nasonia vitripennis]
Unigene1796_S_mosellanaA	gi|156551928|ref|XP_001607466.1|	58.9	2e-07	PREDICTED: single-stranded DNA-binding protein, mitochondrial-like [Nasonia vitripennis]
Unigene35762_S_mosellanaA	gi|156551930|ref|XP_001607503.1|	136	2e-31	PREDICTED: complement component 1 Q subcomponent-binding protein, mitochondrial-like [Nasonia vitripennis]
Unigene3016_S_mosellanaA	gi|156551964|ref|XP_001602403.1|	87	2e-16	PREDICTED: dnaJ homolog subfamily C member 7-like isoform 1 [Nasonia vitripennis]
Unigene27395_S_mosellanaA	gi|156552049|ref|XP_001603900.1|	129	3e-29	PREDICTED: natterin-3-like [Nasonia vitripennis]
Unigene42417_S_mosellanaA	gi|156552049|ref|XP_001603900.1|	173	3e-42	PREDICTED: natterin-3-like [Nasonia vitripennis]
Unigene11563_S_mosellanaA	gi|156552121|ref|XP_001605329.1|	281	8e-75	PREDICTED: transient receptor potential protein [Nasonia vitripennis]
Unigene2594_S_mosellanaA	gi|156552179|ref|XP_001605958.1|	521	1e-146	PREDICTED: high mobility group protein DSP1 [Nasonia vitripennis]
Unigene2595_S_mosellanaA	gi|156552179|ref|XP_001605958.1|	382	1e-104	PREDICTED: high mobility group protein DSP1 [Nasonia vitripennis]
Unigene29392_S_mosellanaA	gi|156552400|ref|XP_001600472.1|	137	2e-31	PREDICTED: 60S ribosomal protein L15-like [Nasonia vitripennis]
Unigene10060_S_mosellanaA	gi|156552609|ref|XP_001599093.1|	153	2e-36	PREDICTED: 40S ribosomal protein S17-like [Nasonia vitripennis]
Unigene20655_S_mosellanaA	gi|156552736|ref|XP_001599574.1|	193	2e-47	PREDICTED: U3 small nucleolar RNA-associated protein 6 homolog [Nasonia vitripennis]
Unigene702_S_mosellanaA	gi|156553062|ref|XP_001599132.1|	136	2e-31	PREDICTED: similar to cullin isoform 2 [Nasonia vitripennis]
Unigene4488_S_mosellanaA	gi|156553129|ref|XP_001599839.1|	137	1e-31	PREDICTED: similar to eukaryotic translation initiation factor 4A [Nasonia vitripennis]
Unigene25507_S_mosellanaA	gi|156553185|ref|XP_001600020.1|	207	2e-52	PREDICTED: protein lethal(2)essential for life-like [Nasonia vitripennis]
Unigene30661_S_mosellanaA	gi|156553185|ref|XP_001600020.1|	295	9e-79	PREDICTED: protein lethal(2)essential for life-like [Nasonia vitripennis]
Unigene14701_S_mosellanaA	gi|156553282|ref|XP_001599651.1|	277	1e-73	PREDICTED: 40S ribosomal protein S3-like [Nasonia vitripennis]
Unigene19553_S_mosellanaA	gi|156553282|ref|XP_001599651.1|	129	3e-29	PREDICTED: 40S ribosomal protein S3-like [Nasonia vitripennis]
Unigene41071_S_mosellanaA	gi|156553282|ref|XP_001599651.1|	121	1e-26	PREDICTED: 40S ribosomal protein S3-like [Nasonia vitripennis]
Unigene32444_S_mosellanaA	gi|156553415|ref|XP_001599342.1|	182	3e-45	PREDICTED: ubiquitin-conjugating enzyme E2-22 kDa-like [Nasonia vitripennis]
Unigene22317_S_mosellanaA	gi|156553421|ref|XP_001599455.1|	82.8	4e-15	PREDICTED: similar to protease, reverse transcriptase, ribonuclease H, integrase [Nasonia vitripennis]
Unigene29044_S_mosellanaA	gi|156553448|ref|XP_001600543.1|	119	3e-26	PREDICTED: lysosomal aspartic protease-like [Nasonia vitripennis]
Unigene37193_S_mosellanaA	gi|156553450|ref|XP_001601505.1|	100	1e-19	PREDICTED: steroid receptor RNA activator 1-like [Nasonia vitripennis]
Unigene22346_S_mosellanaA	gi|156553518|ref|XP_001601177.1|	85.9	5e-16	PREDICTED: hypothetical protein LOC100116763 [Nasonia vitripennis]
Unigene18455_S_mosellanaA	gi|156553534|ref|XP_001602068.1|	183	6e-44	PREDICTED: 28 kDa heat- and acid-stable phosphoprotein-like [Nasonia vitripennis]
Unigene18456_S_mosellanaA	gi|156553534|ref|XP_001602068.1|	183	9e-45	PREDICTED: 28 kDa heat- and acid-stable phosphoprotein-like [Nasonia vitripennis]
Unigene6545_S_mosellanaA	gi|156553673|ref|XP_001603882.1|	139	2e-31	PREDICTED: 28S ribosomal protein S34, mitochondrial-like [Nasonia vitripennis]
Unigene10236_S_mosellanaA	gi|156553789|ref|XP_001599509.1|	192	3e-48	PREDICTED: 60S ribosomal protein L27-like isoform 1 [Nasonia vitripennis] >gi|345492206|ref|XP_003426798.1| PREDICTED: 60S ribosomal protein L27-like isoform 2 [Nasonia vitripennis]
Unigene26076_S_mosellanaA	gi|156553974|ref|XP_001602993.1|	152	3e-36	PREDICTED: ras-related protein Rab-5A-like isoform 1 [Nasonia vitripennis] >gi|345492181|ref|XP_003426794.1| PREDICTED: ras-related protein Rab-5A-like isoform 2 [Nasonia vitripennis] >gi|345492184|ref|XP_003426795.1| PREDICTED: ras-related protein Rab-5A-like isoform 3 [Nasonia vitripennis]
Unigene31023_S_mosellanaA	gi|156553982|ref|XP_001603104.1|	123	1e-26	PREDICTED: zinc finger protein 235-like [Nasonia vitripennis]
Unigene29582_S_mosellanaA	gi|156554002|ref|XP_001603454.1|	138	6e-32	PREDICTED: vesicular inhibitory amino acid transporter-like [Nasonia vitripennis]
Unigene29139_S_mosellanaA	gi|156554040|ref|XP_001600780.1|	130	1e-29	PREDICTED: SAP domain-containing ribonucleoprotein-like [Nasonia vitripennis]
Unigene39712_S_mosellanaA	gi|156554126|ref|XP_001604025.1|	683	0	PREDICTED: polyadenylate-binding protein 1-like isoform 1 [Nasonia vitripennis]
Unigene32445_S_mosellanaA	gi|156554130|ref|XP_001604125.1|	136	3e-31	PREDICTED: similar to poly A binding protein isoform 3 [Nasonia vitripennis]
Unigene23287_S_mosellanaA	gi|156554296|ref|XP_001602465.1|	164	8e-40	PREDICTED: 40S ribosomal protein S14a [Nasonia vitripennis]
Unigene29096_S_mosellanaA	gi|156554395|ref|XP_001603456.1|	92.4	5e-18	PREDICTED: dual specificity mitogen-activated protein kinase kinase 4-like [Nasonia vitripennis]
Unigene11629_S_mosellanaA	gi|156554399|ref|XP_001604593.1|	204	9e-52	PREDICTED: ATP-dependent RNA helicase p62-like [Nasonia vitripennis]
Unigene28858_S_mosellanaA	gi|156554399|ref|XP_001604593.1|	238	6e-62	PREDICTED: ATP-dependent RNA helicase p62-like [Nasonia vitripennis]
Unigene42219_S_mosellanaA	gi|156554399|ref|XP_001604593.1|	278	9e-74	PREDICTED: ATP-dependent RNA helicase p62-like [Nasonia vitripennis]
Unigene5758_S_mosellanaA	gi|156554562|ref|XP_001605659.1|	66.6	3e-10	PREDICTED: chaoptin-like [Nasonia vitripennis]
Unigene10242_S_mosellanaA	gi|156554677|ref|XP_001600539.1|	182	6e-45	PREDICTED: RNA-binding protein squid-like [Nasonia vitripennis]
Unigene14779_S_mosellanaA	gi|156554677|ref|XP_001600539.1|	162	4e-39	PREDICTED: RNA-binding protein squid-like [Nasonia vitripennis]
Unigene19679_S_mosellanaA	gi|156554677|ref|XP_001600539.1|	197	1e-49	PREDICTED: RNA-binding protein squid-like [Nasonia vitripennis]
Unigene19598_S_mosellanaA	gi|156554763|ref|XP_001605719.1|	108	9e-23	PREDICTED: protein piwi-like [Nasonia vitripennis]
Unigene29252_S_mosellanaA	gi|156555000|ref|XP_001602941.1|	104	1e-21	PREDICTED: basigin-like [Nasonia vitripennis]
Unigene31455_S_mosellanaA	gi|156555037|ref|XP_001603601.1|	343	5e-93	PREDICTED: major royal jelly protein 5 [Nasonia vitripennis]
Unigene32467_S_mosellanaA	gi|156555099|ref|XP_001604454.1|	89.4	4e-17	PREDICTED: similar to collagen alpha 1(xviii) chain [Nasonia vitripennis]
Unigene19583_S_mosellanaA	gi|156555304|ref|XP_001603603.1|	65.9	5e-10	PREDICTED: PQ-loop repeat-containing protein 3-like [Nasonia vitripennis]
Unigene35954_S_mosellanaA	gi|156555444|ref|XP_001605979.1|	123	2e-27	PREDICTED: serine/threonine-protein kinase PINK1, mitochondrial-like [Nasonia vitripennis]
Unigene1203_S_mosellanaA	gi|156555594|ref|XP_001605247.1|	90.1	3e-17	PREDICTED: brevican core protein-like [Nasonia vitripennis]
Unigene12854_S_mosellanaA	gi|156555594|ref|XP_001605247.1|	99	1e-19	PREDICTED: brevican core protein-like [Nasonia vitripennis]
Unigene40033_S_mosellanaA	gi|156555608|ref|XP_001599538.1|	146	3e-34	PREDICTED: 60S ribosomal protein L30-like [Nasonia vitripennis]
Unigene8458_S_mosellanaA	gi|156556071|emb|CAO79105.1|	431	1e-119	hormone receptor-like in 4 [Aedes aegypti]
Unigene28008_S_mosellanaA	gi|156619502|gb|ABU88425.1|	62	8e-09	carboxylesterase-like protein [Helicoverpa armigera]
CL420.Contig1_S_mosellanaA	gi|156653|gb|AAA28275.1|	133	2e-62	transposase [Chrysops vittatus]
Unigene4737_S_mosellanaA	gi|156717840|ref|NP_001096460.1|	56.2	4e-07	copine family member IX [Xenopus (Silurana) tropicalis] >gi|134024264|gb|AAI36188.1| LOC100125077 protein [Xenopus (Silurana) tropicalis]
Unigene12269_S_mosellanaA	gi|157020361|gb|EAA04158.4|	177	4e-43	AGAP007136-PA [Anopheles gambiae str. PEST]
Unigene38848_S_mosellanaA	gi|157020361|gb|EAA04158.4|	82.8	9e-15	AGAP007136-PA [Anopheles gambiae str. PEST]
Unigene39458_S_mosellanaA	gi|157056527|gb|ABV02159.1|	405	1e-112	cytochrome c oxidase subunit 3 [Sus scrofa]
Unigene5111_S_mosellanaA	gi|157056528|gb|ABV02160.1|	175	6e-43	NADH dehydrogenase subunit 3 [Sus scrofa]
Unigene24160_S_mosellanaA	gi|157056547|gb|ABV02178.1|	236	3e-61	NADH dehydrogenase subunit 6 [Sus scrofa]
Unigene6450_S_mosellanaA	gi|157103169|ref|XP_001647852.1|	926	0	peroxisome assembly factor-2 (peroxisomal-type atpase 1) [Aedes aegypti] >gi|108884684|gb|EAT48909.1| peroxisome assembly factor-2 (peroxisomal-type atpase 1) [Aedes aegypti]
Unigene11234_S_mosellanaA	gi|157103179|ref|XP_001647857.1|	79.7	3e-14	adenylate cyclase [Aedes aegypti] >gi|108884689|gb|EAT48914.1| adenylate cyclase [Aedes aegypti]
Unigene32674_S_mosellanaA	gi|157103179|ref|XP_001647857.1|	155	4e-37	adenylate cyclase [Aedes aegypti] >gi|108884689|gb|EAT48914.1| adenylate cyclase [Aedes aegypti]
Unigene40052_S_mosellanaA	gi|157103233|ref|XP_001647883.1|	129	5e-29	glycosyltransferase [Aedes aegypti] >gi|108884715|gb|EAT48940.1| glycosyltransferase [Aedes aegypti]
Unigene20604_S_mosellanaA	gi|157103255|ref|XP_001647894.1|	215	3e-54	mixed-lineage leukemia protein, mll [Aedes aegypti] >gi|108884726|gb|EAT48951.1| mixed-lineage leukemia protein, mll [Aedes aegypti]
Unigene21361_S_mosellanaA	gi|157103255|ref|XP_001647894.1|	1045	0	mixed-lineage leukemia protein, mll [Aedes aegypti] >gi|108884726|gb|EAT48951.1| mixed-lineage leukemia protein, mll [Aedes aegypti]
Unigene6890_S_mosellanaA	gi|157103255|ref|XP_001647894.1|	885	0	mixed-lineage leukemia protein, mll [Aedes aegypti] >gi|108884726|gb|EAT48951.1| mixed-lineage leukemia protein, mll [Aedes aegypti]
Unigene6708_S_mosellanaA	gi|157103335|ref|XP_001647933.1|	379	1e-103	secretory carrier-associated membrane protein (scamp) [Aedes aegypti] >gi|108884765|gb|EAT48990.1| secretory carrier-associated membrane protein (scamp) [Aedes aegypti]
Unigene6709_S_mosellanaA	gi|157103335|ref|XP_001647933.1|	379	1e-103	secretory carrier-associated membrane protein (scamp) [Aedes aegypti] >gi|108884765|gb|EAT48990.1| secretory carrier-associated membrane protein (scamp) [Aedes aegypti]
Unigene8520_S_mosellanaA	gi|157103337|ref|XP_001647934.1|	583	1e-164	bystin [Aedes aegypti] >gi|108884766|gb|EAT48991.1| bystin [Aedes aegypti]
Unigene1762_S_mosellanaA	gi|157103355|ref|XP_001647943.1|	436	1e-120	wd and tetratricopeptide repeat protein [Aedes aegypti] >gi|108884775|gb|EAT49000.1| wd and tetratricopeptide repeat protein [Aedes aegypti]
Unigene1457_S_mosellanaA	gi|157103363|ref|XP_001647947.1|	291	1e-76	phd finger transcription factor [Aedes aegypti] >gi|108884779|gb|EAT49004.1| phd finger transcription factor [Aedes aegypti]
Unigene1458_S_mosellanaA	gi|157103363|ref|XP_001647947.1|	286	2e-75	phd finger transcription factor [Aedes aegypti] >gi|108884779|gb|EAT49004.1| phd finger transcription factor [Aedes aegypti]
Unigene30125_S_mosellanaA	gi|157103363|ref|XP_001647947.1|	749	0	phd finger transcription factor [Aedes aegypti] >gi|108884779|gb|EAT49004.1| phd finger transcription factor [Aedes aegypti]
Unigene2224_S_mosellanaA	gi|157103374|ref|XP_001647950.1|	219	4e-56	werner helicase interacting protein [Aedes aegypti] >gi|108884173|gb|EAT48398.1| werner helicase interacting protein [Aedes aegypti]
Unigene35526_S_mosellanaA	gi|157103380|ref|XP_001647953.1|	419	1e-115	polynucleotide kinase- 3'-phosphatase [Aedes aegypti] >gi|108884176|gb|EAT48401.1| polynucleotide kinase- 3'-phosphatase [Aedes aegypti]
Unigene22224_S_mosellanaA	gi|157103458|ref|XP_001647990.1|	57.4	2e-07	d(1a,b) dopamine receptor [Aedes aegypti] >gi|108880521|gb|EAT44746.1| d(1a,b) dopamine receptor [Aedes aegypti]
Unigene42863_S_mosellanaA	gi|157103466|ref|XP_001647994.1|	820	0	adam [Aedes aegypti] >gi|108880525|gb|EAT44750.1| adam [Aedes aegypti]
Unigene31096_S_mosellanaA	gi|157103470|ref|XP_001647996.1|	242	1e-62	trafficking protein particle complex subunit 6b [Aedes aegypti] >gi|108880527|gb|EAT44752.1| trafficking protein particle complex subunit 6b [Aedes aegypti]
Unigene21941_S_mosellanaA	gi|157103479|ref|XP_001647999.1|	197	5e-49	acid phosphatase-1 [Aedes aegypti] >gi|108880530|gb|EAT44755.1| acid phosphatase-1 [Aedes aegypti]
Unigene27194_S_mosellanaA	gi|157103479|ref|XP_001647999.1|	53.1	4e-06	acid phosphatase-1 [Aedes aegypti] >gi|108880530|gb|EAT44755.1| acid phosphatase-1 [Aedes aegypti]
Unigene29226_S_mosellanaA	gi|157103479|ref|XP_001647999.1|	69.3	5e-11	acid phosphatase-1 [Aedes aegypti] >gi|108880530|gb|EAT44755.1| acid phosphatase-1 [Aedes aegypti]
Unigene34763_S_mosellanaA	gi|157103479|ref|XP_001647999.1|	269	3e-70	acid phosphatase-1 [Aedes aegypti] >gi|108880530|gb|EAT44755.1| acid phosphatase-1 [Aedes aegypti]
Unigene40945_S_mosellanaA	gi|157103479|ref|XP_001647999.1|	72.8	4e-12	acid phosphatase-1 [Aedes aegypti] >gi|108880530|gb|EAT44755.1| acid phosphatase-1 [Aedes aegypti]
Unigene20871_S_mosellanaA	gi|157103485|ref|XP_001648002.1|	345	3e-93	endonuclease iii [Aedes aegypti] >gi|108880533|gb|EAT44758.1| endonuclease iii [Aedes aegypti]
Unigene36959_S_mosellanaA	gi|157103489|ref|XP_001648004.1|	363	8e-99	nuclear pore complex protein nup107 [Aedes aegypti] >gi|108880535|gb|EAT44760.1| nuclear pore complex protein nup107 [Aedes aegypti]
Unigene18833_S_mosellanaA	gi|157103517|ref|XP_001648014.1|	704	0	aldehyde dehydrogenase [Aedes aegypti] >gi|108869413|gb|EAT33638.1| aldehyde dehydrogenase [Aedes aegypti]
Unigene18834_S_mosellanaA	gi|157103517|ref|XP_001648014.1|	717	0	aldehyde dehydrogenase [Aedes aegypti] >gi|108869413|gb|EAT33638.1| aldehyde dehydrogenase [Aedes aegypti]
Unigene18835_S_mosellanaA	gi|157103517|ref|XP_001648014.1|	722	0	aldehyde dehydrogenase [Aedes aegypti] >gi|108869413|gb|EAT33638.1| aldehyde dehydrogenase [Aedes aegypti]
Unigene36969_S_mosellanaA	gi|157103615|ref|XP_001648055.1|	430	1e-118	pdgf/vegf receptor [Aedes aegypti] >gi|108880499|gb|EAT44724.1| pdgf/vegf receptor [Aedes aegypti]
Unigene21810_S_mosellanaA	gi|157103623|ref|XP_001648059.1|	752	0	oxidase/peroxidase [Aedes aegypti] >gi|108880503|gb|EAT44728.1| oxidase/peroxidase [Aedes aegypti]
Unigene36652_S_mosellanaA	gi|157103623|ref|XP_001648059.1|	449	1e-124	oxidase/peroxidase [Aedes aegypti] >gi|108880503|gb|EAT44728.1| oxidase/peroxidase [Aedes aegypti]
Unigene27436_S_mosellanaA	gi|157103664|ref|XP_001648076.1|	171	7e-42	nk homeobox protein [Aedes aegypti] >gi|108869377|gb|EAT33602.1| nk homeobox protein [Aedes aegypti]
Unigene8954_S_mosellanaA	gi|157103688|ref|XP_001648085.1|	396	1e-109	kinesin heavy chain [Aedes aegypti] >gi|108869372|gb|EAT33597.1| kinesin heavy chain [Aedes aegypti]
Unigene4555_S_mosellanaA	gi|157103711|ref|XP_001648094.1|	121	8e-27	rapsynoid [Aedes aegypti] >gi|108869357|gb|EAT33582.1| rapsynoid [Aedes aegypti]
Unigene33583_S_mosellanaA	gi|157103713|ref|XP_001648095.1|	333	1e-89	phosphatidylinositol synthase [Aedes aegypti] >gi|108869358|gb|EAT33583.1| phosphatidylinositol synthase [Aedes aegypti]
CL38.Contig2_S_mosellanaA	gi|157103753|ref|XP_001648114.1|	1025	0	map/microtubule affinity-regulating kinase 2,4 [Aedes aegypti] >gi|108880469|gb|EAT44694.1| map/microtubule affinity-regulating kinase 2,4 [Aedes aegypti]
Unigene36904_S_mosellanaA	gi|157103787|ref|XP_001648130.1|	355	6e-96	helicase [Aedes aegypti] >gi|108880485|gb|EAT44710.1| helicase [Aedes aegypti]
Unigene5871_S_mosellanaA	gi|157103787|ref|XP_001648130.1|	832	0	helicase [Aedes aegypti] >gi|108880485|gb|EAT44710.1| helicase [Aedes aegypti]
Unigene26404_S_mosellanaA	gi|157103801|ref|XP_001648137.1|	281	9e-75	neurotransmitter gated ion channel [Aedes aegypti] >gi|108880492|gb|EAT44717.1| neurotransmitter gated ion channel [Aedes aegypti]
Unigene22038_S_mosellanaA	gi|157103809|ref|XP_001648141.1|	475	1e-132	zinc transporter [Aedes aegypti] >gi|108869342|gb|EAT33567.1| zinc transporter [Aedes aegypti]
Unigene11039_S_mosellanaA	gi|157103846|ref|XP_001648154.1|	214	7e-55	protein kinase [Aedes aegypti] >gi|108869329|gb|EAT33554.1| protein kinase [Aedes aegypti]
Unigene21429_S_mosellanaA	gi|157103868|ref|XP_001648163.1|	1199	0	DNA polymerase delta catalytic subunit [Aedes aegypti] >gi|108869323|gb|EAT33548.1| DNA polymerase delta catalytic subunit [Aedes aegypti]
Unigene21912_S_mosellanaA	gi|157103945|ref|XP_001648193.1|	374	1e-102	dihydropyrimidine dehydrogenase [Aedes aegypti] >gi|108869301|gb|EAT33526.1| dihydropyrimidine dehydrogenase [Aedes aegypti]
Unigene7336_S_mosellanaA	gi|157103945|ref|XP_001648193.1|	1231	0	dihydropyrimidine dehydrogenase [Aedes aegypti] >gi|108869301|gb|EAT33526.1| dihydropyrimidine dehydrogenase [Aedes aegypti]
Unigene1543_S_mosellanaA	gi|157103952|ref|XP_001648195.1|	468	1e-130	nervy [Aedes aegypti] >gi|108869296|gb|EAT33521.1| nervy [Aedes aegypti]
Unigene16584_S_mosellanaA	gi|157103977|ref|XP_001648205.1|	1778	0	androgen induced inhibitor of proliferation (as3) / pds5 [Aedes aegypti] >gi|108869291|gb|EAT33516.1| androgen induced inhibitor of proliferation (as3) / pds5 [Aedes aegypti]
Unigene16585_S_mosellanaA	gi|157103977|ref|XP_001648205.1|	1778	0	androgen induced inhibitor of proliferation (as3) / pds5 [Aedes aegypti] >gi|108869291|gb|EAT33516.1| androgen induced inhibitor of proliferation (as3) / pds5 [Aedes aegypti]
Unigene31931_S_mosellanaA	gi|157104001|ref|XP_001648213.1|	200	2e-49	phenylalanyl-tRNA synthetase mitochondrial [Aedes aegypti] >gi|108880429|gb|EAT44654.1| phenylalanyl-tRNA synthetase mitochondrial [Aedes aegypti]
Unigene20023_S_mosellanaA	gi|157104044|ref|XP_001648233.1|	234	6e-60	alcohol dehydrogenase [Aedes aegypti] >gi|108880449|gb|EAT44674.1| alcohol dehydrogenase [Aedes aegypti]
Unigene21917_S_mosellanaA	gi|157104044|ref|XP_001648233.1|	321	4e-86	alcohol dehydrogenase [Aedes aegypti] >gi|108880449|gb|EAT44674.1| alcohol dehydrogenase [Aedes aegypti]
Unigene35315_S_mosellanaA	gi|157104054|ref|XP_001648238.1|	1700	0	toll [Aedes aegypti] >gi|108880454|gb|EAT44679.1| toll [Aedes aegypti]
Unigene19256_S_mosellanaA	gi|157104069|ref|XP_001648242.1|	665	0	low-density lipoprotein receptor (ldl) [Aedes aegypti] >gi|108869278|gb|EAT33503.1| low-density lipoprotein receptor (ldl) [Aedes aegypti]
Unigene6874_S_mosellanaA	gi|157104136|ref|XP_001648269.1|	271	7e-71	insect replication protein a [Aedes aegypti] >gi|108869254|gb|EAT33479.1| insect replication protein a [Aedes aegypti]
Unigene21736_S_mosellanaA	gi|157104174|ref|XP_001648285.1|	939	0	importin 11 (imp11) (ran-binding protein 11) [Aedes aegypti] >gi|108880400|gb|EAT44625.1| importin 11 (imp11) (ran-binding protein 11) [Aedes aegypti]
Unigene21737_S_mosellanaA	gi|157104174|ref|XP_001648285.1|	939	0	importin 11 (imp11) (ran-binding protein 11) [Aedes aegypti] >gi|108880400|gb|EAT44625.1| importin 11 (imp11) (ran-binding protein 11) [Aedes aegypti]
Unigene21738_S_mosellanaA	gi|157104174|ref|XP_001648285.1|	406	1e-111	importin 11 (imp11) (ran-binding protein 11) [Aedes aegypti] >gi|108880400|gb|EAT44625.1| importin 11 (imp11) (ran-binding protein 11) [Aedes aegypti]
Unigene21443_S_mosellanaA	gi|157104176|ref|XP_001648286.1|	662	0	blooms syndrome DNA helicase [Aedes aegypti] >gi|108880401|gb|EAT44626.1| blooms syndrome DNA helicase [Aedes aegypti]
Unigene31285_S_mosellanaA	gi|157104176|ref|XP_001648286.1|	485	1e-135	blooms syndrome DNA helicase [Aedes aegypti] >gi|108880401|gb|EAT44626.1| blooms syndrome DNA helicase [Aedes aegypti]
Unigene11401_S_mosellanaA	gi|157104202|ref|XP_001648298.1|	110	2e-23	glucose dehydrogenase [Aedes aegypti] >gi|108880413|gb|EAT44638.1| glucose dehydrogenase [Aedes aegypti]
Unigene3189_S_mosellanaA	gi|157104202|ref|XP_001648298.1|	112	6e-24	glucose dehydrogenase [Aedes aegypti] >gi|108880413|gb|EAT44638.1| glucose dehydrogenase [Aedes aegypti]
Unigene11498_S_mosellanaA	gi|157104204|ref|XP_001648299.1|	196	4e-49	glucose dehydrogenase [Aedes aegypti] >gi|108880414|gb|EAT44639.1| glucose dehydrogenase [Aedes aegypti]
Unigene23205_S_mosellanaA	gi|157104204|ref|XP_001648299.1|	113	3e-24	glucose dehydrogenase [Aedes aegypti] >gi|108880414|gb|EAT44639.1| glucose dehydrogenase [Aedes aegypti]
Unigene25007_S_mosellanaA	gi|157104204|ref|XP_001648299.1|	115	8e-25	glucose dehydrogenase [Aedes aegypti] >gi|108880414|gb|EAT44639.1| glucose dehydrogenase [Aedes aegypti]
Unigene27893_S_mosellanaA	gi|157104204|ref|XP_001648299.1|	116	3e-25	glucose dehydrogenase [Aedes aegypti] >gi|108880414|gb|EAT44639.1| glucose dehydrogenase [Aedes aegypti]
Unigene13959_S_mosellanaA	gi|157104206|ref|XP_001648300.1|	175	6e-43	glucose dehydrogenase [Aedes aegypti] >gi|108880415|gb|EAT44640.1| glucose dehydrogenase [Aedes aegypti]
Unigene21118_S_mosellanaA	gi|157104208|ref|XP_001648301.1|	974	0	glucose dehydrogenase [Aedes aegypti] >gi|108880416|gb|EAT44641.1| glucose dehydrogenase [Aedes aegypti]
Unigene10121_S_mosellanaA	gi|157104210|ref|XP_001648302.1|	243	1e-63	glucose dehydrogenase [Aedes aegypti] >gi|108880417|gb|EAT44642.1| glucose dehydrogenase [Aedes aegypti]
Unigene37123_S_mosellanaA	gi|157104212|ref|XP_001648303.1|	679	0	glucose dehydrogenase [Aedes aegypti] >gi|108880418|gb|EAT44643.1| glucose dehydrogenase [Aedes aegypti]
Unigene37979_S_mosellanaA	gi|157104256|ref|XP_001648324.1|	427	1e-118	translation initiation factor eif-2b alpha subunit [Aedes aegypti] >gi|157125543|ref|XP_001654378.1| translation initiation factor eif-2b alpha subunit [Aedes aegypti] >gi|94469088|gb|ABF18393.1| translation initiation factor 2B alpha subunit [Aedes aegypti] >gi|108869240|gb|EAT33465.1| translation initiation factor eif-2b alpha subunit [Aedes aegypti] >gi|108873557|gb|EAT37782.1| translation ini…
Unigene20308_S_mosellanaA	gi|157104289|ref|XP_001648338.1|	268	3e-70	glycosyltransferase [Aedes aegypti] >gi|108869222|gb|EAT33447.1| glycosyltransferase [Aedes aegypti]
Unigene18512_S_mosellanaA	gi|157104306|ref|XP_001648346.1|	449	1e-124	signalosome subunit [Aedes aegypti] >gi|108869218|gb|EAT33443.1| signalosome subunit [Aedes aegypti]
Unigene18513_S_mosellanaA	gi|157104306|ref|XP_001648346.1|	449	1e-124	signalosome subunit [Aedes aegypti] >gi|108869218|gb|EAT33443.1| signalosome subunit [Aedes aegypti]
Unigene18514_S_mosellanaA	gi|157104306|ref|XP_001648346.1|	449	1e-124	signalosome subunit [Aedes aegypti] >gi|108869218|gb|EAT33443.1| signalosome subunit [Aedes aegypti]
Unigene18515_S_mosellanaA	gi|157104306|ref|XP_001648346.1|	449	1e-124	signalosome subunit [Aedes aegypti] >gi|108869218|gb|EAT33443.1| signalosome subunit [Aedes aegypti]
Unigene19028_S_mosellanaA	gi|157104324|ref|XP_001648354.1|	231	2e-59	40S ribosomal protein S24 [Aedes aegypti] >gi|157107877|ref|XP_001649979.1| 40S ribosomal protein S24 [Aedes aegypti] >gi|17887416|gb|AAL40881.1| ribosomal protein S24 [Aedes aegypti] >gi|108868633|gb|EAT32858.1| 40S ribosomal protein S24 [Aedes aegypti] >gi|108869209|gb|EAT33434.1| 40S ribosomal protein S24 [Aedes aegypti]
Unigene2671_S_mosellanaA	gi|157104343|ref|XP_001648363.1|	182	2e-44	meiotic checkpoint regulator cut4 [Aedes aegypti] >gi|108880347|gb|EAT44572.1| meiotic checkpoint regulator cut4 [Aedes aegypti]
Unigene39399_S_mosellanaA	gi|157104343|ref|XP_001648363.1|	562	1e-158	meiotic checkpoint regulator cut4 [Aedes aegypti] >gi|108880347|gb|EAT44572.1| meiotic checkpoint regulator cut4 [Aedes aegypti]
Unigene42995_S_mosellanaA	gi|157104343|ref|XP_001648363.1|	196	3e-49	meiotic checkpoint regulator cut4 [Aedes aegypti] >gi|108880347|gb|EAT44572.1| meiotic checkpoint regulator cut4 [Aedes aegypti]
Unigene36229_S_mosellanaA	gi|157104367|ref|XP_001648375.1|	583	1e-165	ubiquitin-activating enzyme E1 [Aedes aegypti] >gi|122106542|sp|Q17DT0.1|UBA5_AEDAE RecName: Full=Ubiquitin-like modifier-activating enzyme 5; Short=Ubiquitin-activating enzyme 5 >gi|108880359|gb|EAT44584.1| ubiquitin-activating enzyme E1 [Aedes aegypti]
Unigene32992_S_mosellanaA	gi|157104395|ref|XP_001648389.1|	65.5	7e-10	regulator of presynaptic morphology protein [Aedes aegypti] >gi|108880373|gb|EAT44598.1| regulator of presynaptic morphology protein [Aedes aegypti]
Unigene7261_S_mosellanaA	gi|157104405|ref|XP_001648394.1|	573	1e-162	cystathionine beta-lyase [Aedes aegypti] >gi|108880378|gb|EAT44603.1| cystathionine beta-lyase [Aedes aegypti]
Unigene27587_S_mosellanaA	gi|157104407|ref|XP_001648395.1|	66.6	3e-10	cystathionine beta-lyase [Aedes aegypti] >gi|108880379|gb|EAT44604.1| cystathionine beta-lyase [Aedes aegypti]
Unigene3048_S_mosellanaA	gi|157104407|ref|XP_001648395.1|	133	2e-30	cystathionine beta-lyase [Aedes aegypti] >gi|108880379|gb|EAT44604.1| cystathionine beta-lyase [Aedes aegypti]
Unigene32168_S_mosellanaA	gi|157104407|ref|XP_001648395.1|	113	3e-24	cystathionine beta-lyase [Aedes aegypti] >gi|108880379|gb|EAT44604.1| cystathionine beta-lyase [Aedes aegypti]
Unigene11877_S_mosellanaA	gi|157104427|ref|XP_001648404.1|	476	1e-133	xenotropic and polytropic murine leukemia virus receptor xpr1 [Aedes aegypti] >gi|108869205|gb|EAT33430.1| xenotropic and polytropic murine leukemia virus receptor xpr1 [Aedes aegypti]
Unigene34241_S_mosellanaA	gi|157104474|ref|XP_001648424.1|	507	1e-142	DNA primase [Aedes aegypti] >gi|108869184|gb|EAT33409.1| DNA primase [Aedes aegypti]
Unigene2711_S_mosellanaA	gi|157104483|ref|XP_001648428.1|	613	1e-174	glucosylceramidase [Aedes aegypti] >gi|108869179|gb|EAT33404.1| glucosylceramidase [Aedes aegypti]
Unigene35357_S_mosellanaA	gi|157104496|ref|XP_001648434.1|	169	2e-40	hypothetical protein AaeL_AAEL004093 [Aedes aegypti] >gi|108880298|gb|EAT44523.1| hypothetical protein AaeL_AAEL004093 [Aedes aegypti]
Unigene6284_S_mosellanaA	gi|157104518|ref|XP_001648445.1|	999	0	neuromusculin [Aedes aegypti] >gi|108880309|gb|EAT44534.1| neuromusculin [Aedes aegypti]
Unigene6285_S_mosellanaA	gi|157104518|ref|XP_001648445.1|	1026	0	neuromusculin [Aedes aegypti] >gi|108880309|gb|EAT44534.1| neuromusculin [Aedes aegypti]
Unigene23528_S_mosellanaA	gi|157104520|ref|XP_001648446.1|	76.6	3e-13	pickpocket [Aedes aegypti] >gi|108880310|gb|EAT44535.1| pickpocket [Aedes aegypti]
Unigene8230_S_mosellanaA	gi|157104530|ref|XP_001648451.1|	599	1e-169	cdk10/11 [Aedes aegypti] >gi|108880315|gb|EAT44540.1| cdk10/11 [Aedes aegypti]
Unigene31460_S_mosellanaA	gi|157104536|ref|XP_001648454.1|	358	4e-97	aldo-keto reductase [Aedes aegypti] >gi|108880318|gb|EAT44543.1| aldo-keto reductase [Aedes aegypti]
Unigene44493_S_mosellanaA	gi|157104540|ref|XP_001648456.1|	191	1e-47	aldo-keto reductase [Aedes aegypti] >gi|108880320|gb|EAT44545.1| aldo-keto reductase [Aedes aegypti]
Unigene29937_S_mosellanaA	gi|157104542|ref|XP_001648457.1|	334	6e-90	aldo-keto reductase [Aedes aegypti] >gi|108880321|gb|EAT44546.1| aldo-keto reductase [Aedes aegypti]
Unigene17283_S_mosellanaA	gi|157104550|ref|XP_001648461.1|	479	1e-133	aldo-keto reductase [Aedes aegypti] >gi|157104556|ref|XP_001648464.1| aldo-keto reductase [Aedes aegypti] >gi|157104558|ref|XP_001648465.1| aldo-keto reductase [Aedes aegypti] >gi|108880325|gb|EAT44550.1| aldo-keto reductase [Aedes aegypti] >gi|108880328|gb|EAT44553.1| aldo-keto reductase [Aedes aegypti] >gi|108880329|gb|EAT44554.1| aldo-keto reductase [Aedes aegypti]
Unigene17282_S_mosellanaA	gi|157104552|ref|XP_001648462.1|	459	1e-127	aldo-keto reductase [Aedes aegypti] >gi|157104554|ref|XP_001648463.1| aldo-keto reductase [Aedes aegypti] >gi|108880326|gb|EAT44551.1| aldo-keto reductase [Aedes aegypti] >gi|108880327|gb|EAT44552.1| aldo-keto reductase [Aedes aegypti]
Unigene2465_S_mosellanaA	gi|157104603|ref|XP_001648484.1|	266	1e-69	protein phosphatase 2c [Aedes aegypti] >gi|108869168|gb|EAT33393.1| protein phosphatase 2c [Aedes aegypti]
Unigene40393_S_mosellanaA	gi|157104625|ref|XP_001648493.1|	53.1	9e-06	hypothetical protein AaeL_AAEL004122 [Aedes aegypti] >gi|108880266|gb|EAT44491.1| conserved hypothetical protein [Aedes aegypti]
Unigene19427_S_mosellanaA	gi|157104631|ref|XP_001648496.1|	498	1e-138	ubiquitin-conjugating enzyme E2 q [Aedes aegypti] >gi|157104633|ref|XP_001648497.1| ubiquitin-conjugating enzyme E2 q [Aedes aegypti] >gi|108880269|gb|EAT44494.1| ubiquitin-conjugating enzyme E2 q [Aedes aegypti] >gi|108880270|gb|EAT44495.1| ubiquitin-conjugating enzyme E2 q [Aedes aegypti]
Unigene19430_S_mosellanaA	gi|157104631|ref|XP_001648496.1|	498	1e-139	ubiquitin-conjugating enzyme E2 q [Aedes aegypti] >gi|157104633|ref|XP_001648497.1| ubiquitin-conjugating enzyme E2 q [Aedes aegypti] >gi|108880269|gb|EAT44494.1| ubiquitin-conjugating enzyme E2 q [Aedes aegypti] >gi|108880270|gb|EAT44495.1| ubiquitin-conjugating enzyme E2 q [Aedes aegypti]
Unigene19431_S_mosellanaA	gi|157104631|ref|XP_001648496.1|	420	1e-115	ubiquitin-conjugating enzyme E2 q [Aedes aegypti] >gi|157104633|ref|XP_001648497.1| ubiquitin-conjugating enzyme E2 q [Aedes aegypti] >gi|108880269|gb|EAT44494.1| ubiquitin-conjugating enzyme E2 q [Aedes aegypti] >gi|108880270|gb|EAT44495.1| ubiquitin-conjugating enzyme E2 q [Aedes aegypti]
Unigene31222_S_mosellanaA	gi|157104631|ref|XP_001648496.1|	87.4	3e-16	ubiquitin-conjugating enzyme E2 q [Aedes aegypti] >gi|157104633|ref|XP_001648497.1| ubiquitin-conjugating enzyme E2 q [Aedes aegypti] >gi|108880269|gb|EAT44494.1| ubiquitin-conjugating enzyme E2 q [Aedes aegypti] >gi|108880270|gb|EAT44495.1| ubiquitin-conjugating enzyme E2 q [Aedes aegypti]
Unigene36760_S_mosellanaA	gi|157104645|ref|XP_001648503.1|	570	1e-161	gh regulated tbc protein-1 [Aedes aegypti] >gi|108880276|gb|EAT44501.1| gh regulated tbc protein-1 [Aedes aegypti]
Unigene2665_S_mosellanaA	gi|157104649|ref|XP_001648505.1|	644	0	acyl-coa dehydrogenase [Aedes aegypti] >gi|108880278|gb|EAT44503.1| acyl-coa dehydrogenase [Aedes aegypti]
Unigene36735_S_mosellanaA	gi|157104663|ref|XP_001648512.1|	585	1e-165	signal transduction protein lnk-realted [Aedes aegypti] >gi|108880285|gb|EAT44510.1| signal transduction protein lnk-realted [Aedes aegypti]
Unigene36736_S_mosellanaA	gi|157104663|ref|XP_001648512.1|	585	1e-165	signal transduction protein lnk-realted [Aedes aegypti] >gi|108880285|gb|EAT44510.1| signal transduction protein lnk-realted [Aedes aegypti]
Unigene36737_S_mosellanaA	gi|157104663|ref|XP_001648512.1|	585	1e-165	signal transduction protein lnk-realted [Aedes aegypti] >gi|108880285|gb|EAT44510.1| signal transduction protein lnk-realted [Aedes aegypti]
Unigene17271_S_mosellanaA	gi|157104762|ref|XP_001648556.1|	421	1e-116	26S proteasome non-atpase regulatory subunit [Aedes aegypti] >gi|157104967|ref|XP_001648653.1| 26S proteasome non-atpase regulatory subunit [Aedes aegypti] >gi|108880204|gb|EAT44429.1| 26S proteasome non-atpase regulatory subunit [Aedes aegypti] >gi|108884145|gb|EAT48370.1| 26S proteasome non-atpase regulatory subunit [Aedes aegypti]
Unigene34703_S_mosellanaA	gi|157104848|ref|XP_001648599.1|	695	0	rhophilin [Aedes aegypti] >gi|108880247|gb|EAT44472.1| rhophilin [Aedes aegypti]
Unigene34704_S_mosellanaA	gi|157104848|ref|XP_001648599.1|	440	1e-122	rhophilin [Aedes aegypti] >gi|108880247|gb|EAT44472.1| rhophilin [Aedes aegypti]
Unigene34706_S_mosellanaA	gi|157104848|ref|XP_001648599.1|	103	2e-21	rhophilin [Aedes aegypti] >gi|108880247|gb|EAT44472.1| rhophilin [Aedes aegypti]
Unigene16805_S_mosellanaA	gi|157104868|ref|XP_001648609.1|	682	0	zinc finger protein [Aedes aegypti] >gi|108880257|gb|EAT44482.1| zinc finger protein [Aedes aegypti]
Unigene37205_S_mosellanaA	gi|157104909|ref|XP_001648627.1|	291	3e-77	clathrin coat assembly protein ap17 [Aedes aegypti] >gi|157104911|ref|XP_001648628.1| clathrin coat assembly protein ap17 [Aedes aegypti] >gi|158301732|ref|XP_321389.2| AGAP001703-PA [Anopheles gambiae str. PEST] >gi|170047224|ref|XP_001851131.1| clathrin coat assembly protein AP17 [Culex quinquefasciatus] >gi|94468540|gb|ABF18119.1| clathrin adaptor complex small subunit [Aedes aegypti] >gi|1088…
Unigene18567_S_mosellanaA	gi|157104959|ref|XP_001648649.1|	948	0	sugar transporter [Aedes aegypti] >gi|122069442|sp|Q17NV8.1|TRET1_AEDAE RecName: Full=Facilitated trehalose transporter Tret1 >gi|108884141|gb|EAT48366.1| sugar transporter [Aedes aegypti]
Unigene1117_S_mosellanaA	gi|157104969|ref|XP_001648654.1|	122	6e-27	sex-determining region y protein, sry [Aedes aegypti] >gi|108884146|gb|EAT48371.1| sex-determining region y protein, sry [Aedes aegypti]
Unigene39926_S_mosellanaA	gi|157104969|ref|XP_001648654.1|	523	1e-147	sex-determining region y protein, sry [Aedes aegypti] >gi|108884146|gb|EAT48371.1| sex-determining region y protein, sry [Aedes aegypti]
Unigene16633_S_mosellanaA	gi|157104977|ref|XP_001648658.1|	827	0	serine/threonine protein kinase [Aedes aegypti] >gi|108884150|gb|EAT48375.1| serine/threonine protein kinase [Aedes aegypti]
Unigene16634_S_mosellanaA	gi|157104977|ref|XP_001648658.1|	826	0	serine/threonine protein kinase [Aedes aegypti] >gi|108884150|gb|EAT48375.1| serine/threonine protein kinase [Aedes aegypti]
Unigene8422_S_mosellanaA	gi|157104991|ref|XP_001648665.1|	879	0	AMP dependent ligase [Aedes aegypti] >gi|108884157|gb|EAT48382.1| AMP dependent ligase [Aedes aegypti]
Unigene17915_S_mosellanaA	gi|157105011|ref|XP_001648675.1|	1065	0	myotubularin [Aedes aegypti] >gi|108884167|gb|EAT48392.1| myotubularin [Aedes aegypti]
Unigene17916_S_mosellanaA	gi|157105011|ref|XP_001648675.1|	1065	0	myotubularin [Aedes aegypti] >gi|108884167|gb|EAT48392.1| myotubularin [Aedes aegypti]
Unigene10202_S_mosellanaA	gi|157105040|ref|XP_001648689.1|	364	2e-99	rap gtpase-activating protein [Aedes aegypti] >gi|108880184|gb|EAT44409.1| rap gtpase-activating protein [Aedes aegypti]
Unigene25830_S_mosellanaA	gi|157105052|ref|XP_001648695.1|	436	1e-121	voltage-dependent p/q type calcium channel [Aedes aegypti] >gi|108880190|gb|EAT44415.1| voltage-dependent p/q type calcium channel [Aedes aegypti]
Unigene19637_S_mosellanaA	gi|157105056|ref|XP_001648697.1|	107	2e-22	voltage-dependent p/q type calcium channel [Aedes aegypti] >gi|108880192|gb|EAT44417.1| voltage-dependent p/q type calcium channel [Aedes aegypti]
Unigene25647_S_mosellanaA	gi|157105056|ref|XP_001648697.1|	301	7e-81	voltage-dependent p/q type calcium channel [Aedes aegypti] >gi|108880192|gb|EAT44417.1| voltage-dependent p/q type calcium channel [Aedes aegypti]
Unigene31145_S_mosellanaA	gi|157105060|ref|XP_001648699.1|	731	0	DNA replication licensing factor MCM8 [Aedes aegypti] >gi|108880194|gb|EAT44419.1| DNA replication licensing factor MCM8 [Aedes aegypti]
Unigene19079_S_mosellanaA	gi|157105070|ref|XP_001648704.1|	579	1e-163	glycogen synthase [Aedes aegypti] >gi|108880199|gb|EAT44424.1| glycogen synthase [Aedes aegypti]
Unigene6014_S_mosellanaA	gi|157105070|ref|XP_001648704.1|	630	1e-179	glycogen synthase [Aedes aegypti] >gi|108880199|gb|EAT44424.1| glycogen synthase [Aedes aegypti]
Unigene11575_S_mosellanaA	gi|157105072|ref|XP_001648705.1|	139	3e-32	monocarboxylate transporter [Aedes aegypti] >gi|108880200|gb|EAT44425.1| monocarboxylate transporter [Aedes aegypti]
Unigene36661_S_mosellanaA	gi|157105113|ref|XP_001648723.1|	299	6e-80	DEAD box ATP-dependent RNA helicase [Aedes aegypti] >gi|108869079|gb|EAT33304.1| DEAD box ATP-dependent RNA helicase [Aedes aegypti]
Unigene5891_S_mosellanaA	gi|157105113|ref|XP_001648723.1|	476	1e-133	DEAD box ATP-dependent RNA helicase [Aedes aegypti] >gi|108869079|gb|EAT33304.1| DEAD box ATP-dependent RNA helicase [Aedes aegypti]
Unigene31608_S_mosellanaA	gi|157105119|ref|XP_001648726.1|	482	1e-134	cytochrome P450 [Aedes aegypti] >gi|108869082|gb|EAT33307.1| cytochrome P450 [Aedes aegypti]
Unigene33028_S_mosellanaA	gi|157105147|ref|XP_001648737.1|	58.9	6e-08	Juvenile hormone-inducible protein, putative [Aedes aegypti] >gi|108880158|gb|EAT44383.1| Juvenile hormone-inducible protein, putative [Aedes aegypti]
Unigene35337_S_mosellanaA	gi|157105149|ref|XP_001648738.1|	234	3e-59	kinesin heavy chain [Aedes aegypti] >gi|108880159|gb|EAT44384.1| kinesin heavy chain [Aedes aegypti]
Unigene35338_S_mosellanaA	gi|157105149|ref|XP_001648738.1|	234	3e-59	kinesin heavy chain [Aedes aegypti] >gi|108880159|gb|EAT44384.1| kinesin heavy chain [Aedes aegypti]
Unigene18230_S_mosellanaA	gi|157105151|ref|XP_001648739.1|	997	0	kinesin-like protein Klp10A [Aedes aegypti] >gi|108880160|gb|EAT44385.1| kinesin-like protein Klp10A [Aedes aegypti]
Unigene16766_S_mosellanaA	gi|157105157|ref|XP_001648742.1|	1593	0	myosin vi [Aedes aegypti] >gi|108880163|gb|EAT44388.1| myosin vi [Aedes aegypti]
Unigene16767_S_mosellanaA	gi|157105157|ref|XP_001648742.1|	1593	0	myosin vi [Aedes aegypti] >gi|108880163|gb|EAT44388.1| myosin vi [Aedes aegypti]
Unigene2451_S_mosellanaA	gi|157105171|ref|XP_001648749.1|	963	0	vacuolar protein sorting 18 (deep orange protein) [Aedes aegypti] >gi|108880170|gb|EAT44395.1| vacuolar protein sorting 18 (deep orange protein) [Aedes aegypti]
Unigene2452_S_mosellanaA	gi|157105171|ref|XP_001648749.1|	1021	0	vacuolar protein sorting 18 (deep orange protein) [Aedes aegypti] >gi|108880170|gb|EAT44395.1| vacuolar protein sorting 18 (deep orange protein) [Aedes aegypti]
Unigene13482_S_mosellanaA	gi|157105179|ref|XP_001648753.1|	146	2e-34	gamma glutamyl transpeptidases [Aedes aegypti] >gi|108880174|gb|EAT44399.1| gamma glutamyl transpeptidases [Aedes aegypti]
Unigene21646_S_mosellanaA	gi|157105191|ref|XP_001648758.1|	882	0	abc transporter [Aedes aegypti] >gi|108869065|gb|EAT33290.1| abc transporter [Aedes aegypti]
Unigene33679_S_mosellanaA	gi|157105260|ref|XP_001648788.1|	387	1e-105	hippocalcin [Aedes aegypti] >gi|158285991|ref|XP_001687984.1| AGAP007247-PC [Anopheles gambiae str. PEST] >gi|158285993|ref|XP_001687985.1| AGAP007247-PA [Anopheles gambiae str. PEST] >gi|158285995|ref|XP_308553.4| AGAP007247-PB [Anopheles gambiae str. PEST] >gi|170043833|ref|XP_001849575.1| hippocalcin [Culex quinquefasciatus] >gi|108880132|gb|EAT44357.1| hippocalcin [Aedes aegypti] >gi|15702025…
Unigene36483_S_mosellanaA	gi|157105365|ref|XP_001648835.1|	554	1e-156	fas-associated protein [Aedes aegypti] >gi|108880104|gb|EAT44329.1| fas-associated protein [Aedes aegypti]
Unigene23676_S_mosellanaA	gi|157105375|ref|XP_001648840.1|	82	8e-15	glucose-6-phosphatase [Aedes aegypti] >gi|108880109|gb|EAT44334.1| glucose-6-phosphatase [Aedes aegypti]
Unigene23706_S_mosellanaA	gi|157105385|ref|XP_001648845.1|	75.9	5e-13	angiotensin-converting-relatedenzyme [Aedes aegypti] >gi|108880114|gb|EAT44339.1| angiotensin-converting-relatedenzyme [Aedes aegypti]
Unigene19437_S_mosellanaA	gi|157105391|ref|XP_001648848.1|	1885	0	ATP-citrate synthase [Aedes aegypti] >gi|108880117|gb|EAT44342.1| ATP-citrate synthase [Aedes aegypti]
Unigene19438_S_mosellanaA	gi|157105391|ref|XP_001648848.1|	1885	0	ATP-citrate synthase [Aedes aegypti] >gi|108880117|gb|EAT44342.1| ATP-citrate synthase [Aedes aegypti]
Unigene21589_S_mosellanaA	gi|157105405|ref|XP_001648855.1|	1149	0	stromal antigen [Aedes aegypti] >gi|108880124|gb|EAT44349.1| stromal antigen [Aedes aegypti]
Unigene37811_S_mosellanaA	gi|157105405|ref|XP_001648855.1|	436	1e-120	stromal antigen [Aedes aegypti] >gi|108880124|gb|EAT44349.1| stromal antigen [Aedes aegypti]
Unigene8519_S_mosellanaA	gi|157105407|ref|XP_001648856.1|	723	0	sphingosine kinase a, b [Aedes aegypti] >gi|157119075|ref|XP_001659324.1| sphingosine kinase a, b [Aedes aegypti] >gi|108875475|gb|EAT39700.1| sphingosine kinase a, b [Aedes aegypti] >gi|108880125|gb|EAT44350.1| sphingosine kinase a, b [Aedes aegypti]
Unigene44906_S_mosellanaA	gi|157105419|ref|XP_001648861.1|	219	7e-56	D-tyrosyl-tRNA(Tyr) deacylase [Aedes aegypti] >gi|108869027|gb|EAT33252.1| D-tyrosyl-tRNA(Tyr) deacylase [Aedes aegypti]
Unigene23588_S_mosellanaA	gi|157105486|ref|XP_001648890.1|	65.1	9e-10	n-myc downstream regulated [Aedes aegypti] >gi|108880074|gb|EAT44299.1| n-myc downstream regulated [Aedes aegypti]
Unigene11708_S_mosellanaA	gi|157105492|ref|XP_001648893.1|	384	1e-105	epidermal growth factor receptor [Aedes aegypti] >gi|108880077|gb|EAT44302.1| epidermal growth factor receptor [Aedes aegypti]
Unigene21574_S_mosellanaA	gi|157105492|ref|XP_001648893.1|	619	1e-175	epidermal growth factor receptor [Aedes aegypti] >gi|108880077|gb|EAT44302.1| epidermal growth factor receptor [Aedes aegypti]
Unigene19231_S_mosellanaA	gi|157105494|ref|XP_001648894.1|	413	1e-113	proteasome subunit alpha type [Aedes aegypti] >gi|157105496|ref|XP_001648895.1| proteasome subunit alpha type [Aedes aegypti] >gi|94469194|gb|ABF18446.1| 20S proteasome regulatory subunit alpha type PSMA5/PUP2 [Aedes aegypti] >gi|108880078|gb|EAT44303.1| proteasome subunit alpha type [Aedes aegypti] >gi|108880079|gb|EAT44304.1| proteasome subunit alpha type [Aedes aegypti]
Unigene19232_S_mosellanaA	gi|157105494|ref|XP_001648894.1|	413	1e-114	proteasome subunit alpha type [Aedes aegypti] >gi|157105496|ref|XP_001648895.1| proteasome subunit alpha type [Aedes aegypti] >gi|94469194|gb|ABF18446.1| 20S proteasome regulatory subunit alpha type PSMA5/PUP2 [Aedes aegypti] >gi|108880078|gb|EAT44303.1| proteasome subunit alpha type [Aedes aegypti] >gi|108880079|gb|EAT44304.1| proteasome subunit alpha type [Aedes aegypti]
Unigene21664_S_mosellanaA	gi|157105599|ref|XP_001648941.1|	324	6e-87	pax neighbour protein [Aedes aegypti] >gi|108880063|gb|EAT44288.1| pax neighbour protein [Aedes aegypti]
Unigene36017_S_mosellanaA	gi|157105603|ref|XP_001648943.1|	59.3	5e-08	zinc finger protein [Aedes aegypti] >gi|108880065|gb|EAT44290.1| zinc finger protein [Aedes aegypti]
Unigene17122_S_mosellanaA	gi|157105605|ref|XP_001648944.1|	646	0	dendritic cell protein [Aedes aegypti] >gi|122106498|sp|Q17D30.1|EIF3M_AEDAE RecName: Full=Eukaryotic translation initiation factor 3 subunit M; Short=eIF3m >gi|108880066|gb|EAT44291.1| dendritic cell protein [Aedes aegypti]
Unigene5915_S_mosellanaA	gi|157105607|ref|XP_001648945.1|	1057	0	cysteinyl-tRNA synthetase [Aedes aegypti] >gi|108880067|gb|EAT44292.1| cysteinyl-tRNA synthetase [Aedes aegypti]
Unigene21487_S_mosellanaA	gi|157105616|ref|XP_001648949.1|	1073	0	neuroendocrine convertase [Aedes aegypti] >gi|108868991|gb|EAT33216.1| neuroendocrine convertase [Aedes aegypti]
Unigene37543_S_mosellanaA	gi|157105748|ref|XP_001649010.1|	111	1e-22	capicua protein [Aedes aegypti] >gi|108880041|gb|EAT44266.1| capicua protein [Aedes aegypti]
Unigene7722_S_mosellanaA	gi|157105748|ref|XP_001649010.1|	326	2e-87	capicua protein [Aedes aegypti] >gi|108880041|gb|EAT44266.1| capicua protein [Aedes aegypti]
Unigene7723_S_mosellanaA	gi|157105748|ref|XP_001649010.1|	326	1e-87	capicua protein [Aedes aegypti] >gi|108880041|gb|EAT44266.1| capicua protein [Aedes aegypti]
Unigene8129_S_mosellanaA	gi|157105867|ref|XP_001649062.1|	807	0	step ii splicing factor slu7 [Aedes aegypti] >gi|108868934|gb|EAT33159.1| step ii splicing factor slu7 [Aedes aegypti]
Unigene2521_S_mosellanaA	gi|157105917|ref|XP_001649083.1|	808	0	cytochrome P450 [Aedes aegypti] >gi|108868924|gb|EAT33149.1| cytochrome P450 [Aedes aegypti]
Unigene18463_S_mosellanaA	gi|157105932|ref|XP_001649088.1|	617	1e-175	4-hydroxyphenylpyruvate dioxygenase [Aedes aegypti] >gi|108868917|gb|EAT33142.1| 4-hydroxyphenylpyruvate dioxygenase [Aedes aegypti]
Unigene29955_S_mosellanaA	gi|157105964|ref|XP_001649103.1|	199	7e-50	cytochrome P450 [Aedes aegypti] >gi|108868908|gb|EAT33133.1| cytochrome P450 [Aedes aegypti]
Unigene39788_S_mosellanaA	gi|157105964|ref|XP_001649103.1|	144	2e-33	cytochrome P450 [Aedes aegypti] >gi|108868908|gb|EAT33133.1| cytochrome P450 [Aedes aegypti]
Unigene39737_S_mosellanaA	gi|157105972|ref|XP_001649107.1|	306	6e-82	cytochrome P450 [Aedes aegypti] >gi|108868912|gb|EAT33137.1| cytochrome P450 [Aedes aegypti]
Unigene20633_S_mosellanaA	gi|157105974|ref|XP_001649108.1|	326	1e-87	cytochrome P450 [Aedes aegypti] >gi|108868913|gb|EAT33138.1| cytochrome P450 [Aedes aegypti]
Unigene33414_S_mosellanaA	gi|157106014|ref|XP_001649127.1|	631	1e-179	tubulin-specific chaperone e [Aedes aegypti] >gi|108879953|gb|EAT44178.1| tubulin-specific chaperone e [Aedes aegypti]
Unigene38188_S_mosellanaA	gi|157106020|ref|XP_001649130.1|	276	2e-72	ctg4a [Aedes aegypti] >gi|108879956|gb|EAT44181.1| ctg4a [Aedes aegypti]
Unigene42858_S_mosellanaA	gi|157106036|ref|XP_001649138.1|	465	1e-129	phospholipase c gamma [Aedes aegypti] >gi|108879964|gb|EAT44189.1| phospholipase c gamma [Aedes aegypti]
Unigene4888_S_mosellanaA	gi|157106036|ref|XP_001649138.1|	217	1e-55	phospholipase c gamma [Aedes aegypti] >gi|108879964|gb|EAT44189.1| phospholipase c gamma [Aedes aegypti]
Unigene37106_S_mosellanaA	gi|157106040|ref|XP_001649140.1|	1043	0	importin 9 (imp9) (ran-binding protein 9) [Aedes aegypti] >gi|108879966|gb|EAT44191.1| importin 9 (imp9) (ran-binding protein 9) [Aedes aegypti]
Unigene17002_S_mosellanaA	gi|157106042|ref|XP_001649141.1|	1060	0	transketolase [Aedes aegypti] >gi|108879967|gb|EAT44192.1| transketolase [Aedes aegypti]
Unigene17630_S_mosellanaA	gi|157106046|ref|XP_001649143.1|	652	0	kynurenine aminotransferase [Aedes aegypti] >gi|108879969|gb|EAT44194.1| kynurenine aminotransferase [Aedes aegypti]
Unigene34162_S_mosellanaA	gi|157106096|ref|XP_001649163.1|	662	0	inositol 1,4,5-trisphosphate receptor [Aedes aegypti] >gi|108868880|gb|EAT33105.1| inositol 1,4,5-trisphosphate receptor [Aedes aegypti]
Unigene39114_S_mosellanaA	gi|157106098|ref|XP_001649164.1|	380	1e-104	rhogtpase [Aedes aegypti] >gi|108868881|gb|EAT33106.1| rhogtpase [Aedes aegypti]
Unigene12782_S_mosellanaA	gi|157106155|ref|XP_001649192.1|	348	1e-94	myosin [Aedes aegypti] >gi|108884128|gb|EAT48353.1| myosin [Aedes aegypti]
Unigene21875_S_mosellanaA	gi|157106155|ref|XP_001649192.1|	672	0	myosin [Aedes aegypti] >gi|108884128|gb|EAT48353.1| myosin [Aedes aegypti]
Unigene7332_S_mosellanaA	gi|157106159|ref|XP_001649194.1|	602	1e-170	rho-gap 92b [Aedes aegypti] >gi|108884130|gb|EAT48355.1| rho-gap 92b [Aedes aegypti]
Unigene11520_S_mosellanaA	gi|157106163|ref|XP_001649196.1|	326	3e-88	cadherin [Aedes aegypti] >gi|108884132|gb|EAT48357.1| cadherin [Aedes aegypti]
Unigene33437_S_mosellanaA	gi|157106165|ref|XP_001649197.1|	506	1e-141	rab geranylgeranyl transferase alpha subunit [Aedes aegypti] >gi|108884133|gb|EAT48358.1| rab geranylgeranyl transferase alpha subunit [Aedes aegypti]
Unigene27903_S_mosellanaA	gi|157106176|ref|XP_001649202.1|	135	5e-31	organic cation transporter [Aedes aegypti] >gi|108879896|gb|EAT44121.1| organic cation transporter [Aedes aegypti]
Unigene36558_S_mosellanaA	gi|157106182|ref|XP_001649205.1|	650	0	organic cation transporter [Aedes aegypti] >gi|108879899|gb|EAT44124.1| organic cation transporter [Aedes aegypti]
Unigene36559_S_mosellanaA	gi|157106182|ref|XP_001649205.1|	650	0	organic cation transporter [Aedes aegypti] >gi|108879899|gb|EAT44124.1| organic cation transporter [Aedes aegypti]
Unigene17556_S_mosellanaA	gi|157106206|ref|XP_001649217.1|	433	1e-119	cell division control protein [Aedes aegypti] >gi|108879911|gb|EAT44136.1| cell division control protein [Aedes aegypti]
Unigene38036_S_mosellanaA	gi|157106206|ref|XP_001649217.1|	66.6	2e-09	cell division control protein [Aedes aegypti] >gi|108879911|gb|EAT44136.1| cell division control protein [Aedes aegypti]
Unigene1527_S_mosellanaA	gi|157106210|ref|XP_001649219.1|	182	1e-44	zinc finger protein [Aedes aegypti] >gi|122106480|sp|Q17CQ8.1|ZGPAT_AEDAE RecName: Full=Zinc finger CCCH-type with G patch domain-containing protein >gi|108879913|gb|EAT44138.1| zinc finger protein [Aedes aegypti]
Unigene31758_S_mosellanaA	gi|157106210|ref|XP_001649219.1|	262	1e-68	zinc finger protein [Aedes aegypti] >gi|122106480|sp|Q17CQ8.1|ZGPAT_AEDAE RecName: Full=Zinc finger CCCH-type with G patch domain-containing protein >gi|108879913|gb|EAT44138.1| zinc finger protein [Aedes aegypti]
Unigene36562_S_mosellanaA	gi|157106216|ref|XP_001649222.1|	872	0	cell division cycle 20 (cdc20) (fizzy) [Aedes aegypti] >gi|108879916|gb|EAT44141.1| cell division cycle 20 (cdc20) (fizzy) [Aedes aegypti]
Unigene36563_S_mosellanaA	gi|157106216|ref|XP_001649222.1|	872	0	cell division cycle 20 (cdc20) (fizzy) [Aedes aegypti] >gi|108879916|gb|EAT44141.1| cell division cycle 20 (cdc20) (fizzy) [Aedes aegypti]
Unigene40334_S_mosellanaA	gi|157106230|ref|XP_001649229.1|	174	2e-42	sulfatase [Aedes aegypti] >gi|108879923|gb|EAT44148.1| sulfatase [Aedes aegypti]
Unigene40541_S_mosellanaA	gi|157106230|ref|XP_001649229.1|	433	1e-120	sulfatase [Aedes aegypti] >gi|108879923|gb|EAT44148.1| sulfatase [Aedes aegypti]
Unigene13139_S_mosellanaA	gi|157106275|ref|XP_001649251.1|	198	3e-49	peptidoglycan recognition protein-lc isoform [Aedes aegypti] >gi|108868879|gb|EAT33104.1| peptidoglycan recognition protein-lc isoform [Aedes aegypti]
Unigene13140_S_mosellanaA	gi|157106275|ref|XP_001649251.1|	196	8e-49	peptidoglycan recognition protein-lc isoform [Aedes aegypti] >gi|108868879|gb|EAT33104.1| peptidoglycan recognition protein-lc isoform [Aedes aegypti]
Unigene33359_S_mosellanaA	gi|157106275|ref|XP_001649251.1|	285	8e-75	peptidoglycan recognition protein-lc isoform [Aedes aegypti] >gi|108868879|gb|EAT33104.1| peptidoglycan recognition protein-lc isoform [Aedes aegypti]
Unigene33360_S_mosellanaA	gi|157106275|ref|XP_001649251.1|	241	2e-62	peptidoglycan recognition protein-lc isoform [Aedes aegypti] >gi|108868879|gb|EAT33104.1| peptidoglycan recognition protein-lc isoform [Aedes aegypti]
Unigene34117_S_mosellanaA	gi|157106280|ref|XP_001649253.1|	462	1e-128	nad dependent epimerase/dehydratase [Aedes aegypti] >gi|108868867|gb|EAT33092.1| nad dependent epimerase/dehydratase [Aedes aegypti]
Unigene44992_S_mosellanaA	gi|157106313|ref|XP_001649265.1|	59.7	9e-08	hypothetical protein AaeL_AAEL004491 [Aedes aegypti] >gi|108879866|gb|EAT44091.1| hypothetical protein AaeL_AAEL004491 [Aedes aegypti]
Unigene33339_S_mosellanaA	gi|157106345|ref|XP_001649281.1|	248	6e-64	valacyclovir hydrolase [Aedes aegypti] >gi|108879882|gb|EAT44107.1| valacyclovir hydrolase [Aedes aegypti]
Unigene35593_S_mosellanaA	gi|157106357|ref|XP_001649287.1|	436	1e-121	glutamate transporter [Aedes aegypti] >gi|108879888|gb|EAT44113.1| glutamate transporter [Aedes aegypti]
Unigene33276_S_mosellanaA	gi|157106363|ref|XP_001649290.1|	867	0	sodium/hydrogen exchanger 5, 6, 8 (nhe5, nhe6, nhe8) [Aedes aegypti] >gi|37499112|gb|AAQ91612.1| sodium/proton exchanger 8 [Aedes aegypti] >gi|108879891|gb|EAT44116.1| sodium/hydrogen exchanger 5, 6, 8 (nhe5, nhe6, nhe8) [Aedes aegypti] >gi|209968161|gb|ACJ02512.1| Na/H exchanger 8 [Aedes aegypti]
Unigene14278_S_mosellanaA	gi|157106389|ref|XP_001649301.1|	178	5e-43	ankyrin 2,3/unc44 [Aedes aegypti] >gi|108868849|gb|EAT33074.1| ankyrin 2,3/unc44 [Aedes aegypti]
Unigene15982_S_mosellanaA	gi|157106389|ref|XP_001649301.1|	80.5	2e-14	ankyrin 2,3/unc44 [Aedes aegypti] >gi|108868849|gb|EAT33074.1| ankyrin 2,3/unc44 [Aedes aegypti]
Unigene43971_S_mosellanaA	gi|157106389|ref|XP_001649301.1|	97.1	3e-19	ankyrin 2,3/unc44 [Aedes aegypti] >gi|108868849|gb|EAT33074.1| ankyrin 2,3/unc44 [Aedes aegypti]
Unigene37034_S_mosellanaA	gi|157106399|ref|XP_001649305.1|	274	5e-72	protease S51 alpha-aspartyl dipeptidase [Aedes aegypti] >gi|108868846|gb|EAT33071.1| protease S51 alpha-aspartyl dipeptidase [Aedes aegypti]
Unigene12732_S_mosellanaA	gi|157106415|ref|XP_001649311.1|	256	5e-67	cytochrome P450 [Aedes aegypti] >gi|108868839|gb|EAT33064.1| cytochrome P450 [Aedes aegypti]
Unigene14642_S_mosellanaA	gi|157106415|ref|XP_001649311.1|	266	9e-70	cytochrome P450 [Aedes aegypti] >gi|108868839|gb|EAT33064.1| cytochrome P450 [Aedes aegypti]
Unigene26392_S_mosellanaA	gi|157106415|ref|XP_001649311.1|	91.7	9e-18	cytochrome P450 [Aedes aegypti] >gi|108868839|gb|EAT33064.1| cytochrome P450 [Aedes aegypti]
Unigene38143_S_mosellanaA	gi|157106415|ref|XP_001649311.1|	517	1e-145	cytochrome P450 [Aedes aegypti] >gi|108868839|gb|EAT33064.1| cytochrome P450 [Aedes aegypti]
Unigene4288_S_mosellanaA	gi|157106415|ref|XP_001649311.1|	71.2	1e-11	cytochrome P450 [Aedes aegypti] >gi|108868839|gb|EAT33064.1| cytochrome P450 [Aedes aegypti]
Unigene22105_S_mosellanaA	gi|157106417|ref|XP_001649312.1|	253	8e-66	cytochrome P450 [Aedes aegypti] >gi|108868840|gb|EAT33065.1| cytochrome P450 [Aedes aegypti]
Unigene5238_S_mosellanaA	gi|157106417|ref|XP_001649312.1|	99.4	4e-20	cytochrome P450 [Aedes aegypti] >gi|108868840|gb|EAT33065.1| cytochrome P450 [Aedes aegypti]
Unigene33911_S_mosellanaA	gi|157106440|ref|XP_001649323.1|	934	0	n-acetylgalactosaminyltransferase [Aedes aegypti] >gi|108879843|gb|EAT44068.1| n-acetylgalactosaminyltransferase [Aedes aegypti]
Unigene1854_S_mosellanaA	gi|157106460|ref|XP_001649333.1|	725	0	neurotransmitter gated ion channel [Aedes aegypti] >gi|108879853|gb|EAT44078.1| neurotransmitter gated ion channel [Aedes aegypti]
Unigene38069_S_mosellanaA	gi|157106482|ref|XP_001649344.1|	1433	0	camp/cgmp cyclic nucleotide phosphodiesterase [Aedes aegypti] >gi|108879864|gb|EAT44089.1| camp/cgmp cyclic nucleotide phosphodiesterase [Aedes aegypti]
Unigene38070_S_mosellanaA	gi|157106482|ref|XP_001649344.1|	1433	0	camp/cgmp cyclic nucleotide phosphodiesterase [Aedes aegypti] >gi|108879864|gb|EAT44089.1| camp/cgmp cyclic nucleotide phosphodiesterase [Aedes aegypti]
Unigene18208_S_mosellanaA	gi|157106512|ref|XP_001649357.1|	615	1e-174	zinc finger protein [Aedes aegypti] >gi|108868827|gb|EAT33052.1| zinc finger protein [Aedes aegypti]
Unigene18209_S_mosellanaA	gi|157106512|ref|XP_001649357.1|	615	1e-174	zinc finger protein [Aedes aegypti] >gi|108868827|gb|EAT33052.1| zinc finger protein [Aedes aegypti]
Unigene17714_S_mosellanaA	gi|157106533|ref|XP_001649366.1|	908	0	lysyl-tRNA synthetase [Aedes aegypti] >gi|108868817|gb|EAT33042.1| lysyl-tRNA synthetase [Aedes aegypti]
Unigene39977_S_mosellanaA	gi|157106559|ref|XP_001649377.1|	410	1e-113	sulfotransferase (sult) [Aedes aegypti] >gi|108879796|gb|EAT44021.1| sulfotransferase (sult) [Aedes aegypti]
Unigene811_S_mosellanaA	gi|157106577|ref|XP_001649386.1|	379	1e-103	myo inositol monophosphatase [Aedes aegypti] >gi|108879805|gb|EAT44030.1| myo inositol monophosphatase [Aedes aegypti]
Unigene38351_S_mosellanaA	gi|157106589|ref|XP_001649392.1|	1590	0	coatomer beta subunit [Aedes aegypti] >gi|108879811|gb|EAT44036.1| coatomer beta subunit [Aedes aegypti]
Unigene1756_S_mosellanaA	gi|157106609|ref|XP_001649402.1|	505	1e-141	beta-galactosidase [Aedes aegypti] >gi|108879821|gb|EAT44046.1| beta-galactosidase [Aedes aegypti]
Unigene24553_S_mosellanaA	gi|157106609|ref|XP_001649402.1|	70.5	2e-11	beta-galactosidase [Aedes aegypti] >gi|108879821|gb|EAT44046.1| beta-galactosidase [Aedes aegypti]
Unigene31002_S_mosellanaA	gi|157106621|ref|XP_001649408.1|	316	1e-84	DNA polymerase eta [Aedes aegypti] >gi|108879827|gb|EAT44052.1| DNA polymerase eta [Aedes aegypti]
Unigene33397_S_mosellanaA	gi|157106660|ref|XP_001649425.1|	872	0	shoc2 [Aedes aegypti] >gi|108868804|gb|EAT33029.1| shoc2 [Aedes aegypti]
Unigene7694_S_mosellanaA	gi|157106662|ref|XP_001649426.1|	668	0	adiponectin receptor [Aedes aegypti] >gi|108868805|gb|EAT33030.1| adiponectin receptor [Aedes aegypti]
Unigene6470_S_mosellanaA	gi|157106669|ref|XP_001649429.1|	592	1e-167	26S protease regulatory subunit [Aedes aegypti] >gi|157136893|ref|XP_001663850.1| 26S protease regulatory subunit [Aedes aegypti] >gi|108868799|gb|EAT33024.1| 26S protease regulatory subunit [Aedes aegypti] >gi|108869833|gb|EAT34058.1| 26S protease regulatory subunit [Aedes aegypti]
Unigene30387_S_mosellanaA	gi|157106712|ref|XP_001649448.1|	304	4e-81	UDP-galactose transporter [Aedes aegypti] >gi|122094943|sp|Q17CE7.1|S35B3_AEDAE RecName: Full=Adenosine 3'-phospho 5'-phosphosulfate transporter 2; AltName: Full=PAPS transporter 2; AltName: Full=Solute carrier family 35 member B3 homolog >gi|108879779|gb|EAT44004.1| UDP-galactose transporter [Aedes aegypti]
Unigene39461_S_mosellanaA	gi|157106712|ref|XP_001649448.1|	200	2e-50	UDP-galactose transporter [Aedes aegypti] >gi|122094943|sp|Q17CE7.1|S35B3_AEDAE RecName: Full=Adenosine 3'-phospho 5'-phosphosulfate transporter 2; AltName: Full=PAPS transporter 2; AltName: Full=Solute carrier family 35 member B3 homolog >gi|108879779|gb|EAT44004.1| UDP-galactose transporter [Aedes aegypti]
Unigene38431_S_mosellanaA	gi|157106752|ref|XP_001649467.1|	442	1e-122	nuclear pore complex protein nup214 [Aedes aegypti] >gi|108868788|gb|EAT33013.1| nuclear pore complex protein nup214 [Aedes aegypti]
Unigene12934_S_mosellanaA	gi|157106769|ref|XP_001649474.1|	100	2e-20	ankyrin 2,3/unc44 [Aedes aegypti] >gi|108868779|gb|EAT33004.1| ankyrin 2,3/unc44 [Aedes aegypti]
Unigene22794_S_mosellanaA	gi|157106769|ref|XP_001649474.1|	88.6	8e-17	ankyrin 2,3/unc44 [Aedes aegypti] >gi|108868779|gb|EAT33004.1| ankyrin 2,3/unc44 [Aedes aegypti]
Unigene23387_S_mosellanaA	gi|157106769|ref|XP_001649474.1|	99	6e-20	ankyrin 2,3/unc44 [Aedes aegypti] >gi|108868779|gb|EAT33004.1| ankyrin 2,3/unc44 [Aedes aegypti]
Unigene32779_S_mosellanaA	gi|157106769|ref|XP_001649474.1|	79	6e-14	ankyrin 2,3/unc44 [Aedes aegypti] >gi|108868779|gb|EAT33004.1| ankyrin 2,3/unc44 [Aedes aegypti]
Unigene4246_S_mosellanaA	gi|157106769|ref|XP_001649474.1|	139	1e-31	ankyrin 2,3/unc44 [Aedes aegypti] >gi|108868779|gb|EAT33004.1| ankyrin 2,3/unc44 [Aedes aegypti]
Unigene9671_S_mosellanaA	gi|157106769|ref|XP_001649474.1|	139	5e-32	ankyrin 2,3/unc44 [Aedes aegypti] >gi|108868779|gb|EAT33004.1| ankyrin 2,3/unc44 [Aedes aegypti]
Unigene42769_S_mosellanaA	gi|157106795|ref|XP_001649484.1|	52.4	6e-06	hypothetical protein AaeL_AAEL004649 [Aedes aegypti] >gi|108879717|gb|EAT43942.1| hypothetical protein AaeL_AAEL004649 [Aedes aegypti]
Unigene39539_S_mosellanaA	gi|157106845|ref|XP_001649509.1|	386	1e-105	condensin [Aedes aegypti] >gi|108879742|gb|EAT43967.1| condensin [Aedes aegypti]
Unigene40545_S_mosellanaA	gi|157106845|ref|XP_001649509.1|	128	9e-29	condensin [Aedes aegypti] >gi|108879742|gb|EAT43967.1| condensin [Aedes aegypti]
Unigene44780_S_mosellanaA	gi|157106845|ref|XP_001649509.1|	103	3e-21	condensin [Aedes aegypti] >gi|108879742|gb|EAT43967.1| condensin [Aedes aegypti]
Unigene39214_S_mosellanaA	gi|157106847|ref|XP_001649510.1|	491	1e-137	molybdopterin biosynthesis moeb protein [Aedes aegypti] >gi|122106457|sp|Q17CA7.1|MOCS3_AEDAE RecName: Full=Adenylyltransferase and sulfurtransferase MOCS3; AltName: Full=Molybdenum cofactor synthesis protein 3; Includes: RecName: Full=Adenylyltransferase MOCS3; AltName: Full=Sulfur carrier protein MOCS2A adenylyltransferase; Includes: RecName: Full=Sulfurtransferase MOCS3; AltName: Full=Sulfur c…
Unigene15481_S_mosellanaA	gi|157106934|ref|XP_001649548.1|	526	1e-148	beta-hexosaminidase [Aedes aegypti] >gi|108879684|gb|EAT43909.1| beta-hexosaminidase [Aedes aegypti]
Unigene21084_S_mosellanaA	gi|157106934|ref|XP_001649548.1|	733	0	beta-hexosaminidase [Aedes aegypti] >gi|108879684|gb|EAT43909.1| beta-hexosaminidase [Aedes aegypti]
Unigene21085_S_mosellanaA	gi|157106934|ref|XP_001649548.1|	733	0	beta-hexosaminidase [Aedes aegypti] >gi|108879684|gb|EAT43909.1| beta-hexosaminidase [Aedes aegypti]
Unigene21086_S_mosellanaA	gi|157106934|ref|XP_001649548.1|	733	0	beta-hexosaminidase [Aedes aegypti] >gi|108879684|gb|EAT43909.1| beta-hexosaminidase [Aedes aegypti]
Unigene26812_S_mosellanaA	gi|157106934|ref|XP_001649548.1|	106	4e-22	beta-hexosaminidase [Aedes aegypti] >gi|108879684|gb|EAT43909.1| beta-hexosaminidase [Aedes aegypti]
Unigene28990_S_mosellanaA	gi|157106934|ref|XP_001649548.1|	141	8e-33	beta-hexosaminidase [Aedes aegypti] >gi|108879684|gb|EAT43909.1| beta-hexosaminidase [Aedes aegypti]
Unigene5150_S_mosellanaA	gi|157106934|ref|XP_001649548.1|	87	2e-16	beta-hexosaminidase [Aedes aegypti] >gi|108879684|gb|EAT43909.1| beta-hexosaminidase [Aedes aegypti]
CL426.Contig1_S_mosellanaA	gi|157106946|ref|XP_001649554.1|	687	0	focal adhesion kinase [Aedes aegypti] >gi|108879690|gb|EAT43915.1| focal adhesion kinase [Aedes aegypti]
CL454.Contig1_S_mosellanaA	gi|157106946|ref|XP_001649554.1|	1097	0	focal adhesion kinase [Aedes aegypti] >gi|108879690|gb|EAT43915.1| focal adhesion kinase [Aedes aegypti]
CL455.Contig1_S_mosellanaA	gi|157106946|ref|XP_001649554.1|	1097	0	focal adhesion kinase [Aedes aegypti] >gi|108879690|gb|EAT43915.1| focal adhesion kinase [Aedes aegypti]
Unigene33939_S_mosellanaA	gi|157106978|ref|XP_001649570.1|	490	1e-137	pseudouridylate synthase [Aedes aegypti] >gi|108879706|gb|EAT43931.1| pseudouridylate synthase [Aedes aegypti]
Unigene8263_S_mosellanaA	gi|157107001|ref|XP_001649581.1|	536	1e-150	zinc transporter [Aedes aegypti] >gi|108868758|gb|EAT32983.1| zinc transporter [Aedes aegypti]
Unigene17252_S_mosellanaA	gi|157107014|ref|XP_001649585.1|	2414	0	glutamate synthase [Aedes aegypti] >gi|108868750|gb|EAT32975.1| glutamate synthase [Aedes aegypti]
Unigene42679_S_mosellanaA	gi|157107037|ref|XP_001649594.1|	504	1e-141	2-phosphodiesterase [Aedes aegypti] >gi|108879657|gb|EAT43882.1| 2-phosphodiesterase [Aedes aegypti]
Unigene16159_S_mosellanaA	gi|157107043|ref|XP_001649597.1|	225	2e-57	ring finger [Aedes aegypti] >gi|94469000|gb|ABF18349.1| SCF ubiquitin ligase Rbx1 component [Aedes aegypti] >gi|108879660|gb|EAT43885.1| ring finger [Aedes aegypti]
Unigene15386_S_mosellanaA	gi|157107045|ref|XP_001649598.1|	202	6e-51	otopetrin [Aedes aegypti] >gi|108879661|gb|EAT43886.1| otopetrin [Aedes aegypti]
Unigene23551_S_mosellanaA	gi|157107045|ref|XP_001649598.1|	137	1e-31	otopetrin [Aedes aegypti] >gi|108879661|gb|EAT43886.1| otopetrin [Aedes aegypti]
Unigene25236_S_mosellanaA	gi|157107045|ref|XP_001649598.1|	325	1e-87	otopetrin [Aedes aegypti] >gi|108879661|gb|EAT43886.1| otopetrin [Aedes aegypti]
Unigene6217_S_mosellanaA	gi|157107063|ref|XP_001649607.1|	699	0	synoviolin [Aedes aegypti] >gi|108879670|gb|EAT43895.1| synoviolin [Aedes aegypti]
Unigene16954_S_mosellanaA	gi|157107075|ref|XP_001649613.1|	747	0	map kinase-interacting serine/threonine kinase [Aedes aegypti] >gi|108879676|gb|EAT43901.1| map kinase-interacting serine/threonine kinase [Aedes aegypti]
Unigene7232_S_mosellanaA	gi|157107081|ref|XP_001649616.1|	1310	0	munc13-4 [Aedes aegypti] >gi|108879679|gb|EAT43904.1| munc13-4 [Aedes aegypti]
Unigene1928_S_mosellanaA	gi|157107172|ref|XP_001649656.1|	226	4e-58	Dedicator of cytokinesis protein 9 [Aedes aegypti] >gi|108879637|gb|EAT43862.1| Dedicator of cytokinesis protein 9 [Aedes aegypti]
Unigene34325_S_mosellanaA	gi|157107174|ref|XP_001649657.1|	445	1e-123	cyclin-dependent kinase 5 activator [Aedes aegypti] >gi|108879638|gb|EAT43863.1| cyclin-dependent kinase 5 activator [Aedes aegypti]
Unigene34326_S_mosellanaA	gi|157107174|ref|XP_001649657.1|	482	1e-134	cyclin-dependent kinase 5 activator [Aedes aegypti] >gi|108879638|gb|EAT43863.1| cyclin-dependent kinase 5 activator [Aedes aegypti]
Unigene34327_S_mosellanaA	gi|157107174|ref|XP_001649657.1|	466	1e-129	cyclin-dependent kinase 5 activator [Aedes aegypti] >gi|108879638|gb|EAT43863.1| cyclin-dependent kinase 5 activator [Aedes aegypti]
Unigene34328_S_mosellanaA	gi|157107174|ref|XP_001649657.1|	502	1e-140	cyclin-dependent kinase 5 activator [Aedes aegypti] >gi|108879638|gb|EAT43863.1| cyclin-dependent kinase 5 activator [Aedes aegypti]
Unigene34683_S_mosellanaA	gi|157107174|ref|XP_001649657.1|	109	3e-22	cyclin-dependent kinase 5 activator [Aedes aegypti] >gi|108879638|gb|EAT43863.1| cyclin-dependent kinase 5 activator [Aedes aegypti]
Unigene7149_S_mosellanaA	gi|157107184|ref|XP_001649662.1|	419	1e-115	spingomyelin synthetase [Aedes aegypti] >gi|108879643|gb|EAT43868.1| spingomyelin synthetase [Aedes aegypti]
Unigene18243_S_mosellanaA	gi|157107190|ref|XP_001649665.1|	1673	0	chromodomain helicase DNA binding protein [Aedes aegypti] >gi|108879646|gb|EAT43871.1| chromodomain helicase DNA binding protein [Aedes aegypti]
Unigene18635_S_mosellanaA	gi|157107323|ref|XP_001649726.1|	707	0	methionine aminopeptidase [Aedes aegypti] >gi|108879603|gb|EAT43828.1| methionine aminopeptidase [Aedes aegypti]
Unigene38690_S_mosellanaA	gi|157107343|ref|XP_001649736.1|	1092	0	vesicle docking protein P115 [Aedes aegypti] >gi|108879613|gb|EAT43838.1| vesicle docking protein P115 [Aedes aegypti]
CL17.Contig1_S_mosellanaA	gi|157107359|ref|XP_001649744.1|	874	0	acyl-coa dehydrogenase [Aedes aegypti] >gi|108879621|gb|EAT43846.1| acyl-coa dehydrogenase [Aedes aegypti]
Unigene15290_S_mosellanaA	gi|157107365|ref|XP_001649747.1|	111	2e-23	aquaporin transporter [Aedes aegypti] >gi|108879624|gb|EAT43849.1| aquaporin transporter [Aedes aegypti]
Unigene43774_S_mosellanaA	gi|157107365|ref|XP_001649747.1|	353	3e-96	aquaporin transporter [Aedes aegypti] >gi|108879624|gb|EAT43849.1| aquaporin transporter [Aedes aegypti]
Unigene14040_S_mosellanaA	gi|157107374|ref|XP_001649750.1|	130	2e-29	multiple inositol polyphosphate phosphatase [Aedes aegypti] >gi|108868692|gb|EAT32917.1| multiple inositol polyphosphate phosphatase [Aedes aegypti]
Unigene16827_S_mosellanaA	gi|157107385|ref|XP_001649755.1|	657	0	innexin [Aedes aegypti] >gi|108868690|gb|EAT32915.1| innexin [Aedes aegypti]
Unigene16828_S_mosellanaA	gi|157107385|ref|XP_001649755.1|	657	0	innexin [Aedes aegypti] >gi|108868690|gb|EAT32915.1| innexin [Aedes aegypti]
Unigene16829_S_mosellanaA	gi|157107385|ref|XP_001649755.1|	657	0	innexin [Aedes aegypti] >gi|108868690|gb|EAT32915.1| innexin [Aedes aegypti]
Unigene32064_S_mosellanaA	gi|157107401|ref|XP_001649761.1|	217	1e-55	otoferlin [Aedes aegypti] >gi|108868684|gb|EAT32909.1| otoferlin [Aedes aegypti]
Unigene32602_S_mosellanaA	gi|157107401|ref|XP_001649761.1|	84.7	1e-15	otoferlin [Aedes aegypti] >gi|108868684|gb|EAT32909.1| otoferlin [Aedes aegypti]
Unigene16892_S_mosellanaA	gi|157107420|ref|XP_001649769.1|	399	1e-109	cyclin a [Aedes aegypti] >gi|108884055|gb|EAT48280.1| cyclin a [Aedes aegypti]
Unigene21570_S_mosellanaA	gi|157107434|ref|XP_001649776.1|	513	1e-143	RNA m5u methyltransferase [Aedes aegypti] >gi|108884062|gb|EAT48287.1| RNA m5u methyltransferase [Aedes aegypti]
Unigene44943_S_mosellanaA	gi|157107448|ref|XP_001649783.1|	74.7	1e-12	alpha-amylase [Aedes aegypti] >gi|108884069|gb|EAT48294.1| alpha-amylase [Aedes aegypti]
Unigene34563_S_mosellanaA	gi|157107476|ref|XP_001649797.1|	252	1e-65	methionine sulfoxide reductase [Aedes aegypti] >gi|108884083|gb|EAT48308.1| methionine sulfoxide reductase [Aedes aegypti]
Unigene15128_S_mosellanaA	gi|157107498|ref|XP_001649808.1|	246	7e-64	toll [Aedes aegypti] >gi|108884094|gb|EAT48319.1| toll [Aedes aegypti]
Unigene23987_S_mosellanaA	gi|157107498|ref|XP_001649808.1|	159	3e-38	toll [Aedes aegypti] >gi|108884094|gb|EAT48319.1| toll [Aedes aegypti]
Unigene26817_S_mosellanaA	gi|157107498|ref|XP_001649808.1|	176	3e-43	toll [Aedes aegypti] >gi|108884094|gb|EAT48319.1| toll [Aedes aegypti]
Unigene34843_S_mosellanaA	gi|157107515|ref|XP_001649816.1|	557	1e-157	sorting nexin [Aedes aegypti] >gi|108879559|gb|EAT43784.1| sorting nexin [Aedes aegypti]
Unigene33722_S_mosellanaA	gi|157107535|ref|XP_001649826.1|	1620	0	ubiquitin-protein ligase [Aedes aegypti] >gi|108879569|gb|EAT43794.1| ubiquitin-protein ligase [Aedes aegypti]
Unigene21947_S_mosellanaA	gi|157107580|ref|XP_001649843.1|	128	1e-28	hexaprenyldihydroxybenzoate methyltransferase [Aedes aegypti] >gi|108879540|gb|EAT43765.1| hexaprenyldihydroxybenzoate methyltransferase [Aedes aegypti]
Unigene12862_S_mosellanaA	gi|157107588|ref|XP_001649847.1|	870	0	kinesin-like protein KIF1A [Aedes aegypti] >gi|122068686|sp|Q17BU3.1|KIF1A_AEDAE RecName: Full=Kinesin-like protein unc-104 >gi|108879544|gb|EAT43769.1| kinesin-like protein KIF1A [Aedes aegypti]
Unigene9439_S_mosellanaA	gi|157107588|ref|XP_001649847.1|	579	1e-164	kinesin-like protein KIF1A [Aedes aegypti] >gi|122068686|sp|Q17BU3.1|KIF1A_AEDAE RecName: Full=Kinesin-like protein unc-104 >gi|108879544|gb|EAT43769.1| kinesin-like protein KIF1A [Aedes aegypti]
Unigene15742_S_mosellanaA	gi|157107598|ref|XP_001649852.1|	239	2e-61	zinc finger protein [Aedes aegypti] >gi|108879549|gb|EAT43774.1| zinc finger protein [Aedes aegypti]
Unigene39053_S_mosellanaA	gi|157107649|ref|XP_001649874.1|	427	1e-118	methylenetetrahydrofolate dehydrogenase [Aedes aegypti] >gi|108868664|gb|EAT32889.1| methylenetetrahydrofolate dehydrogenase [Aedes aegypti]
Unigene7742_S_mosellanaA	gi|157107649|ref|XP_001649874.1|	463	1e-129	methylenetetrahydrofolate dehydrogenase [Aedes aegypti] >gi|108868664|gb|EAT32889.1| methylenetetrahydrofolate dehydrogenase [Aedes aegypti]
Unigene31256_S_mosellanaA	gi|157107705|ref|XP_001649900.1|	691	0	glycerol kinase [Aedes aegypti] >gi|108879512|gb|EAT43737.1| glycerol kinase [Aedes aegypti]
Unigene31257_S_mosellanaA	gi|157107705|ref|XP_001649900.1|	705	0	glycerol kinase [Aedes aegypti] >gi|108879512|gb|EAT43737.1| glycerol kinase [Aedes aegypti]
Unigene31259_S_mosellanaA	gi|157107705|ref|XP_001649900.1|	125	5e-28	glycerol kinase [Aedes aegypti] >gi|108879512|gb|EAT43737.1| glycerol kinase [Aedes aegypti]
Unigene31260_S_mosellanaA	gi|157107705|ref|XP_001649900.1|	122	4e-27	glycerol kinase [Aedes aegypti] >gi|108879512|gb|EAT43737.1| glycerol kinase [Aedes aegypti]
Unigene34181_S_mosellanaA	gi|157107709|ref|XP_001649902.1|	1196	0	phd finger protein [Aedes aegypti] >gi|108879514|gb|EAT43739.1| phd finger protein [Aedes aegypti]
Unigene34182_S_mosellanaA	gi|157107709|ref|XP_001649902.1|	1196	0	phd finger protein [Aedes aegypti] >gi|108879514|gb|EAT43739.1| phd finger protein [Aedes aegypti]
Unigene16314_S_mosellanaA	gi|157107721|ref|XP_001649908.1|	564	1e-158	cyclin t [Aedes aegypti] >gi|108879520|gb|EAT43745.1| cyclin t [Aedes aegypti]
Unigene18117_S_mosellanaA	gi|157107822|ref|XP_001649953.1|	955	0	rbm25 protein [Aedes aegypti] >gi|108879474|gb|EAT43699.1| rbm25 protein [Aedes aegypti]
Unigene19408_S_mosellanaA	gi|157107840|ref|XP_001649962.1|	1585	0	f-box only protein [Aedes aegypti] >gi|108879483|gb|EAT43708.1| f-box only protein [Aedes aegypti]
Unigene17214_S_mosellanaA	gi|157107846|ref|XP_001649965.1|	398	1e-109	cyclin g [Aedes aegypti] >gi|108879486|gb|EAT43711.1| cyclin g [Aedes aegypti]
Unigene41044_S_mosellanaA	gi|157107895|ref|XP_001649987.1|	119	5e-26	synaptic vesicle protein [Aedes aegypti] >gi|108868625|gb|EAT32850.1| synaptic vesicle protein [Aedes aegypti]
Unigene2687_S_mosellanaA	gi|157108016|ref|XP_001650039.1|	176	2e-42	tyrosine-protein kinase [Aedes aegypti] >gi|108879420|gb|EAT43645.1| tyrosine-protein kinase [Aedes aegypti]
Unigene37510_S_mosellanaA	gi|157108024|ref|XP_001650043.1|	401	1e-110	carbonic anhydrase [Aedes aegypti] >gi|108879424|gb|EAT43649.1| carbonic anhydrase [Aedes aegypti]
Unigene10666_S_mosellanaA	gi|157108032|ref|XP_001650047.1|	65.5	7e-10	hypothetical protein AaeL_AAEL004924 [Aedes aegypti] >gi|108879428|gb|EAT43653.1| hypothetical protein AaeL_AAEL004924 [Aedes aegypti]
Unigene33079_S_mosellanaA	gi|157108038|ref|XP_001650050.1|	111	1e-23	beta-hexosaminidase b [Aedes aegypti] >gi|108879431|gb|EAT43656.1| beta-hexosaminidase b [Aedes aegypti]
Unigene13322_S_mosellanaA	gi|157108060|ref|XP_001650060.1|	153	2e-36	cdp-diacylglycerol--serine o-phosphatidyltransferase [Aedes aegypti] >gi|108868593|gb|EAT32818.1| cdp-diacylglycerol--serine o-phosphatidyltransferase [Aedes aegypti]
Unigene42440_S_mosellanaA	gi|157108060|ref|XP_001650060.1|	258	1e-67	cdp-diacylglycerol--serine o-phosphatidyltransferase [Aedes aegypti] >gi|108868593|gb|EAT32818.1| cdp-diacylglycerol--serine o-phosphatidyltransferase [Aedes aegypti]
Unigene812_S_mosellanaA	gi|157108098|ref|XP_001650075.1|	521	1e-146	galactokinase [Aedes aegypti] >gi|108868583|gb|EAT32808.1| galactokinase [Aedes aegypti]
Unigene12585_S_mosellanaA	gi|157108105|ref|XP_001650078.1|	77	6e-13	zinc finger protein [Aedes aegypti] >gi|108879385|gb|EAT43610.1| zinc finger protein [Aedes aegypti]
Unigene20297_S_mosellanaA	gi|157108166|ref|XP_001650108.1|	611	1e-173	gdp mannose-4,6-dehydratase [Aedes aegypti] >gi|108868579|gb|EAT32804.1| gdp mannose-4,6-dehydratase [Aedes aegypti]
Unigene20989_S_mosellanaA	gi|157108200|ref|XP_001650120.1|	58.2	1e-13	oviductin [Aedes aegypti] >gi|108879355|gb|EAT43580.1| oviductin [Aedes aegypti]
Unigene37121_S_mosellanaA	gi|157108206|ref|XP_001650123.1|	400	1e-109	Inhibitor of growth proteining, ing4 [Aedes aegypti] >gi|108879358|gb|EAT43583.1| Inhibitor of growth proteining, ing4 [Aedes aegypti]
Unigene37122_S_mosellanaA	gi|157108206|ref|XP_001650123.1|	243	7e-63	Inhibitor of growth proteining, ing4 [Aedes aegypti] >gi|108879358|gb|EAT43583.1| Inhibitor of growth proteining, ing4 [Aedes aegypti]
Unigene19131_S_mosellanaA	gi|157108226|ref|XP_001650133.1|	693	0	phosphoglycerate kinase [Aedes aegypti] >gi|18091771|gb|AAL58081.1| phosphoglycerate kinase [Aedes aegypti] >gi|108879368|gb|EAT43593.1| phosphoglycerate kinase [Aedes aegypti]
Unigene37566_S_mosellanaA	gi|157108228|ref|XP_001650134.1|	775	0	RNA-binding protein [Aedes aegypti] >gi|108879369|gb|EAT43594.1| RNA-binding protein [Aedes aegypti]
Unigene37567_S_mosellanaA	gi|157108228|ref|XP_001650134.1|	874	0	RNA-binding protein [Aedes aegypti] >gi|108879369|gb|EAT43594.1| RNA-binding protein [Aedes aegypti]
Unigene37568_S_mosellanaA	gi|157108228|ref|XP_001650134.1|	109	4e-22	RNA-binding protein [Aedes aegypti] >gi|108879369|gb|EAT43594.1| RNA-binding protein [Aedes aegypti]
Unigene37569_S_mosellanaA	gi|157108228|ref|XP_001650134.1|	152	2e-35	RNA-binding protein [Aedes aegypti] >gi|108879369|gb|EAT43594.1| RNA-binding protein [Aedes aegypti]
Unigene36567_S_mosellanaA	gi|157108230|ref|XP_001650135.1|	484	1e-135	golgi phosphoprotein 3 (coat-protein GPP34) [Aedes aegypti] >gi|108879370|gb|EAT43595.1| golgi phosphoprotein 3 (coat-protein GPP34) [Aedes aegypti]
Unigene22886_S_mosellanaA	gi|157108238|ref|XP_001650139.1|	88.2	1e-16	protein 4.1 (band 4.1) (EPB4.1) [Aedes aegypti] >gi|108879374|gb|EAT43599.1| protein 4.1 (band 4.1) (EPB4.1) [Aedes aegypti]
Unigene42988_S_mosellanaA	gi|157108242|ref|XP_001650141.1|	230	8e-59	beta-1,3-glucuronyltransferase s, p [Aedes aegypti] >gi|108879376|gb|EAT43601.1| beta-1,3-glucuronyltransferase s, p [Aedes aegypti]
Unigene30422_S_mosellanaA	gi|157108244|ref|XP_001650142.1|	196	1e-48	beta-1,3-glucuronyltransferase s, p [Aedes aegypti] >gi|108879377|gb|EAT43602.1| beta-1,3-glucuronyltransferase s, p [Aedes aegypti]
Unigene27142_S_mosellanaA	gi|157108296|ref|XP_001650163.1|	133	3e-30	roundabout 1 [Aedes aegypti] >gi|108879336|gb|EAT43561.1| roundabout 1 [Aedes aegypti]
Unigene3880_S_mosellanaA	gi|157108296|ref|XP_001650163.1|	114	2e-24	roundabout 1 [Aedes aegypti] >gi|108879336|gb|EAT43561.1| roundabout 1 [Aedes aegypti]
Unigene1559_S_mosellanaA	gi|157108368|ref|XP_001650194.1|	369	1e-100	lactosylceramide 4-alpha-galactosyltransferase (alpha- 1,4-galactosyltransferase) [Aedes aegypti] >gi|108879300|gb|EAT43525.1| lactosylceramide 4-alpha-galactosyltransferase (alpha- 1,4-galactosyltransferase) [Aedes aegypti]
Unigene7762_S_mosellanaA	gi|157108382|ref|XP_001650201.1|	805	0	seryl-tRNA synthetase [Aedes aegypti] >gi|108879307|gb|EAT43532.1| seryl-tRNA synthetase [Aedes aegypti]
Unigene17390_S_mosellanaA	gi|157108394|ref|XP_001650207.1|	367	2e-99	ubiquitin-conjugating enzyme E2 [Aedes aegypti] >gi|108879313|gb|EAT43538.1| ubiquitin-conjugating enzyme E2 [Aedes aegypti]
Unigene12601_S_mosellanaA	gi|157108422|ref|XP_001650221.1|	551	1e-155	transient receptor potential channel [Aedes aegypti] >gi|108879327|gb|EAT43552.1| transient receptor potential channel [Aedes aegypti]
Unigene12602_S_mosellanaA	gi|157108422|ref|XP_001650221.1|	515	1e-144	transient receptor potential channel [Aedes aegypti] >gi|108879327|gb|EAT43552.1| transient receptor potential channel [Aedes aegypti]
Unigene5058_S_mosellanaA	gi|157108422|ref|XP_001650221.1|	508	1e-142	transient receptor potential channel [Aedes aegypti] >gi|108879327|gb|EAT43552.1| transient receptor potential channel [Aedes aegypti]
Unigene8144_S_mosellanaA	gi|157108428|ref|XP_001650224.1|	724	0	splicing factor [Aedes aegypti] >gi|108879330|gb|EAT43555.1| splicing factor [Aedes aegypti]
Unigene8145_S_mosellanaA	gi|157108428|ref|XP_001650224.1|	724	0	splicing factor [Aedes aegypti] >gi|108879330|gb|EAT43555.1| splicing factor [Aedes aegypti]
Unigene37165_S_mosellanaA	gi|157108461|ref|XP_001650237.1|	1156	0	acetyl-coa synthetase [Aedes aegypti] >gi|157130018|ref|XP_001655519.1| acetyl-coa synthetase [Aedes aegypti] >gi|108868536|gb|EAT32761.1| acetyl-coa synthetase [Aedes aegypti] >gi|108884402|gb|EAT48627.1| acetyl-coa synthetase [Aedes aegypti]
Unigene14025_S_mosellanaA	gi|157108475|ref|XP_001650242.1|	311	6e-84	protocadherin [Aedes aegypti] >gi|108884002|gb|EAT48227.1| protocadherin [Aedes aegypti]
Unigene1031_S_mosellanaA	gi|157108477|ref|XP_001650243.1|	391	1e-107	cadherin [Aedes aegypti] >gi|108884003|gb|EAT48228.1| cadherin [Aedes aegypti]
Unigene10345_S_mosellanaA	gi|157108477|ref|XP_001650243.1|	311	2e-83	cadherin [Aedes aegypti] >gi|108884003|gb|EAT48228.1| cadherin [Aedes aegypti]
Unigene2812_S_mosellanaA	gi|157108477|ref|XP_001650243.1|	86.3	4e-16	cadherin [Aedes aegypti] >gi|108884003|gb|EAT48228.1| cadherin [Aedes aegypti]
Unigene35898_S_mosellanaA	gi|157108477|ref|XP_001650243.1|	117	2e-25	cadherin [Aedes aegypti] >gi|108884003|gb|EAT48228.1| cadherin [Aedes aegypti]
Unigene41197_S_mosellanaA	gi|157108477|ref|XP_001650243.1|	99.8	3e-20	cadherin [Aedes aegypti] >gi|108884003|gb|EAT48228.1| cadherin [Aedes aegypti]
Unigene41362_S_mosellanaA	gi|157108477|ref|XP_001650243.1|	190	1e-47	cadherin [Aedes aegypti] >gi|108884003|gb|EAT48228.1| cadherin [Aedes aegypti]
Unigene5439_S_mosellanaA	gi|157108501|ref|XP_001650255.1|	385	1e-105	fkbp-rapamycin associated protein [Aedes aegypti] >gi|108884015|gb|EAT48240.1| fkbp-rapamycin associated protein [Aedes aegypti]
Unigene27308_S_mosellanaA	gi|157108539|ref|XP_001650274.1|	76.6	3e-13	glucosyl/glucuronosyl transferases [Aedes aegypti] >gi|108884034|gb|EAT48259.1| glucosyl/glucuronosyl transferases [Aedes aegypti]
Unigene10129_S_mosellanaA	gi|157108553|ref|XP_001650281.1|	137	2e-31	zinc finger protein [Aedes aegypti] >gi|108884041|gb|EAT48266.1| zinc finger protein [Aedes aegypti]
Unigene7718_S_mosellanaA	gi|157108572|ref|XP_001650290.1|	329	1e-88	ptpla domain protein [Aedes aegypti] >gi|157109098|ref|XP_001650521.1| ptpla domain protein [Aedes aegypti] >gi|108879095|gb|EAT43320.1| ptpla domain protein [Aedes aegypti] >gi|108879255|gb|EAT43480.1| ptpla domain protein [Aedes aegypti] >gi|122937748|gb|ABM68591.1| AAEL005065-PA [Aedes aegypti]
Unigene22539_S_mosellanaA	gi|157108576|ref|XP_001650292.1|	469	1e-131	serrate protein [Aedes aegypti] >gi|108879257|gb|EAT43482.1| serrate protein [Aedes aegypti]
Unigene22540_S_mosellanaA	gi|157108576|ref|XP_001650292.1|	241	1e-62	serrate protein [Aedes aegypti] >gi|108879257|gb|EAT43482.1| serrate protein [Aedes aegypti]
Unigene23448_S_mosellanaA	gi|157108576|ref|XP_001650292.1|	167	2e-40	serrate protein [Aedes aegypti] >gi|108879257|gb|EAT43482.1| serrate protein [Aedes aegypti]
Unigene25065_S_mosellanaA	gi|157108576|ref|XP_001650292.1|	263	2e-69	serrate protein [Aedes aegypti] >gi|108879257|gb|EAT43482.1| serrate protein [Aedes aegypti]
Unigene30879_S_mosellanaA	gi|157108596|ref|XP_001650302.1|	323	5e-87	sec10 [Aedes aegypti] >gi|108879267|gb|EAT43492.1| sec10 [Aedes aegypti]
Unigene890_S_mosellanaA	gi|157108608|ref|XP_001650308.1|	427	1e-118	pap-inositol-1,4-phosphatase [Aedes aegypti] >gi|108879273|gb|EAT43498.1| pap-inositol-1,4-phosphatase [Aedes aegypti]
Unigene891_S_mosellanaA	gi|157108608|ref|XP_001650308.1|	382	1e-106	pap-inositol-1,4-phosphatase [Aedes aegypti] >gi|108879273|gb|EAT43498.1| pap-inositol-1,4-phosphatase [Aedes aegypti]
Unigene10379_S_mosellanaA	gi|157108620|ref|XP_001650314.1|	264	2e-69	alanyl aminopeptidase [Aedes aegypti] >gi|108879279|gb|EAT43504.1| alanyl aminopeptidase [Aedes aegypti]
Unigene6619_S_mosellanaA	gi|157108665|ref|XP_001650336.1|	2011	0	fetal alzheimer antigen, falz [Aedes aegypti] >gi|108868530|gb|EAT32755.1| fetal alzheimer antigen, falz [Aedes aegypti]
Unigene6620_S_mosellanaA	gi|157108665|ref|XP_001650336.1|	2011	0	fetal alzheimer antigen, falz [Aedes aegypti] >gi|108868530|gb|EAT32755.1| fetal alzheimer antigen, falz [Aedes aegypti]
Unigene3921_S_mosellanaA	gi|157108691|ref|XP_001650344.1|	165	6e-40	rap gtpase-activating protein [Aedes aegypti] >gi|108879243|gb|EAT43468.1| rap gtpase-activating protein [Aedes aegypti]
Unigene33888_S_mosellanaA	gi|157108693|ref|XP_001650345.1|	628	1e-178	n-myristoyl transferase [Aedes aegypti] >gi|108879244|gb|EAT43469.1| n-myristoyl transferase [Aedes aegypti]
Unigene13194_S_mosellanaA	gi|157108734|ref|XP_001650363.1|	352	3e-95	multiple inositol polyphosphate phosphatase [Aedes aegypti] >gi|108868514|gb|EAT32739.1| multiple inositol polyphosphate phosphatase [Aedes aegypti]
Unigene21528_S_mosellanaA	gi|157108734|ref|XP_001650363.1|	457	1e-127	multiple inositol polyphosphate phosphatase [Aedes aegypti] >gi|108868514|gb|EAT32739.1| multiple inositol polyphosphate phosphatase [Aedes aegypti]
Unigene40782_S_mosellanaA	gi|157108763|ref|XP_001650375.1|	136	2e-31	alpha-esterase [Aedes aegypti] >gi|108879217|gb|EAT43442.1| alpha-esterase [Aedes aegypti]
Unigene25074_S_mosellanaA	gi|157108840|ref|XP_001650408.1|	108	2e-22	arylsulfatase b [Aedes aegypti] >gi|108879186|gb|EAT43411.1| arylsulfatase b [Aedes aegypti]
Unigene25075_S_mosellanaA	gi|157108840|ref|XP_001650408.1|	108	1e-22	arylsulfatase b [Aedes aegypti] >gi|108879186|gb|EAT43411.1| arylsulfatase b [Aedes aegypti]
Unigene32040_S_mosellanaA	gi|157108840|ref|XP_001650408.1|	147	1e-34	arylsulfatase b [Aedes aegypti] >gi|108879186|gb|EAT43411.1| arylsulfatase b [Aedes aegypti]
Unigene14487_S_mosellanaA	gi|157108870|ref|XP_001650423.1|	383	1e-105	protein kinase c-binding protein nell1 [Aedes aegypti] >gi|108879201|gb|EAT43426.1| protein kinase c-binding protein nell1 [Aedes aegypti]
Unigene20294_S_mosellanaA	gi|157108870|ref|XP_001650423.1|	131	3e-29	protein kinase c-binding protein nell1 [Aedes aegypti] >gi|108879201|gb|EAT43426.1| protein kinase c-binding protein nell1 [Aedes aegypti]
Unigene39187_S_mosellanaA	gi|157108870|ref|XP_001650423.1|	372	1e-101	protein kinase c-binding protein nell1 [Aedes aegypti] >gi|108879201|gb|EAT43426.1| protein kinase c-binding protein nell1 [Aedes aegypti]
Unigene39188_S_mosellanaA	gi|157108870|ref|XP_001650423.1|	400	1e-110	protein kinase c-binding protein nell1 [Aedes aegypti] >gi|108879201|gb|EAT43426.1| protein kinase c-binding protein nell1 [Aedes aegypti]
Unigene21985_S_mosellanaA	gi|157108886|ref|XP_001650431.1|	59.7	1e-07	hypothetical protein AaeL_AAEL005135 [Aedes aegypti] >gi|108879209|gb|EAT43434.1| conserved hypothetical protein [Aedes aegypti]
Unigene15528_S_mosellanaA	gi|157108888|ref|XP_001650432.1|	231	5e-59	platelet endothelial tetraspan antigen 3 (cd151 antigen) [Aedes aegypti] >gi|108879210|gb|EAT43435.1| platelet endothelial tetraspan antigen 3 (cd151 antigen) [Aedes aegypti]
Unigene15529_S_mosellanaA	gi|157108888|ref|XP_001650432.1|	231	5e-59	platelet endothelial tetraspan antigen 3 (cd151 antigen) [Aedes aegypti] >gi|108879210|gb|EAT43435.1| platelet endothelial tetraspan antigen 3 (cd151 antigen) [Aedes aegypti]
Unigene31261_S_mosellanaA	gi|157108937|ref|XP_001650451.1|	272	2e-71	eyes absent [Aedes aegypti] >gi|108879172|gb|EAT43397.1| eyes absent [Aedes aegypti]
Unigene19123_S_mosellanaA	gi|157108993|ref|XP_001650474.1|	458	1e-138	aspartyl/asparaginyl beta-hydroxylase [Aedes aegypti] >gi|108879126|gb|EAT43351.1| aspartyl/asparaginyl beta-hydroxylase [Aedes aegypti]
Unigene38983_S_mosellanaA	gi|157109005|ref|XP_001650480.1|	190	5e-47	juvenile hormone esterase [Aedes aegypti] >gi|108879132|gb|EAT43357.1| juvenile hormone esterase [Aedes aegypti]
Unigene33384_S_mosellanaA	gi|157109013|ref|XP_001650484.1|	58.5	2e-07	hypothetical protein AaeL_AAEL005174 [Aedes aegypti] >gi|108879136|gb|EAT43361.1| hypothetical protein AaeL_AAEL005174 [Aedes aegypti]
Unigene7027_S_mosellanaA	gi|157109041|ref|XP_001650498.1|	934	0	lipin [Aedes aegypti] >gi|108879150|gb|EAT43375.1| lipin [Aedes aegypti]
Unigene7028_S_mosellanaA	gi|157109041|ref|XP_001650498.1|	934	0	lipin [Aedes aegypti] >gi|108879150|gb|EAT43375.1| lipin [Aedes aegypti]
Unigene3045_S_mosellanaA	gi|157109049|ref|XP_001650502.1|	62.8	4e-09	adenylate cyclase [Aedes aegypti] >gi|108879154|gb|EAT43379.1| adenylate cyclase [Aedes aegypti]
Unigene3974_S_mosellanaA	gi|157109049|ref|XP_001650502.1|	280	2e-74	adenylate cyclase [Aedes aegypti] >gi|108879154|gb|EAT43379.1| adenylate cyclase [Aedes aegypti]
Unigene10080_S_mosellanaA	gi|157109065|ref|XP_001650510.1|	62.8	4e-09	neprilysin [Aedes aegypti] >gi|108879162|gb|EAT43387.1| neprilysin [Aedes aegypti]
Unigene7121_S_mosellanaA	gi|157109069|ref|XP_001650512.1|	1285	0	microtubule associated-protein orbit [Aedes aegypti] >gi|108879164|gb|EAT43389.1| microtubule associated-protein orbit [Aedes aegypti]
Unigene7122_S_mosellanaA	gi|157109069|ref|XP_001650512.1|	1337	0	microtubule associated-protein orbit [Aedes aegypti] >gi|108879164|gb|EAT43389.1| microtubule associated-protein orbit [Aedes aegypti]
Unigene8435_S_mosellanaA	gi|157109069|ref|XP_001650512.1|	466	1e-130	microtubule associated-protein orbit [Aedes aegypti] >gi|108879164|gb|EAT43389.1| microtubule associated-protein orbit [Aedes aegypti]
Unigene15183_S_mosellanaA	gi|157109170|ref|XP_001650555.1|	335	2e-90	tRNA (5-methylaminomethyl-2-thiouridylate)-methyltransferase [Aedes aegypti] >gi|157109172|ref|XP_001650556.1| tRNA (5-methylaminomethyl-2-thiouridylate)-methyltransferase [Aedes aegypti] >gi|157109174|ref|XP_001650557.1| tRNA (5-methylaminomethyl-2-thiouridylate)-methyltransferase [Aedes aegypti] >gi|108868469|gb|EAT32694.1| tRNA (5-methylaminomethyl-2-thiouridylate)-methyltransferase [Aedes aeg…
Unigene38663_S_mosellanaA	gi|157109209|ref|XP_001650571.1|	679	0	abc transporter [Aedes aegypti] >gi|108879087|gb|EAT43312.1| abc transporter [Aedes aegypti]
Unigene6104_S_mosellanaA	gi|157109209|ref|XP_001650571.1|	559	1e-157	abc transporter [Aedes aegypti] >gi|108879087|gb|EAT43312.1| abc transporter [Aedes aegypti]
Unigene6105_S_mosellanaA	gi|157109209|ref|XP_001650571.1|	559	1e-157	abc transporter [Aedes aegypti] >gi|108879087|gb|EAT43312.1| abc transporter [Aedes aegypti]
Unigene6106_S_mosellanaA	gi|157109209|ref|XP_001650571.1|	559	1e-157	abc transporter [Aedes aegypti] >gi|108879087|gb|EAT43312.1| abc transporter [Aedes aegypti]
Unigene6107_S_mosellanaA	gi|157109209|ref|XP_001650571.1|	559	1e-157	abc transporter [Aedes aegypti] >gi|108879087|gb|EAT43312.1| abc transporter [Aedes aegypti]
Unigene6108_S_mosellanaA	gi|157109209|ref|XP_001650571.1|	561	1e-158	abc transporter [Aedes aegypti] >gi|108879087|gb|EAT43312.1| abc transporter [Aedes aegypti]
Unigene6109_S_mosellanaA	gi|157109209|ref|XP_001650571.1|	561	1e-158	abc transporter [Aedes aegypti] >gi|108879087|gb|EAT43312.1| abc transporter [Aedes aegypti]
Unigene31419_S_mosellanaA	gi|157109279|ref|XP_001650601.1|	249	9e-65	DNA-binding protein smubp-2 [Aedes aegypti] >gi|108879058|gb|EAT43283.1| DNA-binding protein smubp-2 [Aedes aegypti]
Unigene39195_S_mosellanaA	gi|157109279|ref|XP_001650601.1|	395	1e-108	DNA-binding protein smubp-2 [Aedes aegypti] >gi|108879058|gb|EAT43283.1| DNA-binding protein smubp-2 [Aedes aegypti]
Unigene13273_S_mosellanaA	gi|157109317|ref|XP_001650620.1|	288	3e-76	methionyl-tRNA formyltransferase [Aedes aegypti] >gi|108879077|gb|EAT43302.1| methionyl-tRNA formyltransferase [Aedes aegypti]
Unigene40443_S_mosellanaA	gi|157109352|ref|XP_001650632.1|	513	1e-144	receptor tyrosine phosphatase type r2a [Aedes aegypti] >gi|108879038|gb|EAT43263.1| receptor tyrosine phosphatase type r2a [Aedes aegypti]
Unigene37527_S_mosellanaA	gi|157109427|ref|XP_001650664.1|	409	1e-112	hydroxysteroid dehydrogenase [Aedes aegypti] >gi|108883985|gb|EAT48210.1| hydroxysteroid dehydrogenase [Aedes aegypti]
Unigene18128_S_mosellanaA	gi|157109490|ref|XP_001650695.1|	587	1e-166	pyruvate dehydrogenase [Aedes aegypti] >gi|108879025|gb|EAT43250.1| pyruvate dehydrogenase [Aedes aegypti]
Unigene21533_S_mosellanaA	gi|157109504|ref|XP_001650702.1|	427	1e-117	beta-1,4-galactosyltransferase [Aedes aegypti] >gi|108879032|gb|EAT43257.1| beta-1,4-galactosyltransferase [Aedes aegypti]
Unigene35674_S_mosellanaA	gi|157109504|ref|XP_001650702.1|	76.3	4e-13	beta-1,4-galactosyltransferase [Aedes aegypti] >gi|108879032|gb|EAT43257.1| beta-1,4-galactosyltransferase [Aedes aegypti]
Unigene2232_S_mosellanaA	gi|157109538|ref|XP_001650714.1|	352	7e-96	skeletrophin [Aedes aegypti] >gi|108878978|gb|EAT43203.1| skeletrophin [Aedes aegypti]
Unigene31675_S_mosellanaA	gi|157109552|ref|XP_001650721.1|	102	3e-20	novex-3 (titin isoform) [Aedes aegypti] >gi|108878985|gb|EAT43210.1| novex-3 (titin isoform) [Aedes aegypti]
Unigene26089_S_mosellanaA	gi|157109607|ref|XP_001650748.1|	56.6	4e-07	hypothetical protein AaeL_AAEL015127 [Aedes aegypti] >gi|108868432|gb|EAT32657.1| hypothetical protein AaeL_AAEL015127 [Aedes aegypti]
Unigene16064_S_mosellanaA	gi|157109656|ref|XP_001650768.1|	84.7	1e-15	galactosyltransferase [Aedes aegypti] >gi|108878952|gb|EAT43177.1| galactosyltransferase [Aedes aegypti]
Unigene12010_S_mosellanaA	gi|157109668|ref|XP_001650774.1|	481	1e-134	inhibitor of kappab kinase epsilon [Aedes aegypti] >gi|108878958|gb|EAT43183.1| inhibitor of kappab kinase epsilon [Aedes aegypti]
Unigene9794_S_mosellanaA	gi|157109793|ref|XP_001650826.1|	201	2e-50	dihydropyridine-sensitive l-type calcium channel [Aedes aegypti] >gi|108878928|gb|EAT43153.1| dihydropyridine-sensitive l-type calcium channel [Aedes aegypti]
Unigene6009_S_mosellanaA	gi|157109807|ref|XP_001650833.1|	1078	0	mixed-lineage leukemia protein, mll [Aedes aegypti] >gi|108878935|gb|EAT43160.1| mixed-lineage leukemia protein, mll [Aedes aegypti]
Unigene22166_S_mosellanaA	gi|157109809|ref|XP_001650834.1|	347	2e-93	set domain protein [Aedes aegypti] >gi|108878936|gb|EAT43161.1| set domain protein [Aedes aegypti]
Unigene22167_S_mosellanaA	gi|157109809|ref|XP_001650834.1|	347	2e-93	set domain protein [Aedes aegypti] >gi|108878936|gb|EAT43161.1| set domain protein [Aedes aegypti]
Unigene22168_S_mosellanaA	gi|157109809|ref|XP_001650834.1|	347	2e-93	set domain protein [Aedes aegypti] >gi|108878936|gb|EAT43161.1| set domain protein [Aedes aegypti]
Unigene18844_S_mosellanaA	gi|157109870|ref|XP_001650859.1|	731	0	2-hydroxyacid dehydrogenase [Aedes aegypti] >gi|108878896|gb|EAT43121.1| 2-hydroxyacid dehydrogenase [Aedes aegypti]
Unigene18845_S_mosellanaA	gi|157109870|ref|XP_001650859.1|	731	0	2-hydroxyacid dehydrogenase [Aedes aegypti] >gi|108878896|gb|EAT43121.1| 2-hydroxyacid dehydrogenase [Aedes aegypti]
Unigene32147_S_mosellanaA	gi|157109931|ref|XP_001650884.1|	100	1e-20	2-oxoglutarate dehydrogenase [Aedes aegypti] >gi|108878859|gb|EAT43084.1| 2-oxoglutarate dehydrogenase [Aedes aegypti]
Unigene888_S_mosellanaA	gi|157109941|ref|XP_001650889.1|	54.3	6e-06	pyrokinin, putative [Aedes aegypti] >gi|108878864|gb|EAT43089.1| pyrokinin, putative [Aedes aegypti]
Unigene8368_S_mosellanaA	gi|157109955|ref|XP_001650896.1|	345	5e-93	diphteria toxin resistance protein 2, dph2 [Aedes aegypti] >gi|108878871|gb|EAT43096.1| diphteria toxin resistance protein 2, dph2 [Aedes aegypti]
Unigene8369_S_mosellanaA	gi|157109955|ref|XP_001650896.1|	345	5e-93	diphteria toxin resistance protein 2, dph2 [Aedes aegypti] >gi|108878871|gb|EAT43096.1| diphteria toxin resistance protein 2, dph2 [Aedes aegypti]
Unigene8370_S_mosellanaA	gi|157109955|ref|XP_001650896.1|	327	3e-87	diphteria toxin resistance protein 2, dph2 [Aedes aegypti] >gi|108878871|gb|EAT43096.1| diphteria toxin resistance protein 2, dph2 [Aedes aegypti]
Unigene8371_S_mosellanaA	gi|157109955|ref|XP_001650896.1|	327	2e-87	diphteria toxin resistance protein 2, dph2 [Aedes aegypti] >gi|108878871|gb|EAT43096.1| diphteria toxin resistance protein 2, dph2 [Aedes aegypti]
Unigene8372_S_mosellanaA	gi|157109955|ref|XP_001650896.1|	435	1e-120	diphteria toxin resistance protein 2, dph2 [Aedes aegypti] >gi|108878871|gb|EAT43096.1| diphteria toxin resistance protein 2, dph2 [Aedes aegypti]
Unigene8373_S_mosellanaA	gi|157109955|ref|XP_001650896.1|	416	1e-114	diphteria toxin resistance protein 2, dph2 [Aedes aegypti] >gi|108878871|gb|EAT43096.1| diphteria toxin resistance protein 2, dph2 [Aedes aegypti]
Unigene16988_S_mosellanaA	gi|157109957|ref|XP_001650897.1|	504	1e-141	mitochondrial processing peptidase beta subunit [Aedes aegypti] >gi|157109959|ref|XP_001650898.1| mitochondrial processing peptidase beta subunit [Aedes aegypti] >gi|108878872|gb|EAT43097.1| mitochondrial processing peptidase beta subunit [Aedes aegypti] >gi|108878873|gb|EAT43098.1| mitochondrial processing peptidase beta subunit [Aedes aegypti]
Unigene17664_S_mosellanaA	gi|157109957|ref|XP_001650897.1|	283	7e-75	mitochondrial processing peptidase beta subunit [Aedes aegypti] >gi|157109959|ref|XP_001650898.1| mitochondrial processing peptidase beta subunit [Aedes aegypti] >gi|108878872|gb|EAT43097.1| mitochondrial processing peptidase beta subunit [Aedes aegypti] >gi|108878873|gb|EAT43098.1| mitochondrial processing peptidase beta subunit [Aedes aegypti]
Unigene33861_S_mosellanaA	gi|157109957|ref|XP_001650897.1|	694	0	mitochondrial processing peptidase beta subunit [Aedes aegypti] >gi|157109959|ref|XP_001650898.1| mitochondrial processing peptidase beta subunit [Aedes aegypti] >gi|108878872|gb|EAT43097.1| mitochondrial processing peptidase beta subunit [Aedes aegypti] >gi|108878873|gb|EAT43098.1| mitochondrial processing peptidase beta subunit [Aedes aegypti]
Unigene30455_S_mosellanaA	gi|157110035|ref|XP_001650925.1|	769	0	calpain [Aedes aegypti] >gi|108878819|gb|EAT43044.1| calpain [Aedes aegypti]
Unigene39496_S_mosellanaA	gi|157110047|ref|XP_001650931.1|	73.6	2e-12	glycosyltransferase [Aedes aegypti] >gi|108878825|gb|EAT43050.1| glycosyltransferase [Aedes aegypti]
Unigene44760_S_mosellanaA	gi|157110047|ref|XP_001650931.1|	152	4e-36	glycosyltransferase [Aedes aegypti] >gi|108878825|gb|EAT43050.1| glycosyltransferase [Aedes aegypti]
Unigene17983_S_mosellanaA	gi|157110059|ref|XP_001650937.1|	694	0	amidase [Aedes aegypti] >gi|108878831|gb|EAT43056.1| amidase [Aedes aegypti]
Unigene24565_S_mosellanaA	gi|157110108|ref|XP_001650956.1|	128	7e-29	phospholipid-transporting atpase 1 (aminophospholipid flippase 1) [Aedes aegypti] >gi|108878810|gb|EAT43035.1| phospholipid-transporting atpase 1 (aminophospholipid flippase 1) [Aedes aegypti]
Unigene8588_S_mosellanaA	gi|157110112|ref|XP_001650958.1|	930	0	protein-tyrosine phosphatase n9 [Aedes aegypti] >gi|108878812|gb|EAT43037.1| protein-tyrosine phosphatase n9 [Aedes aegypti]
Unigene7744_S_mosellanaA	gi|157110114|ref|XP_001650959.1|	896	0	sorting nexin [Aedes aegypti] >gi|108878813|gb|EAT43038.1| sorting nexin [Aedes aegypti]
Unigene20661_S_mosellanaA	gi|157110122|ref|XP_001650963.1|	1236	0	adamts-7 [Aedes aegypti] >gi|108878817|gb|EAT43042.1| adamts-7 [Aedes aegypti]
Unigene15627_S_mosellanaA	gi|157110145|ref|XP_001650969.1|	91.3	1e-17	amino acid transporter [Aedes aegypti] >gi|108883920|gb|EAT48145.1| amino acid transporter [Aedes aegypti]
Unigene43796_S_mosellanaA	gi|157110157|ref|XP_001650975.1|	53.9	3e-06	hypothetical protein AaeL_AAEL000771 [Aedes aegypti] >gi|108883926|gb|EAT48151.1| hypothetical protein AaeL_AAEL000771 [Aedes aegypti]
Unigene43797_S_mosellanaA	gi|157110157|ref|XP_001650975.1|	53.9	3e-06	hypothetical protein AaeL_AAEL000771 [Aedes aegypti] >gi|108883926|gb|EAT48151.1| hypothetical protein AaeL_AAEL000771 [Aedes aegypti]
Unigene11543_S_mosellanaA	gi|157110171|ref|XP_001650982.1|	58.2	1e-07	hypothetical protein AaeL_AAEL000753 [Aedes aegypti] >gi|108883933|gb|EAT48158.1| conserved hypothetical protein [Aedes aegypti]
Unigene38089_S_mosellanaA	gi|157110175|ref|XP_001650984.1|	1365	0	phospholipid-transporting atpase 1 (aminophospholipid flippase 1) [Aedes aegypti] >gi|108883935|gb|EAT48160.1| phospholipid-transporting atpase 1 (aminophospholipid flippase 1) [Aedes aegypti]
Unigene38090_S_mosellanaA	gi|157110175|ref|XP_001650984.1|	1315	0	phospholipid-transporting atpase 1 (aminophospholipid flippase 1) [Aedes aegypti] >gi|108883935|gb|EAT48160.1| phospholipid-transporting atpase 1 (aminophospholipid flippase 1) [Aedes aegypti]
Unigene21692_S_mosellanaA	gi|157110177|ref|XP_001650985.1|	462	1e-128	phospholipid-transporting atpase 1 (aminophospholipid flippase 1) [Aedes aegypti] >gi|108883936|gb|EAT48161.1| phospholipid-transporting atpase 1 (aminophospholipid flippase 1) [Aedes aegypti]
Unigene16447_S_mosellanaA	gi|157110193|ref|XP_001650993.1|	1463	0	ubiquitin-activating enzyme E1 [Aedes aegypti] >gi|108883944|gb|EAT48169.1| ubiquitin-activating enzyme E1 [Aedes aegypti]
Unigene16448_S_mosellanaA	gi|157110193|ref|XP_001650993.1|	1463	0	ubiquitin-activating enzyme E1 [Aedes aegypti] >gi|108883944|gb|EAT48169.1| ubiquitin-activating enzyme E1 [Aedes aegypti]
Unigene16449_S_mosellanaA	gi|157110193|ref|XP_001650993.1|	1463	0	ubiquitin-activating enzyme E1 [Aedes aegypti] >gi|108883944|gb|EAT48169.1| ubiquitin-activating enzyme E1 [Aedes aegypti]
Unigene29796_S_mosellanaA	gi|157110219|ref|XP_001651006.1|	230	7e-59	ubiquitin c-terminal hydrolase x4 [Aedes aegypti] >gi|122069396|sp|Q17N72.1|CALYP_AEDAE RecName: Full=Ubiquitin carboxyl-terminal hydrolase calypso; AltName: Full=BAP1 homolog >gi|108883957|gb|EAT48182.1| ubiquitin c-terminal hydrolase x4 [Aedes aegypti]
Unigene16831_S_mosellanaA	gi|157110221|ref|XP_001651007.1|	1775	0	eukaryotic translation initiation factor 3 subunit (eif-3) [Aedes aegypti] >gi|122118806|sp|Q17N71.1|K0664_AEDAE RecName: Full=Protein KIAA0664 homolog >gi|108883958|gb|EAT48183.1| eukaryotic translation initiation factor 3 subunit (eif-3) [Aedes aegypti]
Unigene16832_S_mosellanaA	gi|157110221|ref|XP_001651007.1|	1775	0	eukaryotic translation initiation factor 3 subunit (eif-3) [Aedes aegypti] >gi|122118806|sp|Q17N71.1|K0664_AEDAE RecName: Full=Protein KIAA0664 homolog >gi|108883958|gb|EAT48183.1| eukaryotic translation initiation factor 3 subunit (eif-3) [Aedes aegypti]
Unigene16833_S_mosellanaA	gi|157110221|ref|XP_001651007.1|	1775	0	eukaryotic translation initiation factor 3 subunit (eif-3) [Aedes aegypti] >gi|122118806|sp|Q17N71.1|K0664_AEDAE RecName: Full=Protein KIAA0664 homolog >gi|108883958|gb|EAT48183.1| eukaryotic translation initiation factor 3 subunit (eif-3) [Aedes aegypti]
Unigene34005_S_mosellanaA	gi|157110270|ref|XP_001651031.1|	501	1e-140	mothers against dpp protein [Aedes aegypti] >gi|108878800|gb|EAT43025.1| mothers against dpp protein [Aedes aegypti]
Unigene5913_S_mosellanaA	gi|157110270|ref|XP_001651031.1|	782	0	mothers against dpp protein [Aedes aegypti] >gi|108878800|gb|EAT43025.1| mothers against dpp protein [Aedes aegypti]
Unigene16976_S_mosellanaA	gi|157110294|ref|XP_001651038.1|	377	1e-103	heterogeneous nuclear ribonucleoprotein [Aedes aegypti] >gi|108878762|gb|EAT42987.1| heterogeneous nuclear ribonucleoprotein [Aedes aegypti]
Unigene20421_S_mosellanaA	gi|157110322|ref|XP_001651053.1|	519	1e-145	prolylcarboxypeptidase [Aedes aegypti] >gi|108878777|gb|EAT43002.1| prolylcarboxypeptidase [Aedes aegypti]
Unigene23863_S_mosellanaA	gi|157110324|ref|XP_001651054.1|	60.1	3e-08	synaptotagmin-14 [Aedes aegypti] >gi|108878778|gb|EAT43003.1| synaptotagmin-14 [Aedes aegypti]
Unigene43877_S_mosellanaA	gi|157110326|ref|XP_001651055.1|	54.7	5e-06	hypothetical protein AaeL_AAEL005529 [Aedes aegypti] >gi|108878779|gb|EAT43004.1| hypothetical protein AaeL_AAEL005529 [Aedes aegypti]
Unigene3602_S_mosellanaA	gi|157110380|ref|XP_001651077.1|	84.7	1e-15	synaptic vesicle protein [Aedes aegypti] >gi|108878748|gb|EAT42973.1| synaptic vesicle protein [Aedes aegypti]
Unigene16578_S_mosellanaA	gi|157110519|ref|XP_001651137.1|	847	0	utp-glucose-1-phosphate uridylyltransferase 2 [Aedes aegypti] >gi|61608458|gb|AAX47080.1| UDP-glucose pyrophosphorylase [Aedes aegypti] >gi|108878669|gb|EAT42894.1| utp-glucose-1-phosphate uridylyltransferase 2 [Aedes aegypti]
Unigene21508_S_mosellanaA	gi|157110617|ref|XP_001651176.1|	207	6e-52	exostosin-2 [Aedes aegypti] >gi|108878646|gb|EAT42871.1| exostosin-2 [Aedes aegypti]
Unigene34960_S_mosellanaA	gi|157110617|ref|XP_001651176.1|	641	0	exostosin-2 [Aedes aegypti] >gi|108878646|gb|EAT42871.1| exostosin-2 [Aedes aegypti]
Unigene20896_S_mosellanaA	gi|157110619|ref|XP_001651177.1|	476	1e-132	eukariotic translation initiation factor 2b, epsilon subunit [Aedes aegypti] >gi|108878647|gb|EAT42872.1| eukariotic translation initiation factor 2b, epsilon subunit [Aedes aegypti]
Unigene35240_S_mosellanaA	gi|157110619|ref|XP_001651177.1|	206	6e-52	eukariotic translation initiation factor 2b, epsilon subunit [Aedes aegypti] >gi|108878647|gb|EAT42872.1| eukariotic translation initiation factor 2b, epsilon subunit [Aedes aegypti]
Unigene7094_S_mosellanaA	gi|157110623|ref|XP_001651179.1|	271	7e-71	nucleoporin [Aedes aegypti] >gi|108878649|gb|EAT42874.1| nucleoporin [Aedes aegypti]
Unigene25113_S_mosellanaA	gi|157110687|ref|XP_001651202.1|	206	3e-52	beat protein [Aedes aegypti] >gi|108878616|gb|EAT42841.1| beat protein [Aedes aegypti]
Unigene17902_S_mosellanaA	gi|157110699|ref|XP_001651208.1|	627	1e-178	ethanolamine-phosphate cytidylyltransferase [Aedes aegypti] >gi|108878622|gb|EAT42847.1| ethanolamine-phosphate cytidylyltransferase [Aedes aegypti]
Unigene17903_S_mosellanaA	gi|157110699|ref|XP_001651208.1|	639	0	ethanolamine-phosphate cytidylyltransferase [Aedes aegypti] >gi|108878622|gb|EAT42847.1| ethanolamine-phosphate cytidylyltransferase [Aedes aegypti]
Unigene17904_S_mosellanaA	gi|157110699|ref|XP_001651208.1|	356	2e-96	ethanolamine-phosphate cytidylyltransferase [Aedes aegypti] >gi|108878622|gb|EAT42847.1| ethanolamine-phosphate cytidylyltransferase [Aedes aegypti]
Unigene17905_S_mosellanaA	gi|157110699|ref|XP_001651208.1|	289	1e-76	ethanolamine-phosphate cytidylyltransferase [Aedes aegypti] >gi|108878622|gb|EAT42847.1| ethanolamine-phosphate cytidylyltransferase [Aedes aegypti]
Unigene31041_S_mosellanaA	gi|157110709|ref|XP_001651213.1|	285	4e-75	centrin [Aedes aegypti] >gi|108878627|gb|EAT42852.1| centrin [Aedes aegypti]
Unigene8839_S_mosellanaA	gi|157110717|ref|XP_001651217.1|	637	0	sorting nexin [Aedes aegypti] >gi|108878631|gb|EAT42856.1| sorting nexin [Aedes aegypti]
Unigene17647_S_mosellanaA	gi|157110775|ref|XP_001651241.1|	907	0	matrix metalloproteinase [Aedes aegypti] >gi|108878613|gb|EAT42838.1| matrix metalloproteinase [Aedes aegypti]
Unigene17648_S_mosellanaA	gi|157110775|ref|XP_001651241.1|	882	0	matrix metalloproteinase [Aedes aegypti] >gi|108878613|gb|EAT42838.1| matrix metalloproteinase [Aedes aegypti]
Unigene34505_S_mosellanaA	gi|157110823|ref|XP_001651261.1|	834	0	eukaryotic peptide chain release factor GTP-binding subunit (erf2) (tr [Aedes aegypti] >gi|108883862|gb|EAT48087.1| eukaryotic peptide chain release factor GTP-binding subunit (erf2) (tr [Aedes aegypti]
Unigene34506_S_mosellanaA	gi|157110823|ref|XP_001651261.1|	678	0	eukaryotic peptide chain release factor GTP-binding subunit (erf2) (tr [Aedes aegypti] >gi|108883862|gb|EAT48087.1| eukaryotic peptide chain release factor GTP-binding subunit (erf2) (tr [Aedes aegypti]
Unigene39460_S_mosellanaA	gi|157110843|ref|XP_001651271.1|	783	0	rhomboid [Aedes aegypti] >gi|108883872|gb|EAT48097.1| rhomboid [Aedes aegypti]
Unigene40091_S_mosellanaA	gi|157110843|ref|XP_001651271.1|	126	4e-27	rhomboid [Aedes aegypti] >gi|108883872|gb|EAT48097.1| rhomboid [Aedes aegypti]
Unigene5500_S_mosellanaA	gi|157110859|ref|XP_001651279.1|	149	3e-35	dimethylaniline monooxygenase [Aedes aegypti] >gi|108883880|gb|EAT48105.1| dimethylaniline monooxygenase [Aedes aegypti]
Unigene16594_S_mosellanaA	gi|157110865|ref|XP_001651282.1|	375	1e-102	dimethylaniline monooxygenase [Aedes aegypti] >gi|108883883|gb|EAT48108.1| dimethylaniline monooxygenase [Aedes aegypti]
Unigene39887_S_mosellanaA	gi|157110869|ref|XP_001651284.1|	252	2e-65	dimethylaniline monooxygenase [Aedes aegypti] >gi|108883885|gb|EAT48110.1| dimethylaniline monooxygenase [Aedes aegypti]
Unigene6426_S_mosellanaA	gi|157110869|ref|XP_001651284.1|	591	1e-167	dimethylaniline monooxygenase [Aedes aegypti] >gi|108883885|gb|EAT48110.1| dimethylaniline monooxygenase [Aedes aegypti]
Unigene36990_S_mosellanaA	gi|157110871|ref|XP_001651285.1|	968	0	kinesin-like protein KLP68D [Aedes aegypti] >gi|108883886|gb|EAT48111.1| kinesin-like protein KLP68D [Aedes aegypti]
Unigene20252_S_mosellanaA	gi|157110889|ref|XP_001651294.1|	345	1e-93	cleavage and polyadenylation specificity factor cpsf [Aedes aegypti] >gi|108883895|gb|EAT48120.1| cleavage and polyadenylation specificity factor cpsf [Aedes aegypti]
Unigene25851_S_mosellanaA	gi|157110889|ref|XP_001651294.1|	287	1e-76	cleavage and polyadenylation specificity factor cpsf [Aedes aegypti] >gi|108883895|gb|EAT48120.1| cleavage and polyadenylation specificity factor cpsf [Aedes aegypti]
Unigene39530_S_mosellanaA	gi|157110889|ref|XP_001651294.1|	657	0	cleavage and polyadenylation specificity factor cpsf [Aedes aegypti] >gi|108883895|gb|EAT48120.1| cleavage and polyadenylation specificity factor cpsf [Aedes aegypti]
Unigene9203_S_mosellanaA	gi|157110909|ref|XP_001651304.1|	57.4	2e-07	hypothetical protein AaeL_AAEL000811 [Aedes aegypti] >gi|108883905|gb|EAT48130.1| conserved hypothetical protein [Aedes aegypti]
Unigene7371_S_mosellanaA	gi|157110933|ref|XP_001651316.1|	404	1e-111	fumarylacetoacetate hydrolase [Aedes aegypti] >gi|108883917|gb|EAT48142.1| fumarylacetoacetate hydrolase [Aedes aegypti]
Unigene21808_S_mosellanaA	gi|157110946|ref|XP_001651322.1|	347	4e-94	retinaldehyde binding protein [Aedes aegypti] >gi|108878569|gb|EAT42794.1| retinaldehyde binding protein [Aedes aegypti]
Unigene20101_S_mosellanaA	gi|157111006|ref|XP_001651352.1|	375	1e-102	glutamyl-tRNA synthetase [Aedes aegypti] >gi|108878599|gb|EAT42824.1| glutamyl-tRNA synthetase [Aedes aegypti]
Unigene2406_S_mosellanaA	gi|157111006|ref|XP_001651352.1|	493	1e-137	glutamyl-tRNA synthetase [Aedes aegypti] >gi|108878599|gb|EAT42824.1| glutamyl-tRNA synthetase [Aedes aegypti]
Unigene35591_S_mosellanaA	gi|157111023|ref|XP_001651356.1|	1025	0	cleavage stimulation factor [Aedes aegypti] >gi|108878547|gb|EAT42772.1| cleavage stimulation factor [Aedes aegypti]
Unigene6475_S_mosellanaA	gi|157111037|ref|XP_001651363.1|	2430	0	microtubule associated protein xmap215 [Aedes aegypti] >gi|108878554|gb|EAT42779.1| microtubule associated protein xmap215 [Aedes aegypti]
Unigene29945_S_mosellanaA	gi|157111109|ref|XP_001651394.1|	407	1e-112	glycyl-tRNA synthetase [Aedes aegypti] >gi|108878540|gb|EAT42765.1| glycyl-tRNA synthetase [Aedes aegypti]
Unigene8669_S_mosellanaA	gi|157111109|ref|XP_001651394.1|	1099	0	glycyl-tRNA synthetase [Aedes aegypti] >gi|108878540|gb|EAT42765.1| glycyl-tRNA synthetase [Aedes aegypti]
Unigene17374_S_mosellanaA	gi|157111184|ref|XP_001651423.1|	608	1e-172	fructose-bisphosphate aldolase [Aedes aegypti] >gi|108878478|gb|EAT42703.1| fructose-bisphosphate aldolase [Aedes aegypti]
Unigene17373_S_mosellanaA	gi|157111186|ref|XP_001651424.1|	597	1e-168	fructose-bisphosphate aldolase [Aedes aegypti] >gi|108878479|gb|EAT42704.1| fructose-bisphosphate aldolase [Aedes aegypti]
Unigene17094_S_mosellanaA	gi|157111212|ref|XP_001651437.1|	918	0	malic enzyme [Aedes aegypti] >gi|108878492|gb|EAT42717.1| malic enzyme [Aedes aegypti]
Unigene31184_S_mosellanaA	gi|157111271|ref|XP_001651463.1|	764	0	AMP dependent ligase [Aedes aegypti] >gi|108878457|gb|EAT42682.1| AMP dependent ligase [Aedes aegypti]
Unigene18110_S_mosellanaA	gi|157111283|ref|XP_001651469.1|	320	1e-85	eukaryotic translation initiation factor 4e type [Aedes aegypti] >gi|108878463|gb|EAT42688.1| eukaryotic translation initiation factor 4e type [Aedes aegypti]
Unigene12646_S_mosellanaA	gi|157111285|ref|XP_001651470.1|	62.4	3e-08	hypothetical protein AaeL_AAEL005814 [Aedes aegypti] >gi|108878464|gb|EAT42689.1| conserved hypothetical protein [Aedes aegypti]
Unigene42476_S_mosellanaA	gi|157111303|ref|XP_001651479.1|	153	8e-36	alanyl aminopeptidase [Aedes aegypti] >gi|108878473|gb|EAT42698.1| alanyl aminopeptidase [Aedes aegypti]
Unigene6663_S_mosellanaA	gi|157111303|ref|XP_001651479.1|	660	0	alanyl aminopeptidase [Aedes aegypti] >gi|108878473|gb|EAT42698.1| alanyl aminopeptidase [Aedes aegypti]
Unigene8294_S_mosellanaA	gi|157111305|ref|XP_001651480.1|	1041	0	protease m1 zinc metalloprotease [Aedes aegypti] >gi|108878474|gb|EAT42699.1| protease m1 zinc metalloprotease [Aedes aegypti]
Unigene1413_S_mosellanaA	gi|157111325|ref|XP_001651486.1|	550	1e-155	uridine phosphorylase [Aedes aegypti] >gi|108878427|gb|EAT42652.1| uridine phosphorylase [Aedes aegypti]
Unigene37285_S_mosellanaA	gi|157111339|ref|XP_001651493.1|	677	0	katanin P80 subunit [Aedes aegypti] >gi|108878434|gb|EAT42659.1| katanin P80 subunit [Aedes aegypti]
Unigene21504_S_mosellanaA	gi|157111347|ref|XP_001651497.1|	815	0	neutral sphingomyelinase (n-smase) activation associated factor fan [Aedes aegypti] >gi|108878438|gb|EAT42663.1| neutral sphingomyelinase (n-smase) activation associated factor fan [Aedes aegypti]
Unigene31441_S_mosellanaA	gi|157111347|ref|XP_001651497.1|	227	7e-58	neutral sphingomyelinase (n-smase) activation associated factor fan [Aedes aegypti] >gi|108878438|gb|EAT42663.1| neutral sphingomyelinase (n-smase) activation associated factor fan [Aedes aegypti]
Unigene8241_S_mosellanaA	gi|157111349|ref|XP_001651498.1|	455	1e-126	proteasome subunit alpha type [Aedes aegypti] >gi|108878439|gb|EAT42664.1| proteasome subunit alpha type [Aedes aegypti]
Unigene13896_S_mosellanaA	gi|157111351|ref|XP_001651499.1|	139	5e-32	octopamine receptor oamb [Aedes aegypti] >gi|108878440|gb|EAT42665.1| octopamine receptor oamb [Aedes aegypti]
Unigene33249_S_mosellanaA	gi|157111390|ref|XP_001651542.1|	556	1e-156	angiomotin [Aedes aegypti] >gi|108878370|gb|EAT42595.1| angiomotin [Aedes aegypti]
Unigene33250_S_mosellanaA	gi|157111390|ref|XP_001651542.1|	563	1e-158	angiomotin [Aedes aegypti] >gi|108878370|gb|EAT42595.1| angiomotin [Aedes aegypti]
Unigene18790_S_mosellanaA	gi|157111402|ref|XP_001651548.1|	1493	0	vinculin [Aedes aegypti] >gi|108878376|gb|EAT42601.1| vinculin [Aedes aegypti]
Unigene30878_S_mosellanaA	gi|157111456|ref|XP_001651572.1|	417	1e-115	tRNA-dihydrouridine synthase [Aedes aegypti] >gi|108878341|gb|EAT42566.1| tRNA-dihydrouridine synthase [Aedes aegypti]
Unigene25729_S_mosellanaA	gi|157111470|ref|XP_001651579.1|	320	2e-86	serine protease [Aedes aegypti] >gi|108878348|gb|EAT42573.1| serine protease [Aedes aegypti]
Unigene12688_S_mosellanaA	gi|157111490|ref|XP_001651589.1|	379	1e-104	mitochondrial carrier protein [Aedes aegypti] >gi|108878358|gb|EAT42583.1| mitochondrial carrier protein [Aedes aegypti]
Unigene30740_S_mosellanaA	gi|157111490|ref|XP_001651589.1|	206	6e-51	mitochondrial carrier protein [Aedes aegypti] >gi|108878358|gb|EAT42583.1| mitochondrial carrier protein [Aedes aegypti]
Unigene37861_S_mosellanaA	gi|157111522|ref|XP_001651601.1|	528	1e-148	germ cell-less protein [Aedes aegypti] >gi|108883775|gb|EAT48000.1| germ cell-less protein [Aedes aegypti]
Unigene35071_S_mosellanaA	gi|157111532|ref|XP_001651606.1|	418	1e-115	f-box protein [Aedes aegypti] >gi|108883780|gb|EAT48005.1| f-box protein [Aedes aegypti]
Unigene35401_S_mosellanaA	gi|157111600|ref|XP_001651640.1|	452	1e-125	eukaryotic translation initiation factor 2 alpha kinase 1 (heme-regulated eukaryotic initiation factor eif-2-alpha kinase) [Aedes aegypti] >gi|108883814|gb|EAT48039.1| eukaryotic translation initiation factor 2 alpha kinase 1 (heme-regulated eukaryotic initiation factor eif-2-alpha kinase) [Aedes aegypti]
Unigene14556_S_mosellanaA	gi|157111602|ref|XP_001651641.1|	98.2	9e-20	leucine-zipper-like transcriptional regulator 1 (LZTR-1) [Aedes aegypti] >gi|108883815|gb|EAT48040.1| leucine-zipper-like transcriptional regulator 1 (LZTR-1) [Aedes aegypti]
Unigene40053_S_mosellanaA	gi|157111602|ref|XP_001651641.1|	598	1e-169	leucine-zipper-like transcriptional regulator 1 (LZTR-1) [Aedes aegypti] >gi|108883815|gb|EAT48040.1| leucine-zipper-like transcriptional regulator 1 (LZTR-1) [Aedes aegypti]
Unigene42162_S_mosellanaA	gi|157111602|ref|XP_001651641.1|	407	1e-112	leucine-zipper-like transcriptional regulator 1 (LZTR-1) [Aedes aegypti] >gi|108883815|gb|EAT48040.1| leucine-zipper-like transcriptional regulator 1 (LZTR-1) [Aedes aegypti]
Unigene40026_S_mosellanaA	gi|157111610|ref|XP_001651645.1|	140	2e-32	sex-determining region y protein, sry [Aedes aegypti] >gi|108883819|gb|EAT48044.1| sex-determining region y protein, sry [Aedes aegypti]
Unigene18339_S_mosellanaA	gi|157111624|ref|XP_001651652.1|	681	0	single stranded DNA binding protein [Aedes aegypti] >gi|108883826|gb|EAT48051.1| single stranded DNA binding protein [Aedes aegypti]
Unigene18341_S_mosellanaA	gi|157111624|ref|XP_001651652.1|	690	0	single stranded DNA binding protein [Aedes aegypti] >gi|108883826|gb|EAT48051.1| single stranded DNA binding protein [Aedes aegypti]
Unigene18348_S_mosellanaA	gi|157111624|ref|XP_001651652.1|	681	0	single stranded DNA binding protein [Aedes aegypti] >gi|108883826|gb|EAT48051.1| single stranded DNA binding protein [Aedes aegypti]
Unigene18350_S_mosellanaA	gi|157111624|ref|XP_001651652.1|	690	0	single stranded DNA binding protein [Aedes aegypti] >gi|108883826|gb|EAT48051.1| single stranded DNA binding protein [Aedes aegypti]
Unigene18355_S_mosellanaA	gi|157111624|ref|XP_001651652.1|	510	1e-143	single stranded DNA binding protein [Aedes aegypti] >gi|108883826|gb|EAT48051.1| single stranded DNA binding protein [Aedes aegypti]
Unigene6639_S_mosellanaA	gi|157111672|ref|XP_001651676.1|	1167	0	guanyl-nucleotide exchange factor [Aedes aegypti] >gi|108883850|gb|EAT48075.1| guanyl-nucleotide exchange factor [Aedes aegypti]
Unigene6640_S_mosellanaA	gi|157111672|ref|XP_001651676.1|	1167	0	guanyl-nucleotide exchange factor [Aedes aegypti] >gi|108883850|gb|EAT48075.1| guanyl-nucleotide exchange factor [Aedes aegypti]
Unigene16942_S_mosellanaA	gi|157111695|ref|XP_001651687.1|	3259	0	ubiquitin-protein ligase [Aedes aegypti] >gi|108878317|gb|EAT42542.1| ubiquitin-protein ligase [Aedes aegypti]
Unigene20272_S_mosellanaA	gi|157111701|ref|XP_001651690.1|	221	6e-56	mpv17 protein [Aedes aegypti] >gi|108878320|gb|EAT42545.1| mpv17 protein [Aedes aegypti]
Unigene4897_S_mosellanaA	gi|157111707|ref|XP_001651693.1|	60.5	2e-08	ATP-binding cassette transporter [Aedes aegypti] >gi|108878323|gb|EAT42548.1| ATP-binding cassette transporter [Aedes aegypti]
Unigene19566_S_mosellanaA	gi|157111715|ref|XP_001651697.1|	102	7e-21	ATP-binding cassette transporter [Aedes aegypti] >gi|108878327|gb|EAT42552.1| ATP-binding cassette transporter [Aedes aegypti]
Unigene22864_S_mosellanaA	gi|157111715|ref|XP_001651697.1|	223	5e-57	ATP-binding cassette transporter [Aedes aegypti] >gi|108878327|gb|EAT42552.1| ATP-binding cassette transporter [Aedes aegypti]
Unigene41614_S_mosellanaA	gi|157111715|ref|XP_001651697.1|	109	4e-23	ATP-binding cassette transporter [Aedes aegypti] >gi|108878327|gb|EAT42552.1| ATP-binding cassette transporter [Aedes aegypti]
Unigene14318_S_mosellanaA	gi|157111717|ref|XP_001651698.1|	169	3e-41	ATP-binding cassette transporter [Aedes aegypti] >gi|108878328|gb|EAT42553.1| ATP-binding cassette transporter [Aedes aegypti]
Unigene32722_S_mosellanaA	gi|157111717|ref|XP_001651698.1|	123	3e-27	ATP-binding cassette transporter [Aedes aegypti] >gi|108878328|gb|EAT42553.1| ATP-binding cassette transporter [Aedes aegypti]
Unigene34989_S_mosellanaA	gi|157111717|ref|XP_001651698.1|	1499	0	ATP-binding cassette transporter [Aedes aegypti] >gi|108878328|gb|EAT42553.1| ATP-binding cassette transporter [Aedes aegypti]
Unigene38516_S_mosellanaA	gi|157111773|ref|XP_001651721.1|	682	0	chloride channel protein 2 [Aedes aegypti] >gi|108878299|gb|EAT42524.1| chloride channel protein 2 [Aedes aegypti]
Unigene780_S_mosellanaA	gi|157111821|ref|XP_001651741.1|	467	1e-130	phospholipase b, plb1 [Aedes aegypti] >gi|108878281|gb|EAT42506.1| phospholipase b, plb1 [Aedes aegypti]
Unigene35029_S_mosellanaA	gi|157111835|ref|XP_001651748.1|	480	1e-134	oxidoreductase [Aedes aegypti] >gi|108878288|gb|EAT42513.1| oxidoreductase [Aedes aegypti]
Unigene38545_S_mosellanaA	gi|157112020|ref|XP_001657377.1|	273	3e-71	huntingtin interacting protein [Aedes aegypti] >gi|108878208|gb|EAT42433.1| huntingtin interacting protein [Aedes aegypti]
Unigene17300_S_mosellanaA	gi|157112032|ref|XP_001657383.1|	300	7e-80	coatomer [Aedes aegypti] >gi|108878214|gb|EAT42439.1| coatomer [Aedes aegypti]
Unigene37091_S_mosellanaA	gi|157112032|ref|XP_001657383.1|	1308	0	coatomer [Aedes aegypti] >gi|108878214|gb|EAT42439.1| coatomer [Aedes aegypti]
Unigene37238_S_mosellanaA	gi|157112040|ref|XP_001657387.1|	499	1e-139	gc-rich sequence DNA-binding factor [Aedes aegypti] >gi|108878218|gb|EAT42443.1| gc-rich sequence DNA-binding factor [Aedes aegypti]
Unigene37239_S_mosellanaA	gi|157112040|ref|XP_001657387.1|	507	1e-142	gc-rich sequence DNA-binding factor [Aedes aegypti] >gi|108878218|gb|EAT42443.1| gc-rich sequence DNA-binding factor [Aedes aegypti]
Unigene37240_S_mosellanaA	gi|157112040|ref|XP_001657387.1|	481	1e-134	gc-rich sequence DNA-binding factor [Aedes aegypti] >gi|108878218|gb|EAT42443.1| gc-rich sequence DNA-binding factor [Aedes aegypti]
Unigene37241_S_mosellanaA	gi|157112040|ref|XP_001657387.1|	489	1e-136	gc-rich sequence DNA-binding factor [Aedes aegypti] >gi|108878218|gb|EAT42443.1| gc-rich sequence DNA-binding factor [Aedes aegypti]
Unigene6129_S_mosellanaA	gi|157112046|ref|XP_001657390.1|	1823	0	wd-repeat protein [Aedes aegypti] >gi|108878221|gb|EAT42446.1| wd-repeat protein [Aedes aegypti]
Unigene34504_S_mosellanaA	gi|157112048|ref|XP_001657391.1|	343	9e-93	dehydrodolichyl diphosphate synthase (dedol-pp synthase) [Aedes aegypti] >gi|108878222|gb|EAT42447.1| dehydrodolichyl diphosphate synthase (dedol-pp synthase) [Aedes aegypti]
Unigene12865_S_mosellanaA	gi|157112050|ref|XP_001657392.1|	296	3e-79	myotubularin [Aedes aegypti] >gi|108878223|gb|EAT42448.1| myotubularin [Aedes aegypti]
Unigene6055_S_mosellanaA	gi|157112064|ref|XP_001651776.1|	886	0	nuclear protein localization [Aedes aegypti] >gi|108878169|gb|EAT42394.1| nuclear protein localization [Aedes aegypti]
Unigene38853_S_mosellanaA	gi|157112066|ref|XP_001651777.1|	445	1e-123	peptidyl-prolyl cis-trans isomerase (cyclophilin) [Aedes aegypti] >gi|108878170|gb|EAT42395.1| peptidyl-prolyl cis-trans isomerase (cyclophilin) [Aedes aegypti]
Unigene39749_S_mosellanaA	gi|157112066|ref|XP_001651777.1|	328	2e-88	peptidyl-prolyl cis-trans isomerase (cyclophilin) [Aedes aegypti] >gi|108878170|gb|EAT42395.1| peptidyl-prolyl cis-trans isomerase (cyclophilin) [Aedes aegypti]
Unigene8712_S_mosellanaA	gi|157112076|ref|XP_001651782.1|	495	1e-138	heterogeneous nuclear ribonucleoprotein [Aedes aegypti] >gi|108878175|gb|EAT42400.1| heterogeneous nuclear ribonucleoprotein [Aedes aegypti]
Unigene8713_S_mosellanaA	gi|157112076|ref|XP_001651782.1|	73.9	1e-11	heterogeneous nuclear ribonucleoprotein [Aedes aegypti] >gi|108878175|gb|EAT42400.1| heterogeneous nuclear ribonucleoprotein [Aedes aegypti]
Unigene18584_S_mosellanaA	gi|157112080|ref|XP_001651784.1|	415	1e-114	proteasome subunit alpha type [Aedes aegypti] >gi|108878177|gb|EAT42402.1| proteasome subunit alpha type [Aedes aegypti]
Unigene2139_S_mosellanaA	gi|157112082|ref|XP_001651785.1|	211	5e-53	beta-sarcoglycan [Aedes aegypti] >gi|108878178|gb|EAT42403.1| beta-sarcoglycan [Aedes aegypti]
Unigene17871_S_mosellanaA	gi|157112126|ref|XP_001657403.1|	465	1e-129	phosphoglycerate mutase [Aedes aegypti] >gi|108878150|gb|EAT42375.1| phosphoglycerate mutase [Aedes aegypti]
Unigene34235_S_mosellanaA	gi|157112132|ref|XP_001657406.1|	2509	0	transcription initiation factor TFIID subunit 1 [Aedes aegypti] >gi|108878153|gb|EAT42378.1| transcription initiation factor TFIID subunit 1 [Aedes aegypti]
Unigene35519_S_mosellanaA	gi|157112162|ref|XP_001657421.1|	92	4e-17	DNA repair protein rad51 [Aedes aegypti] >gi|108878168|gb|EAT42393.1| DNA repair protein rad51 [Aedes aegypti]
Unigene1105_S_mosellanaA	gi|157112170|ref|XP_001657422.1|	160	1e-37	mitotic and DNA damage checkpoint protein hus1 [Aedes aegypti] >gi|108878117|gb|EAT42342.1| mitotic and DNA damage checkpoint protein hus1 [Aedes aegypti]
Unigene35429_S_mosellanaA	gi|157112172|ref|XP_001657423.1|	267	2e-70	rab6 [Aedes aegypti] >gi|157112174|ref|XP_001657424.1| rab6 [Aedes aegypti] >gi|108878118|gb|EAT42343.1| rab6 [Aedes aegypti] >gi|108878119|gb|EAT42344.1| rab6 [Aedes aegypti]
Unigene6368_S_mosellanaA	gi|157112188|ref|XP_001657431.1|	82.4	5e-15	Gelsolin precursor [Aedes aegypti] >gi|108878126|gb|EAT42351.1| Gelsolin precursor [Aedes aegypti]
Unigene17956_S_mosellanaA	gi|157112204|ref|XP_001657439.1|	838	0	Gelsolin precursor [Aedes aegypti] >gi|108878134|gb|EAT42359.1| Gelsolin precursor [Aedes aegypti]
Unigene17957_S_mosellanaA	gi|157112204|ref|XP_001657439.1|	838	0	Gelsolin precursor [Aedes aegypti] >gi|108878134|gb|EAT42359.1| Gelsolin precursor [Aedes aegypti]
Unigene29733_S_mosellanaA	gi|157112238|ref|XP_001657453.1|	103	2e-21	arginine or creatine kinase [Aedes aegypti] >gi|108883726|gb|EAT47951.1| arginine or creatine kinase [Aedes aegypti]
Unigene1132_S_mosellanaA	gi|157112276|ref|XP_001657472.1|	400	1e-110	tmc7 protein [Aedes aegypti] >gi|108883745|gb|EAT47970.1| tmc7 protein [Aedes aegypti]
Unigene13186_S_mosellanaA	gi|157112276|ref|XP_001657472.1|	52.4	6e-06	tmc7 protein [Aedes aegypti] >gi|108883745|gb|EAT47970.1| tmc7 protein [Aedes aegypti]
Unigene13297_S_mosellanaA	gi|157112276|ref|XP_001657472.1|	266	1e-69	tmc7 protein [Aedes aegypti] >gi|108883745|gb|EAT47970.1| tmc7 protein [Aedes aegypti]
Unigene2259_S_mosellanaA	gi|157112276|ref|XP_001657472.1|	105	8e-22	tmc7 protein [Aedes aegypti] >gi|108883745|gb|EAT47970.1| tmc7 protein [Aedes aegypti]
Unigene8542_S_mosellanaA	gi|157112284|ref|XP_001657476.1|	301	7e-80	microsomal signal peptidase 23 kd subunit (spc22/23) [Aedes aegypti] >gi|94468448|gb|ABF18073.1| signal peptidase complex subunit [Aedes aegypti] >gi|108883749|gb|EAT47974.1| microsomal signal peptidase 23 kd subunit (spc22/23) [Aedes aegypti]
Unigene19186_S_mosellanaA	gi|157112322|ref|XP_001657495.1|	257	7e-67	clathrin light chain [Aedes aegypti] >gi|108883768|gb|EAT47993.1| clathrin light chain [Aedes aegypti]
Unigene36997_S_mosellanaA	gi|157112341|ref|XP_001651798.1|	190	9e-47	mitochondrial 60S ribosomal protein L7/L12 [Aedes aegypti] >gi|94469234|gb|ABF18466.1| mitochondrial ribosomal protein L12 [Aedes aegypti] >gi|108878105|gb|EAT42330.1| mitochondrial 60S ribosomal protein L7/L12 [Aedes aegypti]
Unigene30150_S_mosellanaA	gi|157112387|ref|XP_001657510.1|	398	1e-109	adamts-20 [Aedes aegypti] >gi|108878071|gb|EAT42296.1| adamts-20 [Aedes aegypti]
Unigene22131_S_mosellanaA	gi|157112389|ref|XP_001657511.1|	728	0	sodium/solute symporter [Aedes aegypti] >gi|108878072|gb|EAT42297.1| sodium/solute symporter [Aedes aegypti]
Unigene33337_S_mosellanaA	gi|157112397|ref|XP_001657515.1|	1461	0	dynactin [Aedes aegypti] >gi|108878076|gb|EAT42301.1| dynactin [Aedes aegypti]
Unigene33338_S_mosellanaA	gi|157112397|ref|XP_001657515.1|	1471	0	dynactin [Aedes aegypti] >gi|108878076|gb|EAT42301.1| dynactin [Aedes aegypti]
Unigene6581_S_mosellanaA	gi|157112415|ref|XP_001657524.1|	694	0	brca1-associated protein (brap2) [Aedes aegypti] >gi|108878085|gb|EAT42310.1| brca1-associated protein (brap2) [Aedes aegypti]
Unigene36700_S_mosellanaA	gi|157112423|ref|XP_001657528.1|	152	8e-36	mitosis inhibitor protein kinase [Aedes aegypti] >gi|108878089|gb|EAT42314.1| mitosis inhibitor protein kinase [Aedes aegypti]
Unigene29928_S_mosellanaA	gi|157112433|ref|XP_001657533.1|	331	5e-89	isopentenyl-diphosphate delta isomerase [Aedes aegypti] >gi|94469308|gb|ABF18503.1| isopentenyl pyrophosphate:dimethylallyl pyrophosphate isomerase [Aedes aegypti] >gi|108878094|gb|EAT42319.1| isopentenyl-diphosphate delta isomerase [Aedes aegypti]
Unigene39234_S_mosellanaA	gi|157112522|ref|XP_001651818.1|	218	9e-56	aaa atpase [Aedes aegypti] >gi|108878039|gb|EAT42264.1| aaa atpase [Aedes aegypti]
Unigene15741_S_mosellanaA	gi|157112528|ref|XP_001651821.1|	65.5	7e-10	exocyst componenet sec8 [Aedes aegypti] >gi|108878042|gb|EAT42267.1| exocyst componenet sec8 [Aedes aegypti]
Unigene29876_S_mosellanaA	gi|157112528|ref|XP_001651821.1|	555	1e-156	exocyst componenet sec8 [Aedes aegypti] >gi|108878042|gb|EAT42267.1| exocyst componenet sec8 [Aedes aegypti]
Unigene8334_S_mosellanaA	gi|157112538|ref|XP_001651826.1|	3514	0	translational activator gcn1 [Aedes aegypti] >gi|108878047|gb|EAT42272.1| translational activator gcn1 [Aedes aegypti]
Unigene42630_S_mosellanaA	gi|157112576|ref|XP_001657573.1|	258	2e-67	exonuclease [Aedes aegypti] >gi|108878018|gb|EAT42243.1| exonuclease [Aedes aegypti]
Unigene817_S_mosellanaA	gi|157112576|ref|XP_001657573.1|	286	2e-75	exonuclease [Aedes aegypti] >gi|108878018|gb|EAT42243.1| exonuclease [Aedes aegypti]
Unigene5782_S_mosellanaA	gi|157112594|ref|XP_001657582.1|	70.5	2e-11	n-twist [Aedes aegypti] >gi|108878027|gb|EAT42252.1| n-twist [Aedes aegypti]
Unigene34907_S_mosellanaA	gi|157112610|ref|XP_001657587.1|	1640	0	talin [Aedes aegypti] >gi|108877991|gb|EAT42216.1| talin [Aedes aegypti]
Unigene42620_S_mosellanaA	gi|157112628|ref|XP_001657596.1|	315	8e-85	heparan sulfate 2-o-sulfotransferase [Aedes aegypti] >gi|108878000|gb|EAT42225.1| heparan sulfate 2-o-sulfotransferase [Aedes aegypti]
Unigene33733_S_mosellanaA	gi|157112654|ref|XP_001651832.1|	610	1e-173	glycerol kinase [Aedes aegypti] >gi|108877973|gb|EAT42198.1| glycerol kinase [Aedes aegypti]
Unigene35404_S_mosellanaA	gi|157112664|ref|XP_001651837.1|	673	0	dtdp-glucose 4-6-dehydratase [Aedes aegypti] >gi|108877978|gb|EAT42203.1| dtdp-glucose 4-6-dehydratase [Aedes aegypti]
Unigene16663_S_mosellanaA	gi|157112672|ref|XP_001651841.1|	2736	0	beta chain spectrin [Aedes aegypti] >gi|108877982|gb|EAT42207.1| beta chain spectrin [Aedes aegypti]
Unigene1805_S_mosellanaA	gi|157112672|ref|XP_001651841.1|	1230	0	beta chain spectrin [Aedes aegypti] >gi|108877982|gb|EAT42207.1| beta chain spectrin [Aedes aegypti]
Unigene20065_S_mosellanaA	gi|157112676|ref|XP_001651843.1|	973	0	cyclophilin [Aedes aegypti] >gi|108877984|gb|EAT42209.1| cyclophilin [Aedes aegypti]
Unigene30933_S_mosellanaA	gi|157112731|ref|XP_001657621.1|	528	1e-148	insulin receptor tyrosine kinase substrate [Aedes aegypti] >gi|108877969|gb|EAT42194.1| insulin receptor tyrosine kinase substrate [Aedes aegypti]
Unigene25924_S_mosellanaA	gi|157112747|ref|XP_001651852.1|	230	2e-59	g-protein coupled receptor [Aedes aegypti] >gi|108877928|gb|EAT42153.1| g-protein coupled receptor [Aedes aegypti]
Unigene36112_S_mosellanaA	gi|157112761|ref|XP_001651859.1|	225	3e-57	superoxide dismutase [Aedes aegypti] >gi|108877935|gb|EAT42160.1| superoxide dismutase [Aedes aegypti]
Unigene1135_S_mosellanaA	gi|157112773|ref|XP_001651865.1|	331	5e-89	mitochondrial carrier protein [Aedes aegypti] >gi|108877941|gb|EAT42166.1| mitochondrial carrier protein [Aedes aegypti]
Unigene19188_S_mosellanaA	gi|157112828|ref|XP_001657634.1|	170	1e-40	venom allergen [Aedes aegypti] >gi|108877913|gb|EAT42138.1| venom allergen [Aedes aegypti]
Unigene16687_S_mosellanaA	gi|157112840|ref|XP_001657640.1|	560	1e-158	cullin [Aedes aegypti] >gi|157115409|ref|XP_001652595.1| cullin [Aedes aegypti] >gi|108876917|gb|EAT41142.1| cullin [Aedes aegypti] >gi|108877919|gb|EAT42144.1| cullin [Aedes aegypti]
Unigene6175_S_mosellanaA	gi|157112840|ref|XP_001657640.1|	674	0	cullin [Aedes aegypti] >gi|157115409|ref|XP_001652595.1| cullin [Aedes aegypti] >gi|108876917|gb|EAT41142.1| cullin [Aedes aegypti] >gi|108877919|gb|EAT42144.1| cullin [Aedes aegypti]
Unigene35096_S_mosellanaA	gi|157112872|ref|XP_001657654.1|	197	5e-49	molybdopterin cofactor synthesis protein a [Aedes aegypti] >gi|108884620|gb|EAT48845.1| molybdopterin cofactor synthesis protein a [Aedes aegypti]
Unigene33353_S_mosellanaA	gi|157112936|ref|XP_001657686.1|	300	1e-79	sap30 [Aedes aegypti] >gi|121957826|sp|Q17Q39.1|SAP30_AEDAE RecName: Full=Histone deacetylase complex subunit SAP30 homolog >gi|108884652|gb|EAT48877.1| sap30 [Aedes aegypti]
Unigene31753_S_mosellanaA	gi|157112944|ref|XP_001657690.1|	1159	0	cleavage and polyadenylation specificity factor [Aedes aegypti] >gi|108884656|gb|EAT48881.1| cleavage and polyadenylation specificity factor [Aedes aegypti]
Unigene6911_S_mosellanaA	gi|157112950|ref|XP_001657693.1|	62.8	7e-08	enolase-phosphatase e-1 [Aedes aegypti] >gi|122107260|sp|Q17Q32.1|ENOPH_AEDAE RecName: Full=Enolase-phosphatase E1; AltName: Full=2,3-diketo-5-methylthio-1-phosphopentane phosphatase >gi|108884659|gb|EAT48884.1| enolase-phosphatase e-1 [Aedes aegypti]
Unigene9153_S_mosellanaA	gi|157113003|ref|XP_001657719.1|	449	1e-125	sodium/solute symporter [Aedes aegypti] >gi|108883689|gb|EAT47914.1| sodium/solute symporter [Aedes aegypti]
Unigene21356_S_mosellanaA	gi|157113072|ref|XP_001651879.1|	647	0	acetyl-coa carboxylase [Aedes aegypti] >gi|108877881|gb|EAT42106.1| acetyl-coa carboxylase [Aedes aegypti]
Unigene21357_S_mosellanaA	gi|157113072|ref|XP_001651879.1|	619	1e-176	acetyl-coa carboxylase [Aedes aegypti] >gi|108877881|gb|EAT42106.1| acetyl-coa carboxylase [Aedes aegypti]
Unigene6646_S_mosellanaA	gi|157113072|ref|XP_001651879.1|	3157	0	acetyl-coa carboxylase [Aedes aegypti] >gi|108877881|gb|EAT42106.1| acetyl-coa carboxylase [Aedes aegypti]
Unigene34715_S_mosellanaA	gi|157113078|ref|XP_001651882.1|	696	0	px serine/threonine kinase (pxk) [Aedes aegypti] >gi|108877884|gb|EAT42109.1| px serine/threonine kinase (pxk) [Aedes aegypti]
Unigene34716_S_mosellanaA	gi|157113078|ref|XP_001651882.1|	716	0	px serine/threonine kinase (pxk) [Aedes aegypti] >gi|108877884|gb|EAT42109.1| px serine/threonine kinase (pxk) [Aedes aegypti]
Unigene34717_S_mosellanaA	gi|157113078|ref|XP_001651882.1|	696	0	px serine/threonine kinase (pxk) [Aedes aegypti] >gi|108877884|gb|EAT42109.1| px serine/threonine kinase (pxk) [Aedes aegypti]
Unigene34718_S_mosellanaA	gi|157113078|ref|XP_001651882.1|	716	0	px serine/threonine kinase (pxk) [Aedes aegypti] >gi|108877884|gb|EAT42109.1| px serine/threonine kinase (pxk) [Aedes aegypti]
Unigene21709_S_mosellanaA	gi|157113088|ref|XP_001651887.1|	226	2e-57	short-chain dehydrogenase [Aedes aegypti] >gi|108877889|gb|EAT42114.1| short-chain dehydrogenase [Aedes aegypti]
Unigene42907_S_mosellanaA	gi|157113088|ref|XP_001651887.1|	195	2e-48	short-chain dehydrogenase [Aedes aegypti] >gi|108877889|gb|EAT42114.1| short-chain dehydrogenase [Aedes aegypti]
Unigene18571_S_mosellanaA	gi|157113102|ref|XP_001651894.1|	1437	0	26S proteasome regulatory subunit rpn1 [Aedes aegypti] >gi|108877896|gb|EAT42121.1| 26S proteasome regulatory subunit rpn1 [Aedes aegypti]
Unigene13403_S_mosellanaA	gi|157113239|ref|XP_001651957.1|	194	6e-48	oviductin [Aedes aegypti] >gi|108877824|gb|EAT42049.1| oviductin [Aedes aegypti]
Unigene39559_S_mosellanaA	gi|157113245|ref|XP_001651960.1|	436	1e-120	sphingomyelin phosphodiesterase [Aedes aegypti] >gi|108877827|gb|EAT42052.1| sphingomyelin phosphodiesterase [Aedes aegypti]
Unigene13195_S_mosellanaA	gi|157113259|ref|XP_001651967.1|	357	3e-97	serine protease htra2 [Aedes aegypti] >gi|108877834|gb|EAT42059.1| serine protease htra2 [Aedes aegypti]
Unigene2625_S_mosellanaA	gi|157113331|ref|XP_001657780.1|	134	2e-30	beta-1,4-galactosyltransferase [Aedes aegypti] >gi|108877770|gb|EAT41995.1| beta-1,4-galactosyltransferase [Aedes aegypti]
Unigene30997_S_mosellanaA	gi|157113331|ref|XP_001657780.1|	181	6e-44	beta-1,4-galactosyltransferase [Aedes aegypti] >gi|108877770|gb|EAT41995.1| beta-1,4-galactosyltransferase [Aedes aegypti]
Unigene31739_S_mosellanaA	gi|157113331|ref|XP_001657780.1|	114	1e-24	beta-1,4-galactosyltransferase [Aedes aegypti] >gi|108877770|gb|EAT41995.1| beta-1,4-galactosyltransferase [Aedes aegypti]
Unigene14930_S_mosellanaA	gi|157113343|ref|XP_001657786.1|	94	3e-18	trypsin [Aedes aegypti] >gi|108877776|gb|EAT42001.1| trypsin [Aedes aegypti]
Unigene15197_S_mosellanaA	gi|157113343|ref|XP_001657786.1|	64.7	1e-09	trypsin [Aedes aegypti] >gi|108877776|gb|EAT42001.1| trypsin [Aedes aegypti]
Unigene8014_S_mosellanaA	gi|157113359|ref|XP_001657794.1|	1774	0	leucyl-tRNA synthetase [Aedes aegypti] >gi|108877784|gb|EAT42009.1| leucyl-tRNA synthetase [Aedes aegypti]
Unigene20866_S_mosellanaA	gi|157113369|ref|XP_001657799.1|	404	1e-111	ubiquitin-conjugating enzyme morgue [Aedes aegypti] >gi|108877789|gb|EAT42014.1| ubiquitin-conjugating enzyme morgue [Aedes aegypti]
Unigene33594_S_mosellanaA	gi|157113375|ref|XP_001657802.1|	910	0	recombining binding protein suppressor of hairless [Aedes aegypti] >gi|108877792|gb|EAT42017.1| recombining binding protein suppressor of hairless [Aedes aegypti]
Unigene24443_S_mosellanaA	gi|157113401|ref|XP_001657811.1|	330	7e-89	n-acetylgalactosaminyltransferase [Aedes aegypti] >gi|108877741|gb|EAT41966.1| n-acetylgalactosaminyltransferase [Aedes aegypti]
Unigene40054_S_mosellanaA	gi|157113401|ref|XP_001657811.1|	297	7e-79	n-acetylgalactosaminyltransferase [Aedes aegypti] >gi|108877741|gb|EAT41966.1| n-acetylgalactosaminyltransferase [Aedes aegypti]
Unigene1584_S_mosellanaA	gi|157113421|ref|XP_001657821.1|	721	0	sugar transporter [Aedes aegypti] >gi|108877751|gb|EAT41976.1| sugar transporter [Aedes aegypti]
Unigene43910_S_mosellanaA	gi|157113470|ref|XP_001657844.1|	354	2e-96	calcium-activated potassium channel [Aedes aegypti] >gi|108877731|gb|EAT41956.1| calcium-activated potassium channel [Aedes aegypti]
Unigene28584_S_mosellanaA	gi|157113476|ref|XP_001657847.1|	83.6	2e-15	hypothetical protein AaeL_AAEL006461 [Aedes aegypti] >gi|108877734|gb|EAT41959.1| hypothetical protein AaeL_AAEL006461 [Aedes aegypti]
Unigene11447_S_mosellanaA	gi|157113480|ref|XP_001657849.1|	58.9	6e-08	chondroitin synthase [Aedes aegypti] >gi|108877736|gb|EAT41961.1| chondroitin synthase [Aedes aegypti]
Unigene1815_S_mosellanaA	gi|157113511|ref|XP_001651974.1|	96.3	4e-19	sodium/solute symporter [Aedes aegypti] >gi|108877683|gb|EAT41908.1| sodium/solute symporter [Aedes aegypti]
Unigene3466_S_mosellanaA	gi|157113511|ref|XP_001651974.1|	310	2e-83	sodium/solute symporter [Aedes aegypti] >gi|108877683|gb|EAT41908.1| sodium/solute symporter [Aedes aegypti]
Unigene15563_S_mosellanaA	gi|157113563|ref|XP_001652000.1|	117	1e-25	peroxisomal targeting signal 2 receptor [Aedes aegypti] >gi|108877709|gb|EAT41934.1| peroxisomal targeting signal 2 receptor [Aedes aegypti]
Unigene2755_S_mosellanaA	gi|157113563|ref|XP_001652000.1|	702	0	peroxisomal targeting signal 2 receptor [Aedes aegypti] >gi|108877709|gb|EAT41934.1| peroxisomal targeting signal 2 receptor [Aedes aegypti]
CL425.Contig1_S_mosellanaA	gi|157113578|ref|XP_001652005.1|	593	1e-167	heat shock protein 70 (hsp70)-interacting protein [Aedes aegypti] >gi|157113580|ref|XP_001652006.1| heat shock protein 70 (hsp70)-interacting protein [Aedes aegypti] >gi|108877651|gb|EAT41876.1| heat shock protein 70 (hsp70)-interacting protein [Aedes aegypti] >gi|108877652|gb|EAT41877.1| heat shock protein 70 (hsp70)-interacting protein [Aedes aegypti]
Unigene17336_S_mosellanaA	gi|157113604|ref|XP_001652018.1|	798	0	vacuolar ATP synthase subunit h [Aedes aegypti] >gi|108877664|gb|EAT41889.1| vacuolar ATP synthase subunit h [Aedes aegypti]
Unigene24429_S_mosellanaA	gi|157113610|ref|XP_001652021.1|	172	4e-42	protocadherin [Aedes aegypti] >gi|108877667|gb|EAT41892.1| protocadherin [Aedes aegypti]
Unigene405_S_mosellanaA	gi|157113610|ref|XP_001652021.1|	112	4e-24	protocadherin [Aedes aegypti] >gi|108877667|gb|EAT41892.1| protocadherin [Aedes aegypti]
Unigene37422_S_mosellanaA	gi|157113643|ref|XP_001652034.1|	712	0	serine/threonine protein kinase [Aedes aegypti] >gi|108877616|gb|EAT41841.1| serine/threonine protein kinase [Aedes aegypti]
Unigene17762_S_mosellanaA	gi|157113647|ref|XP_001652036.1|	801	0	wd-repeat protein [Aedes aegypti] >gi|108877618|gb|EAT41843.1| wd-repeat protein [Aedes aegypti]
Unigene6631_S_mosellanaA	gi|157113673|ref|XP_001652049.1|	417	1e-114	mitochondrial RNA splicing protein [Aedes aegypti] >gi|108877631|gb|EAT41856.1| mitochondrial RNA splicing protein [Aedes aegypti]
[truncated: 18,803 more rows]
