# Supplementary material for: Global Transcriptome Analysis of Orange Wheat Blossom Midge, Sitodiplosis mosellana (Gehin) (Diptera: Cecidomyiidae) to Identify Candidate Transcripts Regulating Diapause
Source: PLoS One. 2013 Aug 5;8(8):e71564. doi: 10.1371/journal.pone.0071564 (PMC3733836; doi:10.1371/journal.pone.0071564)
Supplement: File S1 — Table S1-Table S9, Figure S1–S3. Table S1 Top blast hits from NCBI nr database Table S2 GO annotation of unigenes Table S3 KO annotation of unigenes Table S4 Genes expressed differentially between NDOL and DOL Table S5 Top ten differentially expressed genes Table S6 GO function and KEGG Pathway analysis results of NDOL vs DOL Talbe S7 Hsp genes expressed differentially between NDOL and DOL Table S8 Verification of differentially expressed genes by qRT-PCR Table S9 Real time PCR primers Figure S1. Classification of raw reads, distribution of distinct clean tags and genes’ coverage in NDOL and DOL. A, Percentages of adaptors, containing N, low quality and clean reads. Numbers in parentheses indicate the percentage of each type of tag among the total raw tags. B, Numbers indicate the range of copy numbers for a specific category of reads. The data in parentheses indicate the percentage of corresponding reads among the total distinct tags. C, Percentage of a gene covered by reads. Figure S2 Sequencing Saturation Analysis Figure S3 Phylogenetic analysis of SDH genes. (ZIP) [file pone.0071564.s001.zip › Supporting Information/Supporting Information/Table S2 .xlsx]

## Sheet: S_mosellanaA-Unigene.fa.gene2GO
geneID	GO
CL10.Contig1_S_mosellanaA	GO:0010608
CL10.Contig2_S_mosellanaA	GO:0010608
CL10.Contig3_S_mosellanaA	GO:0010608
CL10.Contig4_S_mosellanaA	GO:0010608
CL100.Contig1_S_mosellanaA	GO:0006350
CL104.Contig1_S_mosellanaA	GO:0007010
CL104.Contig2_S_mosellanaA	GO:0043231
CL105.Contig1_S_mosellanaA	GO:0044421
CL107.Contig1_S_mosellanaA	GO:0005488
CL111.Contig1_S_mosellanaA	GO:0005488
CL113.Contig1_S_mosellanaA	GO:0006350
CL118.Contig1_S_mosellanaA	GO:0032559
CL120.Contig1_S_mosellanaA	GO:0048102
CL121.Contig1_S_mosellanaA	GO:0005488
CL132.Contig1_S_mosellanaA	GO:0043169
CL139.Contig1_S_mosellanaA	GO:0005488
CL144.Contig1_S_mosellanaA	GO:0015405
CL16.Contig1_S_mosellanaA	GO:0006357
CL16.Contig2_S_mosellanaA	GO:0006357
CL161.Contig1_S_mosellanaA	GO:0006810
CL162.Contig1_S_mosellanaA	GO:0005515
CL167.Contig1_S_mosellanaA	GO:0006406
CL17.Contig1_S_mosellanaA	GO:0030554
CL178.Contig1_S_mosellanaA	GO:0005488
CL18.Contig1_S_mosellanaA	GO:0005488
CL18.Contig2_S_mosellanaA	GO:0005488
CL19.Contig1_S_mosellanaA	GO:0009987
CL192.Contig1_S_mosellanaA	GO:0009987
CL2.Contig1_S_mosellanaA	GO:0003824
CL20.Contig1_S_mosellanaA	GO:0043231
CL212.Contig1_S_mosellanaA	GO:0009987
CL218.Contig1_S_mosellanaA	GO:0005488
CL219.Contig1_S_mosellanaA	GO:0048870
CL223.Contig1_S_mosellanaA	GO:0070011
CL23.Contig1_S_mosellanaA	GO:0006959
CL23.Contig2_S_mosellanaA	GO:0000166
CL27.Contig1_S_mosellanaA	GO:0008152
CL28.Contig1_S_mosellanaA	GO:0046914
CL29.Contig1_S_mosellanaA	GO:0007626
CL29.Contig2_S_mosellanaA	GO:0030136
CL3.Contig10_S_mosellanaA	GO:0006350
CL3.Contig1_S_mosellanaA	GO:0046872
CL3.Contig2_S_mosellanaA	GO:0046872
CL3.Contig3_S_mosellanaA	GO:0046872
CL3.Contig4_S_mosellanaA	GO:0005622
CL3.Contig5_S_mosellanaA	GO:0005622
CL3.Contig6_S_mosellanaA	GO:0005622
CL3.Contig8_S_mosellanaA (10,156 letters)	GO:0005622
CL3.Contig9_S_mosellanaA	GO:0007265
CL314.Contig1_S_mosellanaA	GO:0003723
CL33.Contig1_S_mosellanaA	GO:0000166
CL33.Contig2_S_mosellanaA	GO:0000166
CL36.Contig1_S_mosellanaA	GO:0033554
CL360.Contig1_S_mosellanaA	GO:0006164
CL362.Contig1_S_mosellanaA	GO:0005488
CL376.Contig1_S_mosellanaA	GO:0051234
CL38.Contig1_S_mosellanaA	GO:0000166
CL38.Contig2_S_mosellanaA	GO:0000166
CL381.Contig1_S_mosellanaA	GO:0046907
CL383.Contig1_S_mosellanaA	GO:0046914
CL385.Contig1_S_mosellanaA	GO:0051234
CL393.Contig1_S_mosellanaA	GO:0043229
CL395.Contig1_S_mosellanaA	GO:0009987
CL397.Contig1_S_mosellanaA	GO:0010259
CL407.Contig1_S_mosellanaA	GO:0005488
CL42.Contig1_S_mosellanaA	GO:0000166
CL42.Contig2_S_mosellanaA	GO:0000166
CL424.Contig1_S_mosellanaA	GO:0032559
CL426.Contig1_S_mosellanaA	GO:0005488
CL427.Contig1_S_mosellanaA	GO:0004721
CL428.Contig1_S_mosellanaA	GO:0046872
CL430.Contig1_S_mosellanaA	GO:0046872
CL431.Contig1_S_mosellanaA	GO:0046914
CL432.Contig1_S_mosellanaA	GO:0006996
CL434.Contig1_S_mosellanaA	GO:0006996
CL437.Contig1_S_mosellanaA	GO:0004866
CL438.Contig1_S_mosellanaA	GO:0007417
CL439.Contig1_S_mosellanaA	GO:0003678
CL440.Contig1_S_mosellanaA	GO:0031047
CL444.Contig1_S_mosellanaA	GO:0016055
CL448.Contig1_S_mosellanaA	GO:0009605
CL449.Contig1_S_mosellanaA	GO:0046907
CL450.Contig1_S_mosellanaA	GO:0007417
CL451.Contig1_S_mosellanaA	GO:0031224
CL452.Contig1_S_mosellanaA	GO:0005488
CL453.Contig1_S_mosellanaA	GO:0051234
CL454.Contig1_S_mosellanaA	GO:0065008
CL455.Contig1_S_mosellanaA	GO:0065008
CL456.Contig1_S_mosellanaA	GO:0051234
CL461.Contig1_S_mosellanaA	GO:0006810
CL471.Contig1_S_mosellanaA	GO:0004866
CL475.Contig1_S_mosellanaA	GO:0016021
CL480.Contig1_S_mosellanaA	GO:0031674
CL484.Contig1_S_mosellanaA	GO:0010259
CL487.Contig1_S_mosellanaA	GO:0010259
CL496.Contig1_S_mosellanaA	GO:0003678
CL5.Contig1_S_mosellanaA	GO:0005488
CL50.Contig1_S_mosellanaA	GO:0016787
CL523.Contig1_S_mosellanaA	GO:0009605
CL525.Contig1_S_mosellanaA	GO:0012502
CL53.Contig1_S_mosellanaA	GO:0000166
CL53.Contig2_S_mosellanaA	GO:0000166
CL535.Contig1_S_mosellanaA	GO:0008092
CL55.Contig1_S_mosellanaA	GO:0015630
CL551.Contig1_S_mosellanaA	GO:0012505
CL565.Contig1_S_mosellanaA	GO:0010467
CL568.Contig1_S_mosellanaA	GO:0010467
CL572.Contig1_S_mosellanaA	GO:0015405
CL578.Contig1_S_mosellanaA	GO:0032300
CL58.Contig1_S_mosellanaA	GO:0000166
CL58.Contig2_S_mosellanaA	GO:0000166
CL580.Contig1_S_mosellanaA	GO:0030528
CL583.Contig1_S_mosellanaA	GO:0005488
CL587.Contig1_S_mosellanaA	GO:0031224
CL59.Contig1_S_mosellanaA	GO:0004866
CL590.Contig1_S_mosellanaA	GO:0032559
CL593.Contig1_S_mosellanaA	GO:0005488
CL602.Contig1_S_mosellanaA	GO:0000798
CL603.Contig1_S_mosellanaA	GO:0008092
CL618.Contig1_S_mosellanaA	GO:0032991
CL620.Contig1_S_mosellanaA	GO:0009987
CL66.Contig1_S_mosellanaA	GO:0009060
CL78.Contig1_S_mosellanaA	GO:0016491
CL8.Contig2_S_mosellanaA	GO:0044444
CL86.Contig1_S_mosellanaA	GO:0007606
CL91.Contig1_S_mosellanaA	GO:0016020
CL95.Contig1_S_mosellanaA	GO:0033036
CL95.Contig2_S_mosellanaA	GO:0033036
CL99.Contig1_S_mosellanaA	GO:0004872
Unigene10006_S_mosellanaA	GO:0007166
Unigene10007_S_mosellanaA	GO:0007166
Unigene10010_S_mosellanaA	GO:0010467
Unigene10019_S_mosellanaA	GO:0016491
Unigene10022_S_mosellanaA	GO:0007417
Unigene10025_S_mosellanaA	GO:0005815
Unigene10029_S_mosellanaA	GO:0044464
Unigene10042_S_mosellanaA	GO:0044464
Unigene1004_S_mosellanaA	GO:0009987
Unigene10053_S_mosellanaA	GO:0005272
Unigene10056_S_mosellanaA	GO:0016829
Unigene10060_S_mosellanaA	GO:0010467
Unigene10066_S_mosellanaA	GO:0030554
Unigene10068_S_mosellanaA	GO:0005488
Unigene1007_S_mosellanaA	GO:0006164
Unigene10089_S_mosellanaA	GO:0005488
Unigene10100_S_mosellanaA	GO:0005488
Unigene10103_S_mosellanaA	GO:0005681
Unigene10104_S_mosellanaA	GO:0001736
Unigene10108_S_mosellanaA	GO:0048598
Unigene10109_S_mosellanaA	GO:0005488
Unigene10119_S_mosellanaA	GO:0005083
Unigene10121_S_mosellanaA	GO:0030554
Unigene10129_S_mosellanaA	GO:0044464
Unigene1012_S_mosellanaA	GO:0005887
Unigene10133_S_mosellanaA	GO:0016020
Unigene10135_S_mosellanaA	GO:0004872
Unigene1013_S_mosellanaA	GO:0005887
Unigene10142_S_mosellanaA	GO:0005488
Unigene10149_S_mosellanaA	GO:0003824
Unigene10159_S_mosellanaA	GO:0001745
Unigene10164_S_mosellanaA	GO:0031224
Unigene10174_S_mosellanaA	GO:0046872
Unigene10175_S_mosellanaA	GO:0009608
Unigene10178_S_mosellanaA	GO:0009987
Unigene1017_S_mosellanaA	GO:0005488
Unigene10187_S_mosellanaA	GO:0046914
Unigene10202_S_mosellanaA	GO:0044464
Unigene10203_S_mosellanaA	GO:0005488
Unigene10205_S_mosellanaA	GO:0012502
Unigene10209_S_mosellanaA	GO:0043112
Unigene10236_S_mosellanaA	GO:0010467
Unigene10242_S_mosellanaA	GO:0016607
Unigene10243_S_mosellanaA	GO:0016607
Unigene10256_S_mosellanaA	GO:0016740
Unigene10262_S_mosellanaA	GO:0016020
Unigene1026_S_mosellanaA	GO:0016407
Unigene10271_S_mosellanaA	GO:0006584
Unigene10275_S_mosellanaA	GO:0046872
Unigene10277_S_mosellanaA	GO:0004623
Unigene10278_S_mosellanaA	GO:0000139
Unigene10286_S_mosellanaA	GO:0017111
Unigene102_S_mosellanaA	GO:0030528
Unigene10302_S_mosellanaA	GO:0009117
Unigene10305_S_mosellanaA	GO:0010467
Unigene10307_S_mosellanaA	GO:0006810
Unigene1031_S_mosellanaA	GO:0016020
Unigene10324_S_mosellanaA	GO:0006259
Unigene10326_S_mosellanaA	GO:0046872
Unigene10328_S_mosellanaA	GO:0003824
Unigene10332_S_mosellanaA	GO:0005840
Unigene1033_S_mosellanaA	GO:0031224
Unigene10340_S_mosellanaA	GO:0003824
Unigene10341_S_mosellanaA	GO:0046914
Unigene10342_S_mosellanaA	GO:0065008
Unigene10343_S_mosellanaA	GO:0003824
Unigene1035_S_mosellanaA	GO:0017111
Unigene10363_S_mosellanaA	GO:0008152
Unigene10370_S_mosellanaA	GO:0002524
Unigene10379_S_mosellanaA	GO:0046914
Unigene10386_S_mosellanaA	GO:0046872
Unigene10387_S_mosellanaA	GO:0070838
Unigene10392_S_mosellanaA	GO:0009888
Unigene10394_S_mosellanaA	GO:0009893
Unigene10401_S_mosellanaA	GO:0046914
Unigene10403_S_mosellanaA	GO:0015698
Unigene10409_S_mosellanaA	GO:0005272
Unigene10410_S_mosellanaA	GO:0000139
Unigene10412_S_mosellanaA	GO:0017111
Unigene10413_S_mosellanaA	GO:0046669
Unigene10417_S_mosellanaA	GO:0005099
Unigene10421_S_mosellanaA	GO:0030528
Unigene1042_S_mosellanaA	GO:0016020
Unigene10431_S_mosellanaA	GO:0043231
Unigene10448_S_mosellanaA	GO:0046914
Unigene10460_S_mosellanaA	GO:0046872
Unigene10461_S_mosellanaA	GO:0005083
Unigene10476_S_mosellanaA	GO:0003676
Unigene1047_S_mosellanaA	GO:0009653
Unigene10480_S_mosellanaA	GO:0010467
Unigene10488_S_mosellanaA	GO:0009628
Unigene10512_S_mosellanaA	GO:0016020
Unigene10514_S_mosellanaA	GO:0005488
Unigene10518_S_mosellanaA	GO:0004871
Unigene10520_S_mosellanaA	GO:0009975
Unigene10521_S_mosellanaA	GO:0005488
Unigene10524_S_mosellanaA	GO:0005488
Unigene10525_S_mosellanaA	GO:0006810
Unigene10533_S_mosellanaA	GO:0070011
Unigene10535_S_mosellanaA	GO:0009987
Unigene10545_S_mosellanaA	GO:0005515
Unigene10548_S_mosellanaA	GO:0044459
Unigene10551_S_mosellanaA	GO:0043231
Unigene10552_S_mosellanaA	GO:0043231
Unigene10558_S_mosellanaA	GO:0005488
Unigene10568_S_mosellanaA	GO:0016020
Unigene10570_S_mosellanaA	GO:0016020
Unigene10571_S_mosellanaA	GO:0007635
Unigene10573_S_mosellanaA	GO:0016020
Unigene10576_S_mosellanaA	GO:0023034
Unigene10581_S_mosellanaA	GO:0003824
Unigene10583_S_mosellanaA	GO:0032501
Unigene10584_S_mosellanaA	GO:0012505
Unigene10587_S_mosellanaA	GO:0043231
Unigene10590_S_mosellanaA	GO:0005887
Unigene10598_S_mosellanaA	GO:0005488
Unigene10622_S_mosellanaA	GO:0043231
Unigene10627_S_mosellanaA	GO:0005488
Unigene10628_S_mosellanaA	GO:0004629
Unigene10630_S_mosellanaA	GO:0030001
Unigene10635_S_mosellanaA	GO:0007450
Unigene10640_S_mosellanaA	GO:0005488
Unigene10641_S_mosellanaA	GO:0007049
Unigene10644_S_mosellanaA	GO:0003824
Unigene10647_S_mosellanaA	GO:0007009
Unigene10655_S_mosellanaA	GO:0010467
Unigene10661_S_mosellanaA	GO:0007166
Unigene10670_S_mosellanaA	GO:0030001
Unigene10674_S_mosellanaA	GO:0016301
Unigene10676_S_mosellanaA	GO:0004812
Unigene10683_S_mosellanaA	GO:0040008
Unigene10693_S_mosellanaA	GO:0070011
Unigene10709_S_mosellanaA	GO:0016020
Unigene10710_S_mosellanaA	GO:0016020
Unigene10721_S_mosellanaA	GO:0044444
Unigene10724_S_mosellanaA	GO:0008152
Unigene10742_S_mosellanaA	GO:0016787
Unigene10744_S_mosellanaA	GO:0003824
Unigene10746_S_mosellanaA	GO:0043231
Unigene10750_S_mosellanaA	GO:0032559
Unigene10751_S_mosellanaA	GO:0006909
Unigene10768_S_mosellanaA	GO:0005488
Unigene10773_S_mosellanaA	GO:0030528
Unigene10788_S_mosellanaA	GO:0005488
Unigene10808_S_mosellanaA	GO:0048638
Unigene10810_S_mosellanaA	GO:0004871
Unigene10812_S_mosellanaA	GO:0035194
Unigene10825_S_mosellanaA	GO:0005488
Unigene10836_S_mosellanaA	GO:0010467
Unigene10856_S_mosellanaA	GO:0008170
Unigene10858_S_mosellanaA	GO:0005488
Unigene10861_S_mosellanaA	GO:0004672
Unigene10863_S_mosellanaA	GO:0044464
Unigene10865_S_mosellanaA	GO:0004553
Unigene10868_S_mosellanaA	GO:0060089
Unigene10880_S_mosellanaA	GO:0046872
Unigene10882_S_mosellanaA	GO:0016020
Unigene10887_S_mosellanaA	GO:0010468
Unigene10895_S_mosellanaA	GO:0005488
Unigene10926_S_mosellanaA	GO:0006810
Unigene10933_S_mosellanaA	GO:0009790
Unigene10934_S_mosellanaA	GO:0042626
Unigene10935_S_mosellanaA	GO:0016810
Unigene10942_S_mosellanaA	GO:0005488
Unigene10951_S_mosellanaA	GO:0008233
Unigene10959_S_mosellanaA	GO:0044464
Unigene10973_S_mosellanaA	GO:0008233
Unigene10981_S_mosellanaA	GO:0005488
Unigene10983_S_mosellanaA	GO:0044238
Unigene10985_S_mosellanaA	GO:0016020
Unigene10990_S_mosellanaA	GO:0046872
Unigene11004_S_mosellanaA	GO:0008152
Unigene11008_S_mosellanaA	GO:0048565
Unigene11009_S_mosellanaA	GO:0008152
Unigene11023_S_mosellanaA	GO:0030528
Unigene11033_S_mosellanaA	GO:0007166
Unigene11034_S_mosellanaA	GO:0005488
Unigene11036_S_mosellanaA	GO:0005488
Unigene11039_S_mosellanaA	GO:0004672
Unigene11043_S_mosellanaA	GO:0016757
Unigene11044_S_mosellanaA	GO:0006412
Unigene11049_S_mosellanaA	GO:0015405
Unigene11061_S_mosellanaA	GO:0009653
Unigene11067_S_mosellanaA	GO:0008152
Unigene11072_S_mosellanaA	GO:0001822
Unigene11074_S_mosellanaA	GO:0046872
Unigene11080_S_mosellanaA	GO:0043231
Unigene11083_S_mosellanaA	GO:0042626
Unigene11084_S_mosellanaA	GO:0044464
Unigene11085_S_mosellanaA	GO:0043169
Unigene11089_S_mosellanaA	GO:0005488
Unigene11091_S_mosellanaA	GO:0046914
Unigene11093_S_mosellanaA	GO:0044464
Unigene11108_S_mosellanaA	GO:0016740
Unigene11125_S_mosellanaA	GO:0008205
Unigene11136_S_mosellanaA	GO:0010467
Unigene11140_S_mosellanaA	GO:0006810
Unigene11142_S_mosellanaA	GO:0008092
Unigene11143_S_mosellanaA	GO:0008234
Unigene11154_S_mosellanaA	GO:0005488
Unigene11158_S_mosellanaA	GO:0030001
Unigene11170_S_mosellanaA	GO:0009987
Unigene11172_S_mosellanaA	GO:0040009
Unigene11182_S_mosellanaA	GO:0005262
Unigene11184_S_mosellanaA	GO:0005488
Unigene11186_S_mosellanaA	GO:0006810
Unigene11189_S_mosellanaA	GO:0022613
Unigene11196_S_mosellanaA	GO:0005506
Unigene11198_S_mosellanaA	GO:0006810
Unigene11201_S_mosellanaA	GO:0030001
Unigene11203_S_mosellanaA	GO:0007411
Unigene11213_S_mosellanaA	GO:0003824
Unigene11214_S_mosellanaA	GO:0015766
Unigene11223_S_mosellanaA	GO:0006810
Unigene11227_S_mosellanaA	GO:0010467
Unigene11230_S_mosellanaA	GO:0009987
Unigene11233_S_mosellanaA	GO:0048741
Unigene11234_S_mosellanaA	GO:0005488
Unigene11252_S_mosellanaA	GO:0005262
Unigene11255_S_mosellanaA	GO:0044260
Unigene11259_S_mosellanaA	GO:0030554
Unigene11283_S_mosellanaA	GO:0004175
Unigene11284_S_mosellanaA	GO:0000166
Unigene11289_S_mosellanaA	GO:0007411
Unigene11290_S_mosellanaA	GO:0007411
Unigene11302_S_mosellanaA	GO:0009987
Unigene11305_S_mosellanaA	GO:0007010
Unigene11306_S_mosellanaA	GO:0044464
Unigene11308_S_mosellanaA	GO:0006810
Unigene11309_S_mosellanaA	GO:0051234
Unigene11318_S_mosellanaA	GO:0051707
Unigene11319_S_mosellanaA	GO:0044459
Unigene11326_S_mosellanaA	GO:0032156
Unigene11329_S_mosellanaA	GO:0005626
Unigene11330_S_mosellanaA	GO:0016491
Unigene11331_S_mosellanaA	GO:0005488
Unigene11335_S_mosellanaA	GO:0010467
Unigene11346_S_mosellanaA	GO:0030528
Unigene11351_S_mosellanaA	GO:0010468
Unigene11352_S_mosellanaA	GO:0030414
Unigene11354_S_mosellanaA	GO:0006412
Unigene11356_S_mosellanaA	GO:0016798
Unigene11357_S_mosellanaA	GO:0007600
Unigene11362_S_mosellanaA	GO:0006810
Unigene11364_S_mosellanaA	GO:0005488
Unigene11367_S_mosellanaA	GO:0006865
Unigene11375_S_mosellanaA	GO:0031224
Unigene11380_S_mosellanaA	GO:0003824
Unigene11381_S_mosellanaA	GO:0005488
Unigene11395_S_mosellanaA	GO:0019222
Unigene11408_S_mosellanaA	GO:0005488
Unigene11414_S_mosellanaA	GO:0023052
Unigene11416_S_mosellanaA	GO:0016020
Unigene11419_S_mosellanaA	GO:0015630
Unigene11427_S_mosellanaA	GO:0004872
Unigene11431_S_mosellanaA	GO:0008283
Unigene11441_S_mosellanaA	GO:0007600
Unigene11446_S_mosellanaA	GO:0016740
Unigene11448_S_mosellanaA	GO:0005488
Unigene11450_S_mosellanaA	GO:0006140
Unigene11451_S_mosellanaA	GO:0005488
Unigene11456_S_mosellanaA	GO:0008376
Unigene11482_S_mosellanaA	GO:0016301
Unigene11484_S_mosellanaA	GO:0006842
Unigene11494_S_mosellanaA	GO:0046872
Unigene11510_S_mosellanaA	GO:0005488
Unigene11520_S_mosellanaA	GO:0007411
Unigene11523_S_mosellanaA	GO:0007411
Unigene11524_S_mosellanaA	GO:0000278
Unigene11526_S_mosellanaA	GO:0044456
Unigene11535_S_mosellanaA	GO:0030414
Unigene11544_S_mosellanaA	GO:0004871
Unigene11563_S_mosellanaA	GO:0033036
Unigene11572_S_mosellanaA	GO:0006810
Unigene11574_S_mosellanaA	GO:0030528
Unigene11575_S_mosellanaA	GO:0006810
Unigene11577_S_mosellanaA	GO:0015171
Unigene11602_S_mosellanaA	GO:0044464
Unigene11606_S_mosellanaA	GO:0048675
Unigene11608_S_mosellanaA	GO:0010467
Unigene11609_S_mosellanaA	GO:0015075
Unigene11610_S_mosellanaA	GO:0015075
Unigene11616_S_mosellanaA	GO:0043231
Unigene11617_S_mosellanaA	GO:0019538
Unigene11620_S_mosellanaA	GO:0050896
Unigene11629_S_mosellanaA	GO:0032559
Unigene11632_S_mosellanaA	GO:0019866
Unigene11638_S_mosellanaA	GO:0019538
Unigene11640_S_mosellanaA	GO:0005488
Unigene11644_S_mosellanaA	GO:0006810
Unigene11666_S_mosellanaA	GO:0006164
Unigene11668_S_mosellanaA	GO:0023033
Unigene11676_S_mosellanaA	GO:0006351
Unigene11683_S_mosellanaA	GO:0009888
Unigene11688_S_mosellanaA	GO:0003747
Unigene11695_S_mosellanaA	GO:0016020
Unigene11698_S_mosellanaA	GO:0007424
Unigene11706_S_mosellanaA	GO:0006909
Unigene11708_S_mosellanaA	GO:0016740
Unigene11721_S_mosellanaA	GO:0016020
Unigene11723_S_mosellanaA	GO:0008582
Unigene11724_S_mosellanaA	GO:0005488
Unigene11747_S_mosellanaA	GO:0003676
Unigene11749_S_mosellanaA	GO:0044424
Unigene11765_S_mosellanaA	GO:0005488
Unigene11766_S_mosellanaA	GO:0015837
Unigene11790_S_mosellanaA	GO:0042384
Unigene11791_S_mosellanaA	GO:0022891
Unigene11792_S_mosellanaA	GO:0015698
Unigene11803_S_mosellanaA	GO:0016787
Unigene11804_S_mosellanaA	GO:0016811
Unigene11814_S_mosellanaA	GO:0035556
Unigene11816_S_mosellanaA	GO:0008152
Unigene11819_S_mosellanaA	GO:0006412
Unigene11829_S_mosellanaA	GO:0005875
Unigene11836_S_mosellanaA	GO:0031090
Unigene11843_S_mosellanaA	GO:0016491
Unigene11850_S_mosellanaA	GO:0005875
Unigene11851_S_mosellanaA	GO:0065008
Unigene11852_S_mosellanaA	GO:0065008
Unigene11858_S_mosellanaA	GO:0005488
Unigene11861_S_mosellanaA	GO:0046872
Unigene11868_S_mosellanaA	GO:0051536
Unigene11872_S_mosellanaA	GO:0031224
Unigene11886_S_mosellanaA	GO:0016568
Unigene11891_S_mosellanaA	GO:0016787
Unigene11899_S_mosellanaA	GO:0005488
Unigene11900_S_mosellanaA	GO:0005488
Unigene11907_S_mosellanaA	GO:0016787
Unigene11929_S_mosellanaA	GO:0016020
Unigene11934_S_mosellanaA	GO:0008376
Unigene11940_S_mosellanaA	GO:0046872
Unigene11947_S_mosellanaA	GO:0006950
Unigene11960_S_mosellanaA	GO:0016787
Unigene11962_S_mosellanaA	GO:0004725
Unigene11967_S_mosellanaA	GO:0005488
Unigene11968_S_mosellanaA	GO:0050658
Unigene11974_S_mosellanaA	GO:0019941
Unigene11976_S_mosellanaA	GO:0048667
Unigene11980_S_mosellanaA	GO:0046872
Unigene11989_S_mosellanaA	GO:0004518
Unigene11992_S_mosellanaA	GO:0030554
Unigene11997_S_mosellanaA	GO:0046872
Unigene11998_S_mosellanaA	GO:0046872
Unigene12002_S_mosellanaA	GO:0016758
Unigene12003_S_mosellanaA	GO:0015298
Unigene12004_S_mosellanaA	GO:0015298
Unigene12006_S_mosellanaA	GO:0005488
Unigene12019_S_mosellanaA	GO:0016020
Unigene12020_S_mosellanaA	GO:0016020
Unigene12042_S_mosellanaA	GO:0005515
Unigene12047_S_mosellanaA	GO:0016020
Unigene12048_S_mosellanaA	GO:0044464
Unigene12064_S_mosellanaA	GO:0000785
Unigene12065_S_mosellanaA	GO:0010038
Unigene12066_S_mosellanaA	GO:0010038
Unigene12080_S_mosellanaA	GO:0008593
Unigene12082_S_mosellanaA	GO:0017111
Unigene12090_S_mosellanaA	GO:0030528
Unigene12091_S_mosellanaA	GO:0007275
Unigene12092_S_mosellanaA	GO:0009653
Unigene12093_S_mosellanaA	GO:0009653
Unigene12101_S_mosellanaA	GO:0005488
Unigene12129_S_mosellanaA	GO:0030908
Unigene12130_S_mosellanaA	GO:0017111
Unigene12134_S_mosellanaA	GO:0009987
Unigene12141_S_mosellanaA	GO:0046872
Unigene12142_S_mosellanaA	GO:0004386
Unigene12150_S_mosellanaA	GO:0004872
Unigene12151_S_mosellanaA	GO:0005488
Unigene12152_S_mosellanaA	GO:0031224
Unigene12154_S_mosellanaA	GO:0032561
Unigene12159_S_mosellanaA	GO:0016881
Unigene12167_S_mosellanaA	GO:0005700
Unigene12173_S_mosellanaA	GO:0009117
Unigene12178_S_mosellanaA	GO:0008233
Unigene12186_S_mosellanaA	GO:0044238
Unigene12187_S_mosellanaA	GO:0003678
Unigene12206_S_mosellanaA	GO:0004871
Unigene12208_S_mosellanaA	GO:0019538
Unigene12215_S_mosellanaA	GO:0044267
Unigene12228_S_mosellanaA	GO:0005911
Unigene12240_S_mosellanaA	GO:0005488
Unigene12242_S_mosellanaA	GO:0006810
Unigene12243_S_mosellanaA	GO:0006810
Unigene12247_S_mosellanaA	GO:0032501
Unigene12248_S_mosellanaA	GO:0017111
Unigene12255_S_mosellanaA	GO:0003824
Unigene12256_S_mosellanaA	GO:0046872
Unigene12260_S_mosellanaA	GO:0006383
Unigene12269_S_mosellanaA	GO:0007166
Unigene12283_S_mosellanaA	GO:0010468
Unigene12289_S_mosellanaA	GO:0016787
Unigene12290_S_mosellanaA	GO:0009117
Unigene12291_S_mosellanaA	GO:0005488
Unigene122_S_mosellanaA	GO:0060089
Unigene12303_S_mosellanaA	GO:0016787
Unigene12306_S_mosellanaA	GO:0044464
Unigene12324_S_mosellanaA	GO:0016020
Unigene12326_S_mosellanaA	GO:0004871
Unigene12331_S_mosellanaA	GO:0010468
Unigene12332_S_mosellanaA	GO:0010468
Unigene12337_S_mosellanaA	GO:0046914
Unigene12340_S_mosellanaA	GO:0006810
Unigene12353_S_mosellanaA	GO:0006412
Unigene12358_S_mosellanaA	GO:0003824
Unigene12362_S_mosellanaA	GO:0046872
Unigene12363_S_mosellanaA	GO:0003824
Unigene12367_S_mosellanaA	GO:0008233
Unigene12368_S_mosellanaA	GO:0009987
Unigene12378_S_mosellanaA	GO:0008152
Unigene12379_S_mosellanaA	GO:0006810
Unigene12408_S_mosellanaA	GO:0005488
Unigene12411_S_mosellanaA	GO:0005622
Unigene12422_S_mosellanaA	GO:0043436
Unigene12432_S_mosellanaA	GO:0044424
Unigene12433_S_mosellanaA	GO:0044424
Unigene12434_S_mosellanaA	GO:0044424
Unigene12443_S_mosellanaA	GO:0031224
Unigene12454_S_mosellanaA	GO:0003676
Unigene12456_S_mosellanaA	GO:0004553
Unigene12463_S_mosellanaA	GO:0044424
Unigene12469_S_mosellanaA	GO:0046914
Unigene12478_S_mosellanaA	GO:0005576
Unigene12490_S_mosellanaA	GO:0060089
Unigene12491_S_mosellanaA	GO:0012502
Unigene12495_S_mosellanaA	GO:0007166
Unigene124_S_mosellanaA	GO:0046872
Unigene12505_S_mosellanaA	GO:0006259
Unigene12511_S_mosellanaA	GO:0003723
Unigene12530_S_mosellanaA	GO:0046872
Unigene12532_S_mosellanaA	GO:0048037
Unigene12540_S_mosellanaA	GO:0007165
Unigene12547_S_mosellanaA	GO:0005488
Unigene12549_S_mosellanaA	GO:0031224
Unigene12552_S_mosellanaA	GO:0005488
Unigene12559_S_mosellanaA	GO:0031980
Unigene12561_S_mosellanaA	GO:0030529
Unigene12564_S_mosellanaA	GO:0043062
Unigene12567_S_mosellanaA	GO:0003676
Unigene12575_S_mosellanaA	GO:0005488
Unigene12580_S_mosellanaA	GO:0030528
Unigene12593_S_mosellanaA	GO:0005488
Unigene12594_S_mosellanaA	GO:0044464
Unigene12597_S_mosellanaA	GO:0030532
Unigene12603_S_mosellanaA	GO:0003824
Unigene12609_S_mosellanaA	GO:0046872
Unigene12610_S_mosellanaA	GO:0046872
Unigene12613_S_mosellanaA	GO:0006906
Unigene12614_S_mosellanaA	GO:0005815
Unigene12622_S_mosellanaA	GO:0043231
Unigene12623_S_mosellanaA	GO:0016740
Unigene12636_S_mosellanaA	GO:0007588
Unigene12637_S_mosellanaA	GO:0007043
Unigene12657_S_mosellanaA	GO:0005488
Unigene12660_S_mosellanaA	GO:0008135
Unigene12663_S_mosellanaA	GO:0042579
Unigene12669_S_mosellanaA	GO:0005515
Unigene12674_S_mosellanaA	GO:0009987
Unigene12676_S_mosellanaA	GO:0009888
Unigene12678_S_mosellanaA	GO:0007411
Unigene12687_S_mosellanaA	GO:0003824
Unigene12688_S_mosellanaA	GO:0019866
Unigene12691_S_mosellanaA	GO:0044424
Unigene12692_S_mosellanaA	GO:0044424
Unigene12704_S_mosellanaA	GO:0016787
Unigene12712_S_mosellanaA	GO:0005875
Unigene12717_S_mosellanaA	GO:0007017
Unigene12732_S_mosellanaA	GO:0046872
Unigene12739_S_mosellanaA	GO:0016020
Unigene12757_S_mosellanaA	GO:0035114
Unigene12758_S_mosellanaA	GO:0007423
Unigene12759_S_mosellanaA	GO:0007423
Unigene12772_S_mosellanaA	GO:0043231
Unigene12782_S_mosellanaA	GO:0005515
Unigene12784_S_mosellanaA	GO:0005700
Unigene12788_S_mosellanaA	GO:0008233
Unigene12797_S_mosellanaA	GO:0007043
Unigene12803_S_mosellanaA	GO:0004721
Unigene12804_S_mosellanaA	GO:0004721
Unigene12805_S_mosellanaA	GO:0004721
Unigene12806_S_mosellanaA	GO:0003824
Unigene12807_S_mosellanaA	GO:0008092
Unigene12810_S_mosellanaA	GO:0005488
Unigene12832_S_mosellanaA	GO:0006684
Unigene12835_S_mosellanaA	GO:0015405
Unigene12838_S_mosellanaA	GO:0006996
Unigene12859_S_mosellanaA	GO:0006353
Unigene12862_S_mosellanaA	GO:0005875
Unigene12865_S_mosellanaA	GO:0004721
Unigene12877_S_mosellanaA	GO:0015631
Unigene12881_S_mosellanaA	GO:0006909
Unigene12882_S_mosellanaA	GO:0006909
Unigene12883_S_mosellanaA	GO:0046914
Unigene12896_S_mosellanaA	GO:0008233
Unigene12907_S_mosellanaA	GO:0005515
Unigene12911_S_mosellanaA	GO:0015698
Unigene12930_S_mosellanaA	GO:0005488
Unigene12933_S_mosellanaA	GO:0006950
Unigene12946_S_mosellanaA	GO:0006259
Unigene12954_S_mosellanaA	GO:0003676
Unigene12955_S_mosellanaA	GO:0003824
Unigene12956_S_mosellanaA	GO:0003824
Unigene12957_S_mosellanaA	GO:0003824
Unigene12970_S_mosellanaA	GO:0016020
Unigene12977_S_mosellanaA	GO:0006259
Unigene12979_S_mosellanaA	GO:0005215
Unigene12983_S_mosellanaA	GO:0006974
Unigene12984_S_mosellanaA	GO:0016705
Unigene12987_S_mosellanaA	GO:0005488
Unigene12993_S_mosellanaA	GO:0005488
Unigene12996_S_mosellanaA	GO:0000278
Unigene13002_S_mosellanaA	GO:0007297
Unigene13011_S_mosellanaA	GO:0035292
Unigene13028_S_mosellanaA	GO:0000166
Unigene13037_S_mosellanaA	GO:0012502
Unigene13038_S_mosellanaA	GO:0044238
Unigene13039_S_mosellanaA	GO:0016787
Unigene13044_S_mosellanaA	GO:0008238
Unigene13048_S_mosellanaA	GO:0010927
Unigene13049_S_mosellanaA	GO:0031985
Unigene13052_S_mosellanaA	GO:0006810
Unigene13058_S_mosellanaA	GO:0010467
Unigene13076_S_mosellanaA	GO:0016787
Unigene13078_S_mosellanaA	GO:0005488
Unigene13079_S_mosellanaA	GO:0044464
Unigene13084_S_mosellanaA	GO:0044464
Unigene13086_S_mosellanaA	GO:0015405
Unigene13087_S_mosellanaA	GO:0015405
Unigene13088_S_mosellanaA	GO:0008188
Unigene13097_S_mosellanaA	GO:0044464
Unigene13101_S_mosellanaA	GO:0042675
Unigene13102_S_mosellanaA	GO:0046552
Unigene13105_S_mosellanaA	GO:0009987
Unigene13131_S_mosellanaA	GO:0000377
Unigene13149_S_mosellanaA	GO:0015405
Unigene13155_S_mosellanaA	GO:0043169
Unigene13160_S_mosellanaA	GO:0006909
Unigene13163_S_mosellanaA	GO:0009987
Unigene13168_S_mosellanaA	GO:0009987
Unigene13174_S_mosellanaA	GO:0007269
Unigene13176_S_mosellanaA	GO:0006996
Unigene13179_S_mosellanaA	GO:0006412
Unigene13180_S_mosellanaA	GO:0004672
Unigene13195_S_mosellanaA	GO:0004175
Unigene13203_S_mosellanaA	GO:0061135
Unigene13204_S_mosellanaA	GO:0003824
Unigene13213_S_mosellanaA	GO:0016246
Unigene13214_S_mosellanaA	GO:0043231
Unigene13215_S_mosellanaA	GO:0005488
Unigene13217_S_mosellanaA	GO:0005681
Unigene13232_S_mosellanaA	GO:0016477
Unigene13236_S_mosellanaA	GO:0006952
Unigene13249_S_mosellanaA	GO:0044444
Unigene13250_S_mosellanaA	GO:0031966
Unigene13261_S_mosellanaA	GO:0031224
Unigene13265_S_mosellanaA	GO:0003824
Unigene13273_S_mosellanaA	GO:0016740
Unigene13274_S_mosellanaA	GO:0016787
Unigene13283_S_mosellanaA	GO:0030528
Unigene13285_S_mosellanaA	GO:0030528
Unigene13294_S_mosellanaA	GO:0016491
Unigene13295_S_mosellanaA	GO:0016491
Unigene13297_S_mosellanaA	GO:0031224
Unigene13306_S_mosellanaA	GO:0044464
Unigene13317_S_mosellanaA	GO:0043231
Unigene13322_S_mosellanaA	GO:0016772
Unigene13323_S_mosellanaA	GO:0005488
Unigene13332_S_mosellanaA	GO:0005488
Unigene13333_S_mosellanaA	GO:0016740
Unigene13341_S_mosellanaA	GO:0009653
Unigene13347_S_mosellanaA	GO:0016787
Unigene13353_S_mosellanaA	GO:0005488
Unigene13354_S_mosellanaA	GO:0005488
Unigene13356_S_mosellanaA	GO:0030528
Unigene13372_S_mosellanaA	GO:0016831
Unigene13378_S_mosellanaA	GO:0012502
Unigene13383_S_mosellanaA	GO:0005488
Unigene13384_S_mosellanaA	GO:0005488
Unigene13389_S_mosellanaA	GO:0006726
Unigene13396_S_mosellanaA	GO:0005488
Unigene13403_S_mosellanaA	GO:0003824
Unigene13406_S_mosellanaA	GO:0005488
Unigene13411_S_mosellanaA	GO:0016874
Unigene13415_S_mosellanaA	GO:0001700
Unigene13416_S_mosellanaA	GO:0005622
Unigene13421_S_mosellanaA	GO:0006560
Unigene13424_S_mosellanaA	GO:0006996
Unigene13425_S_mosellanaA	GO:0046872
Unigene13442_S_mosellanaA	GO:0016740
Unigene13452_S_mosellanaA	GO:0050896
Unigene13456_S_mosellanaA	GO:0046914
Unigene13459_S_mosellanaA	GO:0044464
Unigene13460_S_mosellanaA	GO:0044464
Unigene13464_S_mosellanaA	GO:0005083
Unigene13488_S_mosellanaA	GO:0019935
Unigene13491_S_mosellanaA	GO:0016829
Unigene13492_S_mosellanaA	GO:0003824
Unigene13495_S_mosellanaA	GO:0031224
Unigene13499_S_mosellanaA	GO:0005272
Unigene13522_S_mosellanaA	GO:0006796
Unigene13538_S_mosellanaA	GO:0017111
Unigene13539_S_mosellanaA	GO:0017111
Unigene13542_S_mosellanaA	GO:0005488
Unigene13547_S_mosellanaA	GO:0005488
Unigene13562_S_mosellanaA	GO:0009653
Unigene13567_S_mosellanaA	GO:0006810
Unigene13570_S_mosellanaA	GO:0007411
Unigene13571_S_mosellanaA	GO:0007411
Unigene13576_S_mosellanaA	GO:0004091
Unigene13577_S_mosellanaA	GO:0044459
Unigene13578_S_mosellanaA	GO:0005099
Unigene13584_S_mosellanaA	GO:0016627
Unigene13585_S_mosellanaA	GO:0032559
Unigene13602_S_mosellanaA	GO:0003824
Unigene13603_S_mosellanaA	GO:0007010
Unigene13606_S_mosellanaA	GO:0015405
Unigene13607_S_mosellanaA	GO:0007166
Unigene13613_S_mosellanaA	GO:0008092
Unigene13615_S_mosellanaA	GO:0010970
Unigene13628_S_mosellanaA	GO:0032991
Unigene13629_S_mosellanaA	GO:0043234
Unigene13646_S_mosellanaA	GO:0016491
Unigene13647_S_mosellanaA	GO:0004175
Unigene13648_S_mosellanaA	GO:0033333
Unigene13651_S_mosellanaA	GO:0010467
Unigene13653_S_mosellanaA	GO:0003723
Unigene13654_S_mosellanaA	GO:0010468
Unigene13658_S_mosellanaA	GO:0000377
Unigene13663_S_mosellanaA	GO:0005488
Unigene13685_S_mosellanaA	GO:0016646
Unigene13686_S_mosellanaA	GO:0046872
Unigene13687_S_mosellanaA	GO:0023060
Unigene13689_S_mosellanaA	GO:0006164
Unigene13696_S_mosellanaA	GO:0016020
Unigene13704_S_mosellanaA	GO:0033036
Unigene13705_S_mosellanaA	GO:0006351
Unigene13709_S_mosellanaA	GO:0046552
Unigene13710_S_mosellanaA	GO:0010467
Unigene13717_S_mosellanaA	GO:0005488
Unigene13719_S_mosellanaA	GO:0009987
Unigene13729_S_mosellanaA	GO:0007186
Unigene13745_S_mosellanaA	GO:0006351
Unigene13752_S_mosellanaA	GO:0010467
Unigene13757_S_mosellanaA	GO:0006952
Unigene13758_S_mosellanaA	GO:0004553
Unigene13761_S_mosellanaA	GO:0003676
Unigene13769_S_mosellanaA	GO:0003824
Unigene13772_S_mosellanaA	GO:0016740
Unigene13785_S_mosellanaA	GO:0010468
Unigene13789_S_mosellanaA	GO:0010467
Unigene13792_S_mosellanaA	GO:0005488
Unigene13795_S_mosellanaA	GO:0006810
Unigene13796_S_mosellanaA	GO:0005622
Unigene13801_S_mosellanaA	GO:0046914
Unigene13814_S_mosellanaA	GO:0030427
Unigene13831_S_mosellanaA	GO:0016788
Unigene13845_S_mosellanaA	GO:0006810
Unigene13848_S_mosellanaA	GO:0005488
Unigene13849_S_mosellanaA	GO:0006412
Unigene13854_S_mosellanaA	GO:0030005
Unigene13858_S_mosellanaA	GO:0019538
Unigene13865_S_mosellanaA	GO:0010467
Unigene13870_S_mosellanaA	GO:0005515
Unigene13877_S_mosellanaA	GO:0043231
Unigene13885_S_mosellanaA	GO:0006606
Unigene13896_S_mosellanaA	GO:0007189
Unigene138_S_mosellanaA	GO:0046914
Unigene13909_S_mosellanaA	GO:0016791
Unigene13930_S_mosellanaA	GO:0005506
Unigene13942_S_mosellanaA	GO:0005488
Unigene13945_S_mosellanaA	GO:0022892
Unigene13957_S_mosellanaA	GO:0006351
Unigene13959_S_mosellanaA	GO:0030554
Unigene13982_S_mosellanaA	GO:0016607
Unigene13997_S_mosellanaA	GO:0003824
Unigene14000_S_mosellanaA	GO:0044464
Unigene14018_S_mosellanaA	GO:0060089
Unigene14025_S_mosellanaA	GO:0046872
Unigene14028_S_mosellanaA	GO:0046914
Unigene14032_S_mosellanaA	GO:0008135
Unigene14036_S_mosellanaA	GO:0044459
Unigene14040_S_mosellanaA	GO:0016791
Unigene14041_S_mosellanaA	GO:0016568
Unigene14045_S_mosellanaA	GO:0016055
Unigene14047_S_mosellanaA	GO:0003676
Unigene14053_S_mosellanaA	GO:0007052
Unigene14063_S_mosellanaA	GO:0006810
Unigene14070_S_mosellanaA	GO:0016491
Unigene14073_S_mosellanaA	GO:0005488
Unigene14079_S_mosellanaA	GO:0046914
Unigene14087_S_mosellanaA	GO:0042384
Unigene14089_S_mosellanaA	GO:0032446
Unigene14104_S_mosellanaA	GO:0019899
Unigene14110_S_mosellanaA	GO:0046914
Unigene14119_S_mosellanaA	GO:0023060
Unigene14123_S_mosellanaA	GO:0016740
Unigene14125_S_mosellanaA	GO:0016020
Unigene14130_S_mosellanaA	GO:0005488
Unigene14136_S_mosellanaA	GO:0005849
Unigene14138_S_mosellanaA	GO:0010468
Unigene14142_S_mosellanaA	GO:0008188
Unigene14144_S_mosellanaA	GO:0001700
Unigene14148_S_mosellanaA	GO:0043169
Unigene14155_S_mosellanaA	GO:0032561
Unigene14159_S_mosellanaA	GO:0010467
Unigene14163_S_mosellanaA	GO:0050896
Unigene14164_S_mosellanaA	GO:0005488
Unigene14169_S_mosellanaA	GO:0008233
Unigene14179_S_mosellanaA	GO:0043231
Unigene14185_S_mosellanaA	GO:0015031
Unigene14186_S_mosellanaA	GO:0070011
Unigene14201_S_mosellanaA	GO:0005488
Unigene14211_S_mosellanaA	GO:0003006
Unigene14235_S_mosellanaA	GO:0005488
Unigene14238_S_mosellanaA	GO:0005488
Unigene14246_S_mosellanaA	GO:0032501
Unigene14262_S_mosellanaA	GO:0044424
Unigene14263_S_mosellanaA	GO:0022891
Unigene14267_S_mosellanaA	GO:0004672
Unigene14273_S_mosellanaA	GO:0009987
Unigene14280_S_mosellanaA	GO:0048812
Unigene14285_S_mosellanaA	GO:0046872
Unigene14288_S_mosellanaA	GO:0016020
Unigene14294_S_mosellanaA	GO:0030001
Unigene14298_S_mosellanaA	GO:0007411
Unigene14300_S_mosellanaA	GO:0005488
Unigene14308_S_mosellanaA	GO:0006412
Unigene14312_S_mosellanaA	GO:0015698
Unigene14313_S_mosellanaA	GO:0006811
Unigene14318_S_mosellanaA	GO:0015405
Unigene14324_S_mosellanaA	GO:0046914
Unigene14325_S_mosellanaA	GO:0005515
Unigene14326_S_mosellanaA	GO:0033554
Unigene14328_S_mosellanaA	GO:0005488
Unigene14334_S_mosellanaA	GO:0016772
Unigene14338_S_mosellanaA	GO:0043436
Unigene14340_S_mosellanaA	GO:0008233
Unigene14343_S_mosellanaA	GO:0005488
Unigene14346_S_mosellanaA	GO:0050896
Unigene14347_S_mosellanaA	GO:0004930
Unigene14351_S_mosellanaA	GO:0042995
Unigene14354_S_mosellanaA	GO:0017111
Unigene14364_S_mosellanaA	GO:0009209
Unigene14379_S_mosellanaA	GO:0046914
Unigene14388_S_mosellanaA	GO:0001654
Unigene14389_S_mosellanaA	GO:0005488
Unigene14391_S_mosellanaA	GO:0003676
Unigene14393_S_mosellanaA	GO:0005576
Unigene14397_S_mosellanaA	GO:0006357
Unigene14398_S_mosellanaA	GO:0035556
Unigene14417_S_mosellanaA	GO:0030528
Unigene14420_S_mosellanaA	GO:0016055
Unigene14431_S_mosellanaA	GO:0004629
Unigene14435_S_mosellanaA	GO:0005887
Unigene14440_S_mosellanaA	GO:0005488
Unigene14449_S_mosellanaA	GO:0006887
Unigene14450_S_mosellanaA	GO:0065008
Unigene14453_S_mosellanaA	GO:0008233
Unigene14458_S_mosellanaA	GO:0046872
Unigene14463_S_mosellanaA	GO:0016787
Unigene14464_S_mosellanaA	GO:0006164
Unigene14465_S_mosellanaA	GO:0006164
Unigene14469_S_mosellanaA	GO:0005622
Unigene14480_S_mosellanaA	GO:0005262
Unigene14486_S_mosellanaA	GO:0006351
Unigene14490_S_mosellanaA	GO:0009987
Unigene14491_S_mosellanaA	GO:0042051
Unigene14493_S_mosellanaA	GO:0019400
Unigene14495_S_mosellanaA	GO:0016715
Unigene14497_S_mosellanaA	GO:0016020
Unigene14501_S_mosellanaA	GO:0042802
Unigene14502_S_mosellanaA	GO:0023052
Unigene14505_S_mosellanaA	GO:0016055
Unigene14506_S_mosellanaA	GO:0010466
Unigene14509_S_mosellanaA	GO:0016070
Unigene14510_S_mosellanaA	GO:0010467
Unigene14511_S_mosellanaA	GO:0010467
Unigene14532_S_mosellanaA	GO:0005179
Unigene14533_S_mosellanaA	GO:0005179
Unigene14534_S_mosellanaA	GO:0016020
Unigene14548_S_mosellanaA	GO:0005887
Unigene14556_S_mosellanaA	GO:0043231
Unigene14570_S_mosellanaA	GO:0005249
Unigene14574_S_mosellanaA	GO:0015698
Unigene14577_S_mosellanaA	GO:0007017
Unigene14584_S_mosellanaA	GO:0007626
Unigene14587_S_mosellanaA	GO:0008354
Unigene14593_S_mosellanaA	GO:0005488
Unigene14596_S_mosellanaA	GO:0003676
Unigene14613_S_mosellanaA	GO:0030528
Unigene14639_S_mosellanaA	GO:0043231
Unigene14641_S_mosellanaA	GO:0044444
Unigene14642_S_mosellanaA	GO:0046872
Unigene14643_S_mosellanaA	GO:0003002
Unigene14644_S_mosellanaA	GO:0005488
Unigene14648_S_mosellanaA	GO:0030528
Unigene14660_S_mosellanaA	GO:0050896
Unigene14661_S_mosellanaA	GO:0007166
Unigene14680_S_mosellanaA	GO:0003676
Unigene14686_S_mosellanaA	GO:0006260
Unigene14698_S_mosellanaA	GO:0006909
Unigene14701_S_mosellanaA	GO:0003676
Unigene14702_S_mosellanaA	GO:0005488
Unigene14710_S_mosellanaA	GO:0005740
Unigene14731_S_mosellanaA	GO:0005488
Unigene14742_S_mosellanaA	GO:0016811
Unigene14750_S_mosellanaA	GO:0006726
Unigene14757_S_mosellanaA	GO:0032502
Unigene14766_S_mosellanaA	GO:0016020
Unigene14777_S_mosellanaA	GO:0005488
Unigene14778_S_mosellanaA	GO:0060089
Unigene14780_S_mosellanaA	GO:0043231
Unigene14786_S_mosellanaA	GO:0032156
Unigene14790_S_mosellanaA	GO:0001505
Unigene14796_S_mosellanaA	GO:0006906
Unigene14809_S_mosellanaA	GO:0044237
Unigene14816_S_mosellanaA	GO:0015276
Unigene14817_S_mosellanaA	GO:0015276
Unigene14828_S_mosellanaA	GO:0004871
Unigene14837_S_mosellanaA	GO:0006810
Unigene14849_S_mosellanaA	GO:0006810
Unigene14866_S_mosellanaA	GO:0030005
Unigene14870_S_mosellanaA	GO:0009987
Unigene14872_S_mosellanaA	GO:0042675
Unigene14873_S_mosellanaA	GO:0009888
Unigene14894_S_mosellanaA	GO:0005488
Unigene14895_S_mosellanaA	GO:0042221
Unigene14898_S_mosellanaA	GO:0005515
Unigene14904_S_mosellanaA	GO:0006909
Unigene14913_S_mosellanaA	GO:0044464
Unigene14928_S_mosellanaA	GO:0003676
Unigene14930_S_mosellanaA	GO:0003824
Unigene14940_S_mosellanaA	GO:0043005
Unigene14941_S_mosellanaA	GO:0008152
Unigene14952_S_mosellanaA	GO:0008152
Unigene14956_S_mosellanaA	GO:0008298
Unigene14962_S_mosellanaA	GO:0015631
Unigene14965_S_mosellanaA	GO:0008415
Unigene14967_S_mosellanaA	GO:0008168
Unigene14978_S_mosellanaA	GO:0016747
Unigene14979_S_mosellanaA	GO:0003824
Unigene14983_S_mosellanaA	GO:0005488
Unigene14988_S_mosellanaA	GO:0006810
Unigene14993_S_mosellanaA	GO:0048731
Unigene14994_S_mosellanaA	GO:0048731
Unigene14995_S_mosellanaA	GO:0004871
Unigene149_S_mosellanaA	GO:0006139
Unigene15005_S_mosellanaA	GO:0005488
Unigene15009_S_mosellanaA	GO:0004000
Unigene15011_S_mosellanaA	GO:0005488
Unigene15015_S_mosellanaA	GO:0009987
Unigene15017_S_mosellanaA	GO:0016740
Unigene15019_S_mosellanaA	GO:0019538
Unigene15030_S_mosellanaA	GO:0003824
Unigene15035_S_mosellanaA	GO:0048869
Unigene15038_S_mosellanaA	GO:0006810
Unigene15041_S_mosellanaA	GO:0005488
Unigene15042_S_mosellanaA	GO:0005488
Unigene15046_S_mosellanaA	GO:0032561
Unigene15051_S_mosellanaA	GO:0016020
Unigene15053_S_mosellanaA	GO:0007155
Unigene15057_S_mosellanaA	GO:0006007
Unigene15068_S_mosellanaA	GO:0007635
Unigene15073_S_mosellanaA	GO:0016740
Unigene15087_S_mosellanaA	GO:0015082
Unigene15088_S_mosellanaA	GO:0015082
Unigene15094_S_mosellanaA	GO:0008172
Unigene15096_S_mosellanaA	GO:0031224
Unigene15101_S_mosellanaA	GO:0043231
Unigene15110_S_mosellanaA	GO:0006810
Unigene15114_S_mosellanaA	GO:0003824
Unigene15128_S_mosellanaA	GO:0006952
Unigene15129_S_mosellanaA	GO:0016020
Unigene15130_S_mosellanaA	GO:0046914
Unigene15158_S_mosellanaA	GO:0005975
Unigene15159_S_mosellanaA	GO:0006464
Unigene15168_S_mosellanaA	GO:0009987
Unigene15171_S_mosellanaA	GO:0006810
Unigene15172_S_mosellanaA	GO:0005272
Unigene15173_S_mosellanaA	GO:0003824
Unigene15181_S_mosellanaA	GO:0009987
Unigene15183_S_mosellanaA	GO:0005622
Unigene15189_S_mosellanaA	GO:0000278
Unigene15190_S_mosellanaA	GO:0006810
Unigene15191_S_mosellanaA	GO:0006810
Unigene15193_S_mosellanaA	GO:0010468
Unigene15197_S_mosellanaA	GO:0032501
Unigene15207_S_mosellanaA	GO:0005488
Unigene15209_S_mosellanaA	GO:0006261
Unigene15213_S_mosellanaA	GO:0030554
Unigene15252_S_mosellanaA	GO:0000278
Unigene15264_S_mosellanaA	GO:0006007
Unigene15276_S_mosellanaA	GO:0016740
Unigene15279_S_mosellanaA	GO:0007613
Unigene15290_S_mosellanaA	GO:0009987
Unigene15300_S_mosellanaA	GO:0017111
Unigene15312_S_mosellanaA	GO:0016740
Unigene15314_S_mosellanaA	GO:0009605
Unigene15315_S_mosellanaA	GO:0005488
Unigene15316_S_mosellanaA	GO:0017111
Unigene15325_S_mosellanaA	GO:0019904
Unigene15344_S_mosellanaA	GO:0046872
Unigene15349_S_mosellanaA	GO:0001504
Unigene15360_S_mosellanaA	GO:0030554
Unigene15362_S_mosellanaA	GO:0006810
Unigene15383_S_mosellanaA	GO:0046872
Unigene15385_S_mosellanaA	GO:0044464
Unigene15396_S_mosellanaA	GO:0043436
Unigene15398_S_mosellanaA	GO:0016020
Unigene15399_S_mosellanaA	GO:0005488
Unigene15402_S_mosellanaA	GO:0016879
Unigene15403_S_mosellanaA	GO:0006810
Unigene15407_S_mosellanaA	GO:0044424
Unigene15411_S_mosellanaA	GO:0005886
Unigene15423_S_mosellanaA	GO:0005488
Unigene15432_S_mosellanaA	GO:0004672
Unigene15433_S_mosellanaA	GO:0008152
Unigene15437_S_mosellanaA	GO:0008233
Unigene15442_S_mosellanaA	GO:0016740
Unigene15448_S_mosellanaA	GO:0009996
Unigene15450_S_mosellanaA	GO:0016491
Unigene15454_S_mosellanaA	GO:0007600
Unigene15461_S_mosellanaA	GO:0005099
Unigene15462_S_mosellanaA	GO:0005099
Unigene15466_S_mosellanaA	GO:0042742
Unigene15468_S_mosellanaA	GO:0016491
Unigene15469_S_mosellanaA	GO:0006732
Unigene15471_S_mosellanaA	GO:0030529
Unigene15472_S_mosellanaA	GO:0016829
Unigene15474_S_mosellanaA	GO:0043410
Unigene15488_S_mosellanaA	GO:0005488
Unigene15489_S_mosellanaA	GO:0046872
Unigene15500_S_mosellanaA	GO:0006909
Unigene15502_S_mosellanaA	GO:0005635
Unigene15511_S_mosellanaA	GO:0006810
Unigene15521_S_mosellanaA	GO:0031224
Unigene15527_S_mosellanaA	GO:0016811
Unigene15528_S_mosellanaA	GO:0044464
Unigene15529_S_mosellanaA	GO:0044464
Unigene15531_S_mosellanaA	GO:0042065
Unigene15534_S_mosellanaA	GO:0030005
Unigene15536_S_mosellanaA	GO:0006818
Unigene15537_S_mosellanaA	GO:0006818
Unigene15539_S_mosellanaA	GO:0016787
Unigene15541_S_mosellanaA	GO:0000166
Unigene15543_S_mosellanaA	GO:0046914
Unigene15549_S_mosellanaA	GO:0048513
Unigene15550_S_mosellanaA	GO:0030001
Unigene15553_S_mosellanaA	GO:0050839
Unigene15557_S_mosellanaA	GO:0006810
Unigene15563_S_mosellanaA	GO:0006996
Unigene15567_S_mosellanaA	GO:0009209
Unigene15574_S_mosellanaA	GO:0030529
Unigene15581_S_mosellanaA	GO:0003824
Unigene15584_S_mosellanaA	GO:0019318
Unigene15597_S_mosellanaA	GO:0030528
Unigene15599_S_mosellanaA	GO:0022891
Unigene155_S_mosellanaA	GO:0046872
Unigene15601_S_mosellanaA	GO:0050789
Unigene15603_S_mosellanaA	GO:0016740
Unigene15611_S_mosellanaA	GO:0044249
Unigene15619_S_mosellanaA	GO:0046872
Unigene15623_S_mosellanaA	GO:0009987
Unigene15628_S_mosellanaA	GO:0010765
Unigene15644_S_mosellanaA	GO:0005488
Unigene15652_S_mosellanaA	GO:0005515
Unigene15657_S_mosellanaA	GO:0005875
Unigene15667_S_mosellanaA	GO:0004721
Unigene15675_S_mosellanaA	GO:0000278
Unigene15676_S_mosellanaA	GO:0001505
Unigene15682_S_mosellanaA	GO:0046872
Unigene15683_S_mosellanaA	GO:0044464
Unigene15684_S_mosellanaA	GO:0003824
Unigene15685_S_mosellanaA	GO:0003729
Unigene15688_S_mosellanaA	GO:0016874
Unigene15722_S_mosellanaA	GO:0006810
Unigene15729_S_mosellanaA	GO:0005488
Unigene15737_S_mosellanaA	GO:0044464
Unigene15741_S_mosellanaA	GO:0043234
Unigene15747_S_mosellanaA	GO:0009987
Unigene15748_S_mosellanaA	GO:0046872
Unigene15765_S_mosellanaA	GO:0046872
Unigene15770_S_mosellanaA	GO:0005488
Unigene15771_S_mosellanaA	GO:0005488
Unigene15787_S_mosellanaA	GO:0006259
Unigene15790_S_mosellanaA	GO:0016772
Unigene15793_S_mosellanaA	GO:0016709
Unigene15799_S_mosellanaA	GO:0007126
Unigene157_S_mosellanaA	GO:0010467
Unigene15803_S_mosellanaA	GO:0008152
Unigene15818_S_mosellanaA	GO:0008152
Unigene15822_S_mosellanaA	GO:0008144
Unigene15824_S_mosellanaA	GO:0015405
Unigene15825_S_mosellanaA	GO:0003723
Unigene15840_S_mosellanaA	GO:0007166
Unigene15_S_mosellanaA	GO:0032501
Unigene162_S_mosellanaA	GO:0016020
Unigene164_S_mosellanaA	GO:0044464
Unigene166_S_mosellanaA	GO:0009987
Unigene173_S_mosellanaA	GO:0046914
Unigene18346_S_mosellanaA	GO:0010468
Unigene18347_S_mosellanaA	GO:0010468
Unigene18348_S_mosellanaA	GO:0043566
Unigene18349_S_mosellanaA	GO:0043566
Unigene18350_S_mosellanaA	GO:0043566
Unigene18351_S_mosellanaA	GO:0043566
Unigene18357_S_mosellanaA	GO:0043566
Unigene18358_S_mosellanaA	GO:0010467
Unigene18364_S_mosellanaA	GO:0065007
Unigene18366_S_mosellanaA	GO:0031224
Unigene18367_S_mosellanaA	GO:0006732
Unigene18368_S_mosellanaA	GO:0031224
Unigene18369_S_mosellanaA	GO:0031224
Unigene18372_S_mosellanaA	GO:0032561
Unigene18373_S_mosellanaA	GO:0015002
Unigene18383_S_mosellanaA	GO:0006818
Unigene18384_S_mosellanaA	GO:0016491
Unigene18387_S_mosellanaA	GO:0008135
Unigene18388_S_mosellanaA	GO:0006352
Unigene18389_S_mosellanaA	GO:0043229
Unigene18393_S_mosellanaA	GO:0008135
Unigene18396_S_mosellanaA	GO:0019866
Unigene18398_S_mosellanaA	GO:0000278
Unigene18399_S_mosellanaA	GO:0010467
Unigene18401_S_mosellanaA	GO:0016881
Unigene18403_S_mosellanaA	GO:0019318
Unigene18406_S_mosellanaA	GO:0043231
Unigene18407_S_mosellanaA	GO:0005856
Unigene18416_S_mosellanaA	GO:0007411
Unigene18419_S_mosellanaA	GO:0042743
Unigene18420_S_mosellanaA	GO:0009987
Unigene18423_S_mosellanaA	GO:0006810
Unigene18424_S_mosellanaA	GO:0016192
Unigene18425_S_mosellanaA	GO:0016192
Unigene18432_S_mosellanaA	GO:0022904
Unigene18434_S_mosellanaA	GO:0008135
Unigene18436_S_mosellanaA	GO:0033036
Unigene18437_S_mosellanaA	GO:0016881
Unigene18438_S_mosellanaA	GO:0005488
Unigene18446_S_mosellanaA	GO:0044464
Unigene18461_S_mosellanaA	GO:0005198
Unigene18477_S_mosellanaA	GO:0006810
Unigene18482_S_mosellanaA	GO:0008092
Unigene18483_S_mosellanaA	GO:0008092
Unigene18491_S_mosellanaA	GO:0005488
Unigene18495_S_mosellanaA	GO:0042302
Unigene18497_S_mosellanaA	GO:0070011
Unigene18504_S_mosellanaA	GO:0048565
Unigene18509_S_mosellanaA	GO:0048565
Unigene18510_S_mosellanaA	GO:0048565
Unigene18511_S_mosellanaA	GO:0048565
Unigene18516_S_mosellanaA	GO:0042578
Unigene18519_S_mosellanaA	GO:0046872
Unigene18520_S_mosellanaA	GO:0008135
Unigene18521_S_mosellanaA	GO:0035556
Unigene18528_S_mosellanaA	GO:0044464
Unigene18529_S_mosellanaA	GO:0001700
Unigene18530_S_mosellanaA	GO:0001700
Unigene18532_S_mosellanaA	GO:0022613
Unigene18533_S_mosellanaA	GO:0007166
Unigene18534_S_mosellanaA	GO:0005488
Unigene18535_S_mosellanaA	GO:0040008
Unigene18548_S_mosellanaA	GO:0005488
Unigene18554_S_mosellanaA	GO:0005924
Unigene18559_S_mosellanaA	GO:0016441
Unigene18560_S_mosellanaA	GO:0031982
Unigene18561_S_mosellanaA	GO:0006810
Unigene18562_S_mosellanaA	GO:0006810
Unigene18563_S_mosellanaA	GO:0005488
Unigene18564_S_mosellanaA	GO:0005488
Unigene18566_S_mosellanaA	GO:0030528
Unigene18567_S_mosellanaA	GO:0015766
Unigene18571_S_mosellanaA	GO:0019538
Unigene18572_S_mosellanaA	GO:0043234
Unigene18576_S_mosellanaA	GO:0040008
Unigene18578_S_mosellanaA	GO:0015630
Unigene18579_S_mosellanaA	GO:0008233
Unigene18582_S_mosellanaA	GO:0007052
Unigene18583_S_mosellanaA	GO:0014821
Unigene18586_S_mosellanaA	GO:0015630
Unigene18587_S_mosellanaA	GO:0050896
Unigene18590_S_mosellanaA	GO:0010468
Unigene18592_S_mosellanaA	GO:0009887
Unigene18593_S_mosellanaA	GO:0005488
Unigene18594_S_mosellanaA	GO:0043169
Unigene18595_S_mosellanaA	GO:0043231
Unigene18601_S_mosellanaA	GO:0007631
Unigene18603_S_mosellanaA	GO:0007417
Unigene18605_S_mosellanaA	GO:0004866
Unigene18607_S_mosellanaA	GO:0030832
Unigene18608_S_mosellanaA	GO:0030832
Unigene18611_S_mosellanaA	GO:0016192
Unigene18612_S_mosellanaA	GO:0008135
Unigene18613_S_mosellanaA	GO:0010259
Unigene18616_S_mosellanaA	GO:0001654
Unigene18617_S_mosellanaA	GO:0001654
Unigene18618_S_mosellanaA	GO:0001654
Unigene18625_S_mosellanaA	GO:0035194
Unigene18626_S_mosellanaA	GO:0016491
Unigene18635_S_mosellanaA	GO:0019538
Unigene18636_S_mosellanaA	GO:0005488
Unigene18637_S_mosellanaA	GO:0005488
Unigene18638_S_mosellanaA	GO:0005488
Unigene18640_S_mosellanaA	GO:0000380
Unigene18642_S_mosellanaA	GO:0000380
Unigene18643_S_mosellanaA	GO:0000380
Unigene18644_S_mosellanaA	GO:0000380
Unigene18645_S_mosellanaA	GO:0043234
Unigene18646_S_mosellanaA	GO:0000380
Unigene18647_S_mosellanaA	GO:0035264
Unigene18648_S_mosellanaA	GO:0005488
Unigene18649_S_mosellanaA	GO:0022618
Unigene18651_S_mosellanaA	GO:0007052
Unigene18653_S_mosellanaA	GO:0009987
Unigene18658_S_mosellanaA	GO:0014866
Unigene18659_S_mosellanaA	GO:0014866
Unigene18664_S_mosellanaA	GO:0007052
Unigene18665_S_mosellanaA	GO:0003676
Unigene18666_S_mosellanaA	GO:0005488
Unigene18667_S_mosellanaA	GO:0000278
Unigene18668_S_mosellanaA	GO:0005488
Unigene18669_S_mosellanaA	GO:0017111
Unigene18670_S_mosellanaA	GO:0017111
Unigene18671_S_mosellanaA	GO:0043234
Unigene18673_S_mosellanaA	GO:0015078
Unigene18675_S_mosellanaA	GO:0009653
Unigene18676_S_mosellanaA	GO:0046872
Unigene18677_S_mosellanaA	GO:0032561
Unigene18678_S_mosellanaA	GO:0008306
Unigene18679_S_mosellanaA	GO:0046872
Unigene18681_S_mosellanaA	GO:0005488
Unigene18683_S_mosellanaA	GO:0042594
Unigene18684_S_mosellanaA	GO:0032559
Unigene18686_S_mosellanaA	GO:0008565
Unigene18687_S_mosellanaA	GO:0042594
Unigene18693_S_mosellanaA	GO:0019538
Unigene18694_S_mosellanaA	GO:0048729
Unigene18695_S_mosellanaA	GO:0044464
Unigene18697_S_mosellanaA	GO:0016477
Unigene18698_S_mosellanaA	GO:0016477
Unigene18699_S_mosellanaA	GO:0016477
Unigene18700_S_mosellanaA	GO:0016477
Unigene18701_S_mosellanaA	GO:0016477
Unigene18704_S_mosellanaA	GO:0000278
Unigene18706_S_mosellanaA	GO:0043169
Unigene18709_S_mosellanaA	GO:0042254
Unigene18711_S_mosellanaA	GO:0015630
Unigene18713_S_mosellanaA	GO:0030246
Unigene18715_S_mosellanaA	GO:0046872
Unigene18716_S_mosellanaA	GO:0046872
Unigene18719_S_mosellanaA	GO:0045596
Unigene18720_S_mosellanaA	GO:0042802
Unigene18726_S_mosellanaA	GO:0009987
Unigene18727_S_mosellanaA	GO:0009987
Unigene18728_S_mosellanaA	GO:0009987
Unigene18729_S_mosellanaA	GO:0009987
Unigene18731_S_mosellanaA	GO:0004721
Unigene18732_S_mosellanaA	GO:0005198
Unigene18735_S_mosellanaA	GO:0004672
Unigene18736_S_mosellanaA	GO:0004672
Unigene18737_S_mosellanaA	GO:0043231
Unigene18738_S_mosellanaA	GO:0005488
Unigene18739_S_mosellanaA	GO:0007052
Unigene18744_S_mosellanaA	GO:0007416
Unigene18745_S_mosellanaA	GO:0007416
Unigene18748_S_mosellanaA	GO:0044464
Unigene18754_S_mosellanaA	GO:0005634
Unigene18757_S_mosellanaA	GO:0044459
Unigene18759_S_mosellanaA	GO:0007028
Unigene18769_S_mosellanaA	GO:0006464
Unigene18770_S_mosellanaA	GO:0033036
Unigene18771_S_mosellanaA	GO:0043169
Unigene18772_S_mosellanaA	GO:0004175
Unigene18775_S_mosellanaA	GO:0044248
Unigene18777_S_mosellanaA	GO:0015630
Unigene18778_S_mosellanaA	GO:0015630
Unigene18779_S_mosellanaA	GO:0015630
Unigene18780_S_mosellanaA	GO:0015630
Unigene18781_S_mosellanaA	GO:0015630
Unigene18782_S_mosellanaA	GO:0015630
Unigene18783_S_mosellanaA	GO:0005488
Unigene18784_S_mosellanaA	GO:0015630
Unigene18785_S_mosellanaA	GO:0015630
Unigene18787_S_mosellanaA	GO:0015630
Unigene18790_S_mosellanaA	GO:0005856
Unigene18794_S_mosellanaA	GO:0009060
Unigene18800_S_mosellanaA	GO:0006996
Unigene18802_S_mosellanaA	GO:0007052
Unigene18803_S_mosellanaA	GO:0006818
Unigene18804_S_mosellanaA	GO:0050896
Unigene18817_S_mosellanaA	GO:0035091
Unigene18818_S_mosellanaA	GO:0035091
Unigene18819_S_mosellanaA	GO:0035091
Unigene18820_S_mosellanaA	GO:0035091
Unigene18821_S_mosellanaA	GO:0035091
Unigene18822_S_mosellanaA	GO:0035091
Unigene18830_S_mosellanaA	GO:0032559
Unigene18831_S_mosellanaA	GO:0010468
Unigene18832_S_mosellanaA	GO:0032787
Unigene18833_S_mosellanaA	GO:0032787
Unigene18834_S_mosellanaA	GO:0003824
Unigene18835_S_mosellanaA	GO:0008152
Unigene18840_S_mosellanaA	GO:0015630
Unigene18841_S_mosellanaA	GO:0010259
Unigene18844_S_mosellanaA	GO:0043231
Unigene18845_S_mosellanaA	GO:0043231
Unigene18848_S_mosellanaA	GO:0006909
Unigene18850_S_mosellanaA	GO:0007052
Unigene18851_S_mosellanaA	GO:0007052
Unigene18853_S_mosellanaA	GO:0042743
Unigene18854_S_mosellanaA	GO:0010467
Unigene18855_S_mosellanaA	GO:0065008
Unigene18857_S_mosellanaA	GO:0009987
Unigene18858_S_mosellanaA	GO:0016862
Unigene18859_S_mosellanaA	GO:0004812
Unigene18864_S_mosellanaA	GO:0031224
Unigene18865_S_mosellanaA	GO:0031224
Unigene18867_S_mosellanaA	GO:0019897
Unigene18868_S_mosellanaA	GO:0019897
Unigene18869_S_mosellanaA	GO:0019897
Unigene18870_S_mosellanaA	GO:0019897
Unigene18873_S_mosellanaA	GO:0019866
Unigene18875_S_mosellanaA	GO:0010467
Unigene18883_S_mosellanaA	GO:0006909
Unigene18884_S_mosellanaA	GO:0006909
Unigene18885_S_mosellanaA	GO:0016020
Unigene18886_S_mosellanaA	GO:0006464
Unigene18887_S_mosellanaA	GO:0007610
Unigene18888_S_mosellanaA	GO:0007610
Unigene18889_S_mosellanaA	GO:0007610
Unigene18890_S_mosellanaA	GO:0007610
Unigene18891_S_mosellanaA	GO:0007610
Unigene18892_S_mosellanaA	GO:0007610
Unigene18893_S_mosellanaA	GO:0007610
Unigene18894_S_mosellanaA	GO:0007610
Unigene18895_S_mosellanaA	GO:0032501
Unigene18898_S_mosellanaA	GO:0015077
Unigene18899_S_mosellanaA	GO:0012505
Unigene18900_S_mosellanaA	GO:0009888
Unigene18901_S_mosellanaA	GO:0009888
Unigene18904_S_mosellanaA	GO:0003824
Unigene18910_S_mosellanaA	GO:0016049
Unigene18914_S_mosellanaA	GO:0043229
Unigene18915_S_mosellanaA	GO:0043229
Unigene18916_S_mosellanaA	GO:0043229
Unigene18923_S_mosellanaA	GO:0009880
Unigene18931_S_mosellanaA	GO:0005488
Unigene18932_S_mosellanaA	GO:0005488
Unigene18935_S_mosellanaA	GO:0007052
Unigene18938_S_mosellanaA	GO:0048731
Unigene18946_S_mosellanaA	GO:0016568
Unigene18947_S_mosellanaA	GO:0005488
Unigene18948_S_mosellanaA	GO:0005488
Unigene18949_S_mosellanaA	GO:0032583
Unigene18953_S_mosellanaA	GO:0031980
Unigene18956_S_mosellanaA	GO:0033554
Unigene18957_S_mosellanaA	GO:0007613
Unigene18958_S_mosellanaA	GO:0007613
Unigene18959_S_mosellanaA	GO:0007613
Unigene18960_S_mosellanaA	GO:0007613
Unigene18961_S_mosellanaA	GO:0007613
Unigene18962_S_mosellanaA	GO:0007613
Unigene18963_S_mosellanaA	GO:0007613
Unigene18964_S_mosellanaA	GO:0007613
Unigene18965_S_mosellanaA	GO:0070011
Unigene18966_S_mosellanaA	GO:0070011
Unigene18969_S_mosellanaA	GO:0007126
Unigene18972_S_mosellanaA	GO:0005488
Unigene18973_S_mosellanaA	GO:0005488
Unigene18976_S_mosellanaA	GO:0007052
Unigene18977_S_mosellanaA	GO:0007052
Unigene18978_S_mosellanaA	GO:0010467
Unigene18981_S_mosellanaA	GO:0031032
Unigene18984_S_mosellanaA	GO:0032502
Unigene18986_S_mosellanaA	GO:0043234
Unigene18987_S_mosellanaA	GO:0007010
Unigene18988_S_mosellanaA	GO:0010467
Unigene18989_S_mosellanaA	GO:0046872
Unigene18990_S_mosellanaA	GO:0035194
Unigene18991_S_mosellanaA	GO:0006333
Unigene18995_S_mosellanaA	GO:0044267
Unigene18997_S_mosellanaA	GO:0007019
Unigene18998_S_mosellanaA	GO:0007019
Unigene18999_S_mosellanaA	GO:0016787
Unigene19000_S_mosellanaA	GO:0006582
Unigene19001_S_mosellanaA	GO:0019538
Unigene19002_S_mosellanaA	GO:0009950
Unigene19008_S_mosellanaA	GO:0005515
Unigene19013_S_mosellanaA	GO:0008135
Unigene19014_S_mosellanaA	GO:0001700
Unigene19019_S_mosellanaA	GO:0007297
Unigene19021_S_mosellanaA	GO:0046872
Unigene19027_S_mosellanaA	GO:0035251
Unigene19028_S_mosellanaA	GO:0005488
Unigene19031_S_mosellanaA	GO:0005975
Unigene19032_S_mosellanaA	GO:0010468
Unigene19038_S_mosellanaA	GO:0004721
Unigene19039_S_mosellanaA	GO:0043234
Unigene19040_S_mosellanaA	GO:0015934
Unigene19041_S_mosellanaA	GO:0051169
Unigene19042_S_mosellanaA	GO:0051169
Unigene19043_S_mosellanaA	GO:0003676
Unigene19044_S_mosellanaA	GO:0044267
Unigene19046_S_mosellanaA	GO:0000070
Unigene19049_S_mosellanaA	GO:0031410
Unigene19052_S_mosellanaA	GO:0005198
Unigene19057_S_mosellanaA	GO:0000785
Unigene19063_S_mosellanaA	GO:0051707
Unigene19064_S_mosellanaA	GO:0005488
Unigene19066_S_mosellanaA	GO:0005515
Unigene19067_S_mosellanaA	GO:0005515
Unigene19068_S_mosellanaA	GO:0010467
Unigene19072_S_mosellanaA	GO:0005681
Unigene19073_S_mosellanaA	GO:0007052
Unigene19075_S_mosellanaA	GO:0051640
Unigene19076_S_mosellanaA	GO:0051640
Unigene19081_S_mosellanaA	GO:0044464
Unigene19084_S_mosellanaA	GO:0005753
Unigene19085_S_mosellanaA	GO:0043234
Unigene19088_S_mosellanaA	GO:0030528
Unigene19089_S_mosellanaA	GO:0030528
Unigene19090_S_mosellanaA	GO:0035168
Unigene19091_S_mosellanaA	GO:0031224
Unigene19097_S_mosellanaA	GO:0005488
Unigene19098_S_mosellanaA	GO:0005488
Unigene19102_S_mosellanaA	GO:0009987
Unigene19104_S_mosellanaA	GO:0000278
Unigene19106_S_mosellanaA	GO:0005886
Unigene19107_S_mosellanaA	GO:0008556
Unigene19108_S_mosellanaA	GO:0051234
Unigene19109_S_mosellanaA	GO:0051234
Unigene19110_S_mosellanaA	GO:0009987
Unigene19115_S_mosellanaA	GO:0031224
Unigene19117_S_mosellanaA	GO:0005488
Unigene19118_S_mosellanaA	GO:0033194
Unigene19119_S_mosellanaA	GO:0033194
Unigene19121_S_mosellanaA	GO:0017111
Unigene19122_S_mosellanaA	GO:0000166
Unigene19124_S_mosellanaA	GO:0031224
Unigene19125_S_mosellanaA	GO:0031224
Unigene19126_S_mosellanaA	GO:0031224
Unigene19127_S_mosellanaA	GO:0031224
Unigene19131_S_mosellanaA	GO:0016301
Unigene19132_S_mosellanaA	GO:0005488
Unigene19133_S_mosellanaA	GO:0005488
Unigene19134_S_mosellanaA	GO:0050658
Unigene19135_S_mosellanaA	GO:0005488
Unigene19136_S_mosellanaA	GO:0050658
Unigene19137_S_mosellanaA	GO:0005488
Unigene19138_S_mosellanaA	GO:0050658
Unigene19139_S_mosellanaA	GO:0050658
Unigene19151_S_mosellanaA	GO:0044427
Unigene19154_S_mosellanaA	GO:0051234
Unigene19155_S_mosellanaA	GO:0004611
Unigene19156_S_mosellanaA	GO:0042802
Unigene19163_S_mosellanaA	GO:0010467
Unigene19164_S_mosellanaA	GO:0046872
Unigene19166_S_mosellanaA	GO:0005488
Unigene19172_S_mosellanaA	GO:0030554
Unigene19175_S_mosellanaA	GO:0004518
Unigene19177_S_mosellanaA	GO:0000470
Unigene19179_S_mosellanaA	GO:0005488
Unigene19180_S_mosellanaA	GO:0006810
Unigene19181_S_mosellanaA	GO:0006464
Unigene19186_S_mosellanaA	GO:0012505
Unigene19187_S_mosellanaA	GO:0005905
Unigene19189_S_mosellanaA	GO:0005488
Unigene19198_S_mosellanaA	GO:0010467
Unigene19202_S_mosellanaA	GO:0003002
Unigene19203_S_mosellanaA	GO:0003002
Unigene19204_S_mosellanaA	GO:0003002
Unigene19205_S_mosellanaA	GO:0003002
Unigene19206_S_mosellanaA	GO:0016765
Unigene19207_S_mosellanaA	GO:0042441
Unigene19209_S_mosellanaA	GO:0030414
Unigene19210_S_mosellanaA	GO:0044444
Unigene19212_S_mosellanaA	GO:0044444
Unigene19215_S_mosellanaA	GO:0010004
Unigene19216_S_mosellanaA	GO:0048731
Unigene19227_S_mosellanaA	GO:0005488
Unigene19230_S_mosellanaA	GO:0000278
Unigene19233_S_mosellanaA	GO:0044444
Unigene19235_S_mosellanaA	GO:0003723
Unigene19237_S_mosellanaA	GO:0009057
Unigene19241_S_mosellanaA	GO:0031981
Unigene19244_S_mosellanaA	GO:0009888
Unigene19245_S_mosellanaA	GO:0006412
Unigene19252_S_mosellanaA	GO:0032502
Unigene19253_S_mosellanaA	GO:0007017
Unigene19254_S_mosellanaA	GO:0006693
Unigene19257_S_mosellanaA	GO:0003002
Unigene19263_S_mosellanaA	GO:0009987
Unigene19267_S_mosellanaA	GO:0009987
Unigene19269_S_mosellanaA	GO:0051716
Unigene19272_S_mosellanaA	GO:0009987
Unigene19273_S_mosellanaA	GO:0009987
Unigene19274_S_mosellanaA	GO:0009987
Unigene19275_S_mosellanaA	GO:0009987
Unigene19276_S_mosellanaA	GO:0009987
Unigene19277_S_mosellanaA	GO:0009987
Unigene19279_S_mosellanaA	GO:0009987
Unigene19280_S_mosellanaA	GO:0009987
Unigene19281_S_mosellanaA	GO:0050136
Unigene19282_S_mosellanaA	GO:0046872
Unigene19283_S_mosellanaA	GO:0007052
Unigene19286_S_mosellanaA	GO:0009605
Unigene19292_S_mosellanaA	GO:0015698
Unigene19293_S_mosellanaA	GO:0015698
Unigene19299_S_mosellanaA	GO:0031980
Unigene19300_S_mosellanaA	GO:0019866
Unigene19301_S_mosellanaA	GO:0008135
Unigene19302_S_mosellanaA	GO:0010467
Unigene19306_S_mosellanaA	GO:0016881
Unigene19307_S_mosellanaA	GO:0010259
Unigene19308_S_mosellanaA	GO:0007052
Unigene19310_S_mosellanaA	GO:0004721
Unigene19311_S_mosellanaA	GO:0004721
Unigene19312_S_mosellanaA	GO:0009987
Unigene19313_S_mosellanaA	GO:0004721
Unigene19315_S_mosellanaA	GO:0009987
Unigene19321_S_mosellanaA	GO:0042742
Unigene19324_S_mosellanaA	GO:0050896
Unigene19325_S_mosellanaA	GO:0048037
Unigene19327_S_mosellanaA	GO:0006355
Unigene19328_S_mosellanaA	GO:0006355
Unigene19332_S_mosellanaA	GO:0005488
Unigene19333_S_mosellanaA	GO:0005488
Unigene19338_S_mosellanaA	GO:0015630
Unigene19339_S_mosellanaA	GO:0015630
Unigene19340_S_mosellanaA	GO:0015630
Unigene19341_S_mosellanaA	GO:0015630
Unigene19342_S_mosellanaA	GO:0015630
Unigene19343_S_mosellanaA	GO:0015630
Unigene19344_S_mosellanaA	GO:0015630
Unigene19345_S_mosellanaA	GO:0015630
Unigene19346_S_mosellanaA	GO:0015630
Unigene19347_S_mosellanaA	GO:0015630
Unigene19348_S_mosellanaA	GO:0015630
Unigene19349_S_mosellanaA	GO:0015630
Unigene19350_S_mosellanaA	GO:0003824
Unigene19351_S_mosellanaA	GO:0030032
Unigene19352_S_mosellanaA	GO:0007315
Unigene19355_S_mosellanaA	GO:0008592
Unigene19356_S_mosellanaA	GO:0000278
Unigene19360_S_mosellanaA	GO:0031224
Unigene19361_S_mosellanaA	GO:0015002
Unigene19363_S_mosellanaA	GO:0006950
Unigene19364_S_mosellanaA	GO:0006950
Unigene19374_S_mosellanaA	GO:0003824
Unigene19376_S_mosellanaA	GO:0005539
Unigene19390_S_mosellanaA	GO:0071256
Unigene19395_S_mosellanaA	GO:0001654
Unigene19399_S_mosellanaA	GO:0051234
Unigene19401_S_mosellanaA	GO:0016881
Unigene19406_S_mosellanaA	GO:0019538
Unigene19407_S_mosellanaA	GO:0006935
Unigene19408_S_mosellanaA	GO:0019787
Unigene19411_S_mosellanaA	GO:0046872
Unigene19412_S_mosellanaA	GO:0046872
Unigene19413_S_mosellanaA	GO:0032501
Unigene19415_S_mosellanaA	GO:0016763
Unigene19416_S_mosellanaA	GO:0007411
Unigene19417_S_mosellanaA	GO:0019866
Unigene19418_S_mosellanaA	GO:0007224
Unigene19421_S_mosellanaA	GO:0005515
Unigene19422_S_mosellanaA	GO:0016740
Unigene19423_S_mosellanaA	GO:0004672
Unigene19424_S_mosellanaA	GO:0032559
Unigene19425_S_mosellanaA	GO:0003676
Unigene19426_S_mosellanaA	GO:0003676
Unigene19434_S_mosellanaA	GO:0015077
Unigene19435_S_mosellanaA	GO:0005488
Unigene19436_S_mosellanaA	GO:0005488
Unigene19437_S_mosellanaA	GO:0005975
Unigene19438_S_mosellanaA	GO:0005975
Unigene19442_S_mosellanaA	GO:0007052
Unigene19445_S_mosellanaA	GO:0015002
Unigene19446_S_mosellanaA	GO:0005488
Unigene19448_S_mosellanaA	GO:0042742
Unigene19450_S_mosellanaA	GO:0007052
Unigene19471_S_mosellanaA	GO:0006413
Unigene19487_S_mosellanaA	GO:0043161
Unigene19491_S_mosellanaA	GO:0035556
Unigene19494_S_mosellanaA	GO:0003824
Unigene19501_S_mosellanaA	GO:0006865
Unigene19511_S_mosellanaA	GO:0042462
Unigene19520_S_mosellanaA	GO:0051969
Unigene19533_S_mosellanaA	GO:0016757
Unigene19536_S_mosellanaA	GO:0016023
Unigene19553_S_mosellanaA	GO:0003676
Unigene19556_S_mosellanaA	GO:0005488
Unigene19558_S_mosellanaA	GO:0010468
Unigene19561_S_mosellanaA	GO:0046872
Unigene19566_S_mosellanaA	GO:0015405
Unigene19579_S_mosellanaA	GO:0009060
Unigene19585_S_mosellanaA	GO:0051234
Unigene19592_S_mosellanaA	GO:0005488
Unigene19593_S_mosellanaA	GO:0004871
Unigene19598_S_mosellanaA	GO:0005488
Unigene19600_S_mosellanaA	GO:0003676
Unigene19621_S_mosellanaA	GO:0030554
Unigene19624_S_mosellanaA	GO:0044238
Unigene19630_S_mosellanaA	GO:0007450
Unigene19637_S_mosellanaA	GO:0044456
Unigene19648_S_mosellanaA	GO:0044424
Unigene19651_S_mosellanaA	GO:0046983
Unigene19667_S_mosellanaA	GO:0016787
Unigene19677_S_mosellanaA	GO:0016791
Unigene19679_S_mosellanaA	GO:0005488
Unigene19703_S_mosellanaA	GO:0043234
Unigene19713_S_mosellanaA	GO:0032561
Unigene19717_S_mosellanaA	GO:0031967
Unigene19722_S_mosellanaA	GO:0046872
Unigene19725_S_mosellanaA	GO:0008233
Unigene19743_S_mosellanaA	GO:0010970
Unigene19757_S_mosellanaA	GO:0009987
Unigene19765_S_mosellanaA	GO:0031163
Unigene19772_S_mosellanaA	GO:0044267
Unigene19787_S_mosellanaA	GO:0005488
Unigene19794_S_mosellanaA	GO:0043231
Unigene19799_S_mosellanaA	GO:0044238
Unigene19809_S_mosellanaA	GO:0007186
Unigene19811_S_mosellanaA	GO:0003676
Unigene19817_S_mosellanaA	GO:0000377
Unigene19824_S_mosellanaA	GO:0023060
Unigene19825_S_mosellanaA	GO:0009888
Unigene19826_S_mosellanaA	GO:0015078
Unigene19830_S_mosellanaA	GO:0007600
Unigene19831_S_mosellanaA	GO:0007635
Unigene19835_S_mosellanaA	GO:0046872
Unigene19841_S_mosellanaA	GO:0010468
Unigene199_S_mosellanaA	GO:0003678
Unigene2055_S_mosellanaA	GO:0044464
Unigene205_S_mosellanaA	GO:0006412
Unigene2065_S_mosellanaA	GO:0044464
Unigene2066_S_mosellanaA	GO:0044464
Unigene2078_S_mosellanaA	GO:0017111
Unigene2079_S_mosellanaA	GO:0017111
Unigene2080_S_mosellanaA	GO:0005504
Unigene2083_S_mosellanaA	GO:0000270
Unigene2084_S_mosellanaA	GO:0009536
Unigene2104_S_mosellanaA	GO:0030246
Unigene2106_S_mosellanaA	GO:0044464
Unigene2107_S_mosellanaA	GO:0044464
Unigene2109_S_mosellanaA	GO:0005488
Unigene2119_S_mosellanaA	GO:0006810
Unigene2124_S_mosellanaA	GO:0022406
Unigene2128_S_mosellanaA	GO:0048069
Unigene2129_S_mosellanaA	GO:0006623
Unigene2131_S_mosellanaA	GO:0005488
Unigene2135_S_mosellanaA	GO:0004175
Unigene2137_S_mosellanaA	GO:0006810
Unigene2152_S_mosellanaA	GO:0044238
Unigene2158_S_mosellanaA	GO:0051276
Unigene2162_S_mosellanaA	GO:0015405
Unigene2163_S_mosellanaA	GO:0030001
Unigene216_S_mosellanaA	GO:0005488
Unigene2174_S_mosellanaA	GO:0006259
Unigene2175_S_mosellanaA	GO:0004527
Unigene217_S_mosellanaA	GO:0005975
Unigene218_S_mosellanaA	GO:0009611
Unigene2191_S_mosellanaA	GO:0031224
Unigene2198_S_mosellanaA	GO:0048856
Unigene2199_S_mosellanaA	GO:0046872
Unigene2200_S_mosellanaA	GO:0046872
Unigene2201_S_mosellanaA	GO:0046872
Unigene22352_S_mosellanaA	GO:0004672
Unigene22376_S_mosellanaA	GO:0043234
Unigene22377_S_mosellanaA	GO:0016020
Unigene22414_S_mosellanaA	GO:0016020
Unigene22418_S_mosellanaA	GO:0008233
Unigene22423_S_mosellanaA	GO:0043231
Unigene22425_S_mosellanaA	GO:0030554
Unigene22435_S_mosellanaA	GO:0016798
Unigene22454_S_mosellanaA	GO:0005488
Unigene22459_S_mosellanaA	GO:0001505
Unigene22475_S_mosellanaA	GO:0017111
Unigene22478_S_mosellanaA	GO:0070838
Unigene22492_S_mosellanaA	GO:0005488
Unigene22495_S_mosellanaA	GO:0005488
Unigene22497_S_mosellanaA	GO:0009987
Unigene22500_S_mosellanaA	GO:0046872
Unigene22501_S_mosellanaA	GO:0030246
Unigene22511_S_mosellanaA	GO:0048741
Unigene22513_S_mosellanaA	GO:0003676
Unigene22514_S_mosellanaA	GO:0004112
Unigene22515_S_mosellanaA	GO:0016109
Unigene22518_S_mosellanaA	GO:0007166
Unigene22521_S_mosellanaA	GO:0016740
Unigene22533_S_mosellanaA	GO:0010467
Unigene22550_S_mosellanaA	GO:0006581
Unigene22556_S_mosellanaA	GO:0032991
Unigene22571_S_mosellanaA	GO:0010468
Unigene22573_S_mosellanaA	GO:0016020
Unigene22575_S_mosellanaA	GO:0031224
Unigene22585_S_mosellanaA	GO:0005488
Unigene22592_S_mosellanaA	GO:0005681
Unigene22597_S_mosellanaA	GO:0042384
Unigene22598_S_mosellanaA	GO:0005681
Unigene22607_S_mosellanaA	GO:0008152
Unigene22622_S_mosellanaA	GO:0046872
Unigene22627_S_mosellanaA	GO:0005515
Unigene22635_S_mosellanaA	GO:0006810
Unigene22636_S_mosellanaA	GO:0019538
Unigene22637_S_mosellanaA	GO:0009987
Unigene22643_S_mosellanaA	GO:0009888
Unigene22655_S_mosellanaA	GO:0010467
Unigene22659_S_mosellanaA	GO:0016491
Unigene22660_S_mosellanaA	GO:0032561
Unigene22665_S_mosellanaA	GO:0005488
Unigene22666_S_mosellanaA	GO:0048812
Unigene22671_S_mosellanaA	GO:0005815
Unigene22674_S_mosellanaA	GO:0044237
Unigene22675_S_mosellanaA	GO:0015932
Unigene22678_S_mosellanaA	GO:0050839
Unigene22684_S_mosellanaA	GO:0004175
Unigene22690_S_mosellanaA	GO:0008135
Unigene22692_S_mosellanaA	GO:0016301
Unigene22693_S_mosellanaA	GO:0009987
Unigene22710_S_mosellanaA	GO:0016020
Unigene22711_S_mosellanaA	GO:0005488
Unigene22726_S_mosellanaA	GO:0044464
Unigene22735_S_mosellanaA	GO:0006935
Unigene22737_S_mosellanaA	GO:0001745
Unigene22738_S_mosellanaA	GO:0046872
Unigene22740_S_mosellanaA	GO:0003824
Unigene22750_S_mosellanaA	GO:0046872
Unigene22758_S_mosellanaA	GO:0005488
Unigene22759_S_mosellanaA	GO:0009987
Unigene22760_S_mosellanaA	GO:0005488
Unigene22775_S_mosellanaA	GO:0030247
Unigene22785_S_mosellanaA	GO:0016020
Unigene22803_S_mosellanaA	GO:0015631
Unigene22816_S_mosellanaA	GO:0044260
Unigene22825_S_mosellanaA	GO:0044456
Unigene22838_S_mosellanaA	GO:0043410
Unigene22863_S_mosellanaA	GO:0016740
Unigene22864_S_mosellanaA	GO:0015405
Unigene22866_S_mosellanaA	GO:0010467
Unigene22868_S_mosellanaA	GO:0032559
Unigene22873_S_mosellanaA	GO:0051234
Unigene22878_S_mosellanaA	GO:0003824
Unigene22884_S_mosellanaA	GO:0016301
Unigene22894_S_mosellanaA	GO:0005488
Unigene22897_S_mosellanaA	GO:0007009
Unigene22898_S_mosellanaA	GO:0032559
Unigene22905_S_mosellanaA	GO:0019538
Unigene22912_S_mosellanaA	GO:0030528
Unigene22914_S_mosellanaA	GO:0005924
Unigene22915_S_mosellanaA	GO:0044464
Unigene22927_S_mosellanaA	GO:0006937
Unigene22930_S_mosellanaA	GO:0030528
Unigene22938_S_mosellanaA	GO:0015405
Unigene22939_S_mosellanaA	GO:0046872
Unigene22943_S_mosellanaA	GO:0008565
Unigene22944_S_mosellanaA	GO:0042462
Unigene22946_S_mosellanaA	GO:0003676
Unigene22949_S_mosellanaA	GO:0016787
Unigene22973_S_mosellanaA	GO:0010467
Unigene22977_S_mosellanaA	GO:0046914
Unigene22987_S_mosellanaA	GO:0048193
Unigene22988_S_mosellanaA	GO:0070838
Unigene22997_S_mosellanaA	GO:0001736
Unigene23005_S_mosellanaA	GO:0044464
Unigene23009_S_mosellanaA	GO:0065008
Unigene23014_S_mosellanaA	GO:0005488
Unigene23024_S_mosellanaA	GO:0044297
Unigene23032_S_mosellanaA	GO:0043436
Unigene23034_S_mosellanaA	GO:0043231
Unigene23045_S_mosellanaA	GO:0006412
Unigene23053_S_mosellanaA	GO:0006026
Unigene23079_S_mosellanaA	GO:0044459
Unigene23083_S_mosellanaA	GO:0005249
Unigene23089_S_mosellanaA	GO:0009987
Unigene23118_S_mosellanaA	GO:0005515
Unigene23125_S_mosellanaA	GO:0006810
Unigene23143_S_mosellanaA	GO:0006732
Unigene23145_S_mosellanaA	GO:0010467
Unigene23146_S_mosellanaA	GO:0010467
Unigene23147_S_mosellanaA	GO:0010467
Unigene23155_S_mosellanaA	GO:0010468
Unigene23167_S_mosellanaA	GO:0006163
Unigene23168_S_mosellanaA	GO:0001504
Unigene23178_S_mosellanaA	GO:0019538
Unigene23179_S_mosellanaA	GO:0006810
Unigene23188_S_mosellanaA	GO:0044464
Unigene23200_S_mosellanaA	GO:0005815
Unigene23203_S_mosellanaA	GO:0003824
Unigene23205_S_mosellanaA	GO:0016491
Unigene23218_S_mosellanaA	GO:0043231
Unigene23223_S_mosellanaA	GO:0005488
Unigene23224_S_mosellanaA	GO:0007613
Unigene23226_S_mosellanaA	GO:0043005
Unigene23234_S_mosellanaA	GO:0010468
Unigene23238_S_mosellanaA	GO:0046872
Unigene23240_S_mosellanaA	GO:0031224
Unigene23243_S_mosellanaA	GO:0044459
Unigene23246_S_mosellanaA	GO:0006810
Unigene23249_S_mosellanaA	GO:0046914
Unigene23258_S_mosellanaA	GO:0016740
Unigene23262_S_mosellanaA	GO:0008092
Unigene23278_S_mosellanaA	GO:0007166
Unigene23285_S_mosellanaA	GO:0007166
Unigene23287_S_mosellanaA	GO:0010467
Unigene23289_S_mosellanaA	GO:0016638
Unigene23297_S_mosellanaA	GO:0016407
Unigene23298_S_mosellanaA	GO:0006519
Unigene23310_S_mosellanaA	GO:0032561
Unigene23311_S_mosellanaA	GO:0010259
Unigene23336_S_mosellanaA	GO:0008227
Unigene23354_S_mosellanaA	GO:0006810
Unigene23364_S_mosellanaA	GO:0042384
Unigene23365_S_mosellanaA	GO:0016829
Unigene23366_S_mosellanaA	GO:0010765
Unigene23368_S_mosellanaA	GO:0000139
Unigene23376_S_mosellanaA	GO:0048869
Unigene23380_S_mosellanaA	GO:0046872
Unigene23386_S_mosellanaA	GO:0044464
Unigene23387_S_mosellanaA	GO:0009987
Unigene23391_S_mosellanaA	GO:0008233
Unigene23412_S_mosellanaA	GO:0010467
Unigene23434_S_mosellanaA	GO:0008081
Unigene23436_S_mosellanaA	GO:0009117
Unigene23439_S_mosellanaA	GO:0031224
Unigene23444_S_mosellanaA	GO:0005488
Unigene23448_S_mosellanaA	GO:0007166
Unigene23454_S_mosellanaA	GO:0008188
Unigene23457_S_mosellanaA	GO:0010467
Unigene23463_S_mosellanaA	GO:0046872
Unigene23464_S_mosellanaA	GO:0046914
Unigene23467_S_mosellanaA	GO:0005488
Unigene23471_S_mosellanaA	GO:0005488
Unigene23485_S_mosellanaA	GO:0006810
Unigene23489_S_mosellanaA	GO:0006810
Unigene23492_S_mosellanaA	GO:0016020
Unigene23497_S_mosellanaA	GO:0007423
Unigene23498_S_mosellanaA	GO:0006259
Unigene23500_S_mosellanaA	GO:0030246
Unigene23505_S_mosellanaA	GO:0012502
Unigene23506_S_mosellanaA	GO:0012502
Unigene23510_S_mosellanaA	GO:0010467
Unigene23513_S_mosellanaA	GO:0016020
Unigene23528_S_mosellanaA	GO:0016020
Unigene23535_S_mosellanaA	GO:0007166
Unigene23536_S_mosellanaA	GO:0005488
Unigene23537_S_mosellanaA	GO:0004721
Unigene23546_S_mosellanaA	GO:0016769
Unigene23548_S_mosellanaA	GO:0005515
Unigene23550_S_mosellanaA	GO:0044464
Unigene23552_S_mosellanaA	GO:0042384
Unigene23554_S_mosellanaA	GO:0004952
Unigene23558_S_mosellanaA	GO:0016787
Unigene23580_S_mosellanaA	GO:0004857
Unigene23585_S_mosellanaA	GO:0044464
Unigene23589_S_mosellanaA	GO:0044464
Unigene23599_S_mosellanaA	GO:0016746
Unigene235_S_mosellanaA	GO:0044425
Unigene23600_S_mosellanaA	GO:0016740
Unigene23602_S_mosellanaA	GO:0016020
Unigene23618_S_mosellanaA	GO:0043231
Unigene23628_S_mosellanaA	GO:0006351
Unigene23643_S_mosellanaA	GO:0005488
Unigene23644_S_mosellanaA	GO:0002526
Unigene23647_S_mosellanaA	GO:0004812
Unigene23648_S_mosellanaA	GO:0031224
Unigene23650_S_mosellanaA	GO:0016020
Unigene23655_S_mosellanaA	GO:0006464
Unigene23668_S_mosellanaA	GO:0016020
Unigene23675_S_mosellanaA	GO:0005488
Unigene23676_S_mosellanaA	GO:0044464
Unigene23677_S_mosellanaA	GO:0016740
Unigene23687_S_mosellanaA	GO:0017111
Unigene236_S_mosellanaA	GO:0004871
Unigene23714_S_mosellanaA	GO:0010467
Unigene23740_S_mosellanaA	GO:0006464
Unigene23742_S_mosellanaA	GO:0023060
Unigene23747_S_mosellanaA	GO:0006259
Unigene23753_S_mosellanaA	GO:0010467
Unigene23754_S_mosellanaA	GO:0010467
Unigene23767_S_mosellanaA	GO:0070011
Unigene23769_S_mosellanaA	GO:0003678
Unigene23772_S_mosellanaA	GO:0044297
Unigene23778_S_mosellanaA	GO:0006412
Unigene23785_S_mosellanaA	GO:0006810
Unigene23788_S_mosellanaA	GO:0003676
Unigene23789_S_mosellanaA	GO:0005083
Unigene23791_S_mosellanaA	GO:0042995
Unigene23793_S_mosellanaA	GO:0005622
Unigene23794_S_mosellanaA	GO:0010970
Unigene23801_S_mosellanaA	GO:0043234
Unigene23809_S_mosellanaA	GO:0010468
Unigene23815_S_mosellanaA	GO:0046872
Unigene23818_S_mosellanaA	GO:0004672
Unigene23819_S_mosellanaA	GO:0003824
Unigene23834_S_mosellanaA	GO:0044464
Unigene23836_S_mosellanaA	GO:0006810
Unigene23837_S_mosellanaA	GO:0006810
Unigene23848_S_mosellanaA	GO:0016831
Unigene23850_S_mosellanaA	GO:0006417
Unigene23852_S_mosellanaA	GO:0006906
Unigene23881_S_mosellanaA	GO:0003723
Unigene23883_S_mosellanaA	GO:0044464
Unigene23900_S_mosellanaA	GO:0016787
Unigene23902_S_mosellanaA	GO:0005622
Unigene23907_S_mosellanaA	GO:0005488
Unigene23909_S_mosellanaA	GO:0008152
Unigene23915_S_mosellanaA	GO:0007166
Unigene23927_S_mosellanaA	GO:0046872
Unigene23937_S_mosellanaA	GO:0016020
Unigene23940_S_mosellanaA	GO:0019538
Unigene23941_S_mosellanaA	GO:0015291
Unigene23947_S_mosellanaA	GO:0007417
Unigene23956_S_mosellanaA	GO:0003676
Unigene23961_S_mosellanaA	GO:0051234
Unigene23966_S_mosellanaA	GO:0000139
Unigene23976_S_mosellanaA	GO:0005488
Unigene23978_S_mosellanaA	GO:0006810
Unigene23987_S_mosellanaA	GO:0006952
Unigene24006_S_mosellanaA	GO:0000377
Unigene24015_S_mosellanaA	GO:0005488
Unigene24022_S_mosellanaA	GO:0005488
Unigene24025_S_mosellanaA	GO:0015698
Unigene24033_S_mosellanaA	GO:0022857
Unigene24034_S_mosellanaA	GO:0022857
Unigene24047_S_mosellanaA	GO:0046872
Unigene24052_S_mosellanaA	GO:0044444
Unigene24057_S_mosellanaA	GO:0051606
Unigene24060_S_mosellanaA	GO:0019899
Unigene24061_S_mosellanaA	GO:0000912
Unigene24062_S_mosellanaA	GO:0005911
Unigene24065_S_mosellanaA	GO:0005488
Unigene24074_S_mosellanaA	GO:0009117
Unigene24091_S_mosellanaA	GO:0005488
Unigene24092_S_mosellanaA	GO:0005887
Unigene24094_S_mosellanaA	GO:0006810
Unigene240_S_mosellanaA	GO:0007631
Unigene24105_S_mosellanaA	GO:0005237
Unigene24106_S_mosellanaA	GO:0005488
Unigene24107_S_mosellanaA	GO:0044424
Unigene24109_S_mosellanaA	GO:0030528
Unigene24121_S_mosellanaA	GO:0046914
Unigene24123_S_mosellanaA	GO:0016772
Unigene24125_S_mosellanaA	GO:0016788
Unigene24136_S_mosellanaA	GO:0015698
Unigene24141_S_mosellanaA	GO:0015171
Unigene24142_S_mosellanaA	GO:0016787
Unigene24147_S_mosellanaA	GO:0046872
Unigene24149_S_mosellanaA	GO:0016020
Unigene24154_S_mosellanaA	GO:0003723
Unigene24160_S_mosellanaA	GO:0051234
Unigene24169_S_mosellanaA	GO:0009987
Unigene24170_S_mosellanaA	GO:0044444
Unigene24186_S_mosellanaA	GO:0030001
Unigene24187_S_mosellanaA	GO:0010467
Unigene24191_S_mosellanaA	GO:0007411
Unigene24198_S_mosellanaA	GO:0010467
Unigene24208_S_mosellanaA	GO:0008152
Unigene24214_S_mosellanaA	GO:0044464
Unigene24238_S_mosellanaA	GO:0016740
Unigene24240_S_mosellanaA	GO:0046914
Unigene24241_S_mosellanaA	GO:0030313
Unigene24242_S_mosellanaA	GO:0003824
Unigene24243_S_mosellanaA	GO:0016787
Unigene24244_S_mosellanaA	GO:0006405
Unigene24245_S_mosellanaA	GO:0042287
Unigene24255_S_mosellanaA	GO:0003724
Unigene24262_S_mosellanaA	GO:0006897
Unigene24276_S_mosellanaA	GO:0009987
Unigene24296_S_mosellanaA	GO:0005488
[truncated: 4,646 more rows]
