# Supplementary material for: Global Transcriptome Analysis of Orange Wheat Blossom Midge, Sitodiplosis mosellana (Gehin) (Diptera: Cecidomyiidae) to Identify Candidate Transcripts Regulating Diapause
Source: PLoS One. 2013 Aug 5;8(8):e71564. doi: 10.1371/journal.pone.0071564 (PMC3733836; doi:10.1371/journal.pone.0071564)
Supplement: File S1 — Table S1-Table S9, Figure S1–S3. Table S1 Top blast hits from NCBI nr database Table S2 GO annotation of unigenes Table S3 KO annotation of unigenes Table S4 Genes expressed differentially between NDOL and DOL Table S5 Top ten differentially expressed genes Table S6 GO function and KEGG Pathway analysis results of NDOL vs DOL Talbe S7 Hsp genes expressed differentially between NDOL and DOL Table S8 Verification of differentially expressed genes by qRT-PCR Table S9 Real time PCR primers Figure S1. Classification of raw reads, distribution of distinct clean tags and genes’ coverage in NDOL and DOL. A, Percentages of adaptors, containing N, low quality and clean reads. Numbers in parentheses indicate the percentage of each type of tag among the total raw tags. B, Numbers indicate the range of copy numbers for a specific category of reads. The data in parentheses indicate the percentage of corresponding reads among the total distinct tags. C, Percentage of a gene covered by reads. Figure S2 Sequencing Saturation Analysis Figure S3 Phylogenetic analysis of SDH genes. (ZIP) [file pone.0071564.s001.zip › Supporting Information/Supporting Information/Table S4.xlsx]

## Sheet: SMUNLT-VS-SMLT.GeneDiffExpFilte
GeneID	log2 Ratio(SMLT/SMUNLT)	Up-Down-Regulation(SMLT/SMUNLT)	FDR	Blast nr
Unigene6227_S_mosellanaA	17.8985	Up	1.93643e-14	-
Unigene44492_S_mosellanaA	17.8746	Up	1.92393e-14	-
Unigene24365_S_mosellanaA	15.7723	Up	1.926e-14	-
Unigene42586_S_mosellanaA	15.6379	Up	1.93434e-14	-
Unigene904_S_mosellanaA	15.1602	Up	5.47987e-12	-
Unigene17876_S_mosellanaA	15.0216	Up	1.93225e-14	-
Unigene41297_S_mosellanaA	14.4592	Up	9.42505e-12	gi|345489953|ref|XP_001602000.2|/1.36512e-34/PREDICTED: hypothetical protein LOC100117878 [Nasonia vitripennis]
Unigene17159_S_mosellanaA	14.3481	Up	1.92808e-14	-
Unigene277_S_mosellanaA	14.2384	Up	9.94706e-06	-
Unigene4460_S_mosellanaA	14.0842	Up	1.81947e-05	-
Unigene19586_S_mosellanaA	13.9572	Up	0.000343545	-
Unigene4357_S_mosellanaA	13.8562	Up	0.000107351	-
Unigene41215_S_mosellanaA	13.8049	Up	3.19371e-10	gi|118789814|ref|XP_317853.3|/3.10382e-88/AGAP011450-PA [Anopheles gambiae str. PEST]
Unigene40232_S_mosellanaA	13.7887	Up	1.93016e-14	gi|312376191|gb|EFR23357.1|/2.66096e-12/hypothetical protein AND_13033 [Anopheles darlingi]
Unigene11392_S_mosellanaA	13.785	Up	0.000343703	-
Unigene44555_S_mosellanaA	13.7172	Up	0.000107407	-
Unigene3564_S_mosellanaA	13.664	Up	0.000343782	-
Unigene25055_S_mosellanaA	13.6426	Up	0.000107463	-
Unigene40920_S_mosellanaA	13.5577	Up	1.65093e-06	-
Unigene17112_S_mosellanaA	13.5389	Up	5.93543e-05	-
Unigene21659_S_mosellanaA	13.4681	Up	5.93704e-05	-
Unigene41735_S_mosellanaA	13.4631	Up	0.000343861	gi|170041903|ref|XP_001848686.1|/2.17834e-24/conserved hypothetical protein [Culex quinquefasciatus]
Unigene2587_S_mosellanaA	13.4621	Up	1.81838e-05	-
Unigene42060_S_mosellanaA	13.444	Up	1.82001e-05	-
Unigene32504_S_mosellanaA	13.3738	Up	5.93383e-05	-
Unigene25352_S_mosellanaA	13.3117	Up	0.000192879	gi|170030523|ref|XP_001843138.1|/8.13745e-19/conserved hypothetical protein [Culex quinquefasciatus]
Unigene14222_S_mosellanaA	13.2786	Up	8.98366e-07	-
Unigene28304_S_mosellanaA	13.2748	Up	9.95015e-06	gi|307174619|gb|EFN65032.1|/3.29169e-23/hypothetical protein EAG_00552 [Camponotus floridanus]
Unigene23490_S_mosellanaA	13.1621	Up	3.28782e-05	-
Unigene11184_S_mosellanaA	13.1339	Up	0.000107435	gi|307172693|gb|EFN64015.1|/2.58048e-25/hypothetical protein EAG_00896 [Camponotus floridanus]
Unigene10324_S_mosellanaA	13.0685	Up	0.000192832	gi|307172693|gb|EFN64015.1|/2.59214e-33/hypothetical protein EAG_00896 [Camponotus floridanus]
Unigene24047_S_mosellanaA	13.0454	Up	9.95324e-06	gi|270006362|gb|EFA02810.1|/6.50219e-53/dachsous [Tribolium castaneum]
Unigene45096_S_mosellanaA	13.0289	Up	1.81892e-05	-
Unigene14595_S_mosellanaA	12.9889	Up	9.94088e-06	gi|170034647|ref|XP_001845185.1|/9.06457e-24/rapsynoid [Culex quinquefasciatus]
Unigene40503_S_mosellanaA	12.8506	Up	3.00009e-06	-
Unigene39992_S_mosellanaA	12.7241	Up	0.000192926	-
Unigene13361_S_mosellanaA	12.6776	Up	9.94397e-06	gi|189532217|ref|XP_001344185.2|/3.58795e-14/PREDICTED: zinc finger protein 850-like [Danio rerio]
Unigene30375_S_mosellanaA	12.577	Up	5.48293e-06	gi|170047503|ref|XP_001851258.1|/5.47965e-20/cuticle protein [Culex quinquefasciatus]
Unigene39008_S_mosellanaA	12.4733	Up	0.000192973	gi|91086029|ref|XP_973201.1|/1.16045e-07/PREDICTED: similar to origin recognition complex subunit 6 [Tribolium castaneum]
Unigene12083_S_mosellanaA	12.3745	Up	0.000343624	-
Unigene41776_S_mosellanaA	12.3212	Up	0.00034394	gi|198465269|ref|XP_001353570.2|/1.34398e-25/GA19057 [Drosophila pseudoobscura pseudoobscura]
Unigene34833_S_mosellanaA	11.5367	Up	0.000611583	gi|195452208|ref|XP_002073259.1|/4.32106e-51/GK14035 [Drosophila willistoni]
Unigene38479_S_mosellanaA	11.4209	Up	0.000107379	-
Unigene36666_S_mosellanaA	11.4086	Up	8.98693e-07	gi|157109168|ref|XP_001650554.1|/0/hypothetical protein AaeL_AAEL015080 [Aedes aegypti]
Unigene35269_S_mosellanaA	10.3264	Up	3.28688e-05	gi|194750819|ref|XP_001957727.1|/7.03147e-156/GF23883 [Drosophila ananassae]
Unigene44982_S_mosellanaA	6.45193	Up	0.000341604	-
Unigene31917_S_mosellanaA	5.99542	Up	3.70931e-08	-
Unigene29828_S_mosellanaA	5.53285	Up	2.61444e-07	gi|170049630|ref|XP_001857861.1|/1.36774e-133/acidic mammalian chitinase [Culex quinquefasciatus]
Unigene39202_S_mosellanaA	5.39304	Up	0.000204288	gi|114325961|gb|ABI64121.1|/4.02907e-07/insulin-like peptide 6 precursor splice variant A [Aedes aegypti]
Unigene11916_S_mosellanaA	5.36817	Up	0.000119395	gi|195053976|ref|XP_001993902.1|/1.3552e-90/GH22183 [Drosophila grimshawi]
Unigene39080_S_mosellanaA	5.18445	Up	0.000866663	-
Unigene20531_S_mosellanaA	5.14228	Up	0.000549889	-
Unigene21251_S_mosellanaA	5.13001	Up	0.000548564	gi|157109459|ref|XP_001650680.1|/4.94246e-104/hypothetical protein AaeL_AAEL000742 [Aedes aegypti]
Unigene31218_S_mosellanaA	5.067	Up	0.000550009	gi|322784873|gb|EFZ11653.1|/5.64151e-83/hypothetical protein SINV_05226 [Solenopsis invicta]
Unigene22205_S_mosellanaA	4.96355	Up	0.000341841	gi|170065441|ref|XP_001867940.1|/1.19951e-06/cytochrome P450 6B3 [Culex quinquefasciatus]
Unigene39361_S_mosellanaA	4.91069	Up	0.000868102	-
Unigene6002_S_mosellanaA	4.81423	Up	0.000549647	-
Unigene40173_S_mosellanaA	4.59949	Up	0.000549286	-
Unigene38223_S_mosellanaA	4.59949	Up	0.000867742	-
Unigene2404_S_mosellanaA	4.58517	Up	5.00226e-07	gi|307188989|gb|EFN73506.1|/2.29004e-13/Cytochrome P450 9e2 [Camponotus floridanus]
Unigene16435_S_mosellanaA	4.57252	Up	0.000867562	gi|156548876|ref|XP_001606447.1|/4.43805e-49/PREDICTED: histone H2A.J [Nasonia vitripennis]
Unigene21805_S_mosellanaA	4.53863	Up	3.63624e-10	gi|195434503|ref|XP_002065242.1|/2.61937e-56/GK14769 [Drosophila willistoni]
Unigene37492_S_mosellanaA	4.51703	Up	0.000867022	gi|328872232|gb|EGG20599.1|/7.5209e-20/histone H3 [Dictyostelium fasciculatum]
Unigene43243_S_mosellanaA	4.51703	Up	0.000867202	-
Unigene31918_S_mosellanaA	4.50757	Up	0.000549768	-
Unigene17887_S_mosellanaA	4.49289	Up	1.79296e-06	gi|340715365|ref|XP_003396185.1|/1.63743e-85/PREDICTED: RNA-binding protein MEX3B-like [Bombus terrestris]
Unigene30660_S_mosellanaA	4.48846	Up	0.000341289	-
Unigene13244_S_mosellanaA	4.42957	Up	0.000119365	gi|170069183|ref|XP_001869138.1|/7.77976e-14/cytochrome P450 6B1 [Culex quinquefasciatus]
Unigene24814_S_mosellanaA	4.42957	Up	0.000866842	gi|157118393|ref|XP_001659093.1|/1.00512e-68/WNT3 precursor, putative [Aedes aegypti]
Unigene39110_S_mosellanaA	4.42203	Up	3.81658e-05	gi|75911595|gb|ABA29653.1|/4.40597e-117/carboxypeptidase A [Mayetiola destructor]
Unigene2055_S_mosellanaA	4.40939	Up	0.000549045	gi|328703640|ref|XP_001945146.2|/9.58123e-18/PREDICTED: transcription factor Sp9-like isoform 1 [Acyrthosiphon pisum]
Unigene11584_S_mosellanaA	4.40939	Up	0.000548805	-
Unigene24940_S_mosellanaA	4.39919	Up	0.000867922	-
Unigene863_S_mosellanaA	4.39919	Up	0.000867382	-
Unigene2751_S_mosellanaA	4.31628	Up	2.61342e-07	gi|158287833|ref|XP_563963.3|/9.08181e-23/AGAP010966-PA [Anopheles gambiae str. PEST]
Unigene44830_S_mosellanaA	4.30404	Up	0.000866305	-
Unigene1088_S_mosellanaA	4.30404	Up	0.000866485	-
Unigene15044_S_mosellanaA	4.30404	Up	0.000549406	gi|312373946|gb|EFR21610.1|/1.28192e-132/hypothetical protein AND_16774 [Anopheles darlingi]
Unigene12456_S_mosellanaA	4.29746	Up	1.15182e-05	gi|270014040|gb|EFA10488.1|/7.39672e-86/hypothetical protein TcasGA2_TC012734 [Tribolium castaneum]
Unigene6228_S_mosellanaA	4.28201	Up	0.000548685	gi|195388930|ref|XP_002053131.1|/2.01393e-110/GJ23510 [Drosophila virilis]
Unigene29968_S_mosellanaA	4.27087	Up	0.000866126	gi|157130486|ref|XP_001661894.1|/2.85173e-103/hypothetical protein AaeL_AAEL011762 [Aedes aegypti]
Unigene993_S_mosellanaA	4.23692	Up	0.000865948	gi|170060657|ref|XP_001865899.1|/4.18544e-95/wd-repeat protein [Culex quinquefasciatus]
Unigene38061_S_mosellanaA	4.21964	Up	0.000341762	gi|170046023|ref|XP_001850585.1|/0/DNA replication licensing factor Mcm6 [Culex quinquefasciatus]
Unigene37376_S_mosellanaA	4.19824	Up	2.1096e-05	gi|49472800|gb|AAT66249.1|/6.83685e-83/trypsin precursor [Mayetiola destructor]
Unigene33728_S_mosellanaA	4.19038	Up	0.000549527	gi|195432500|ref|XP_002064261.1|/9.65407e-67/GK19794 [Drosophila willistoni]
Unigene31277_S_mosellanaA	4.19038	Up	0.000549166	-
Unigene17048_S_mosellanaA	4.13528	Up	9.44017e-07	gi|289743939|gb|ADD20717.1|/4.65226e-59/dUTPase [Glossina morsitans morsitans]
Unigene36386_S_mosellanaA	4.10309	Up	4.38886e-12	-
Unigene4065_S_mosellanaA	4.09253	Up	0.000865631	-
Unigene18954_S_mosellanaA	4.09253	Up	0.00086581	gi|91086861|ref|XP_966333.1|/1.10919e-18/PREDICTED: similar to cuticular protein [Tribolium castaneum]
Unigene36225_S_mosellanaA	4.09253	Up	0.000341368	gi|195170653|ref|XP_002026126.1|/2.24162e-19/GL16080 [Drosophila persimilis]
Unigene12118_S_mosellanaA	4.05406	Up	0.000865131	-
Unigene34549_S_mosellanaA	4.05406	Up	0.00034192	-
CL481.Contig1_S_mosellanaA	4.05406	Up	0.00086531	gi|157124956|ref|XP_001654182.1|/1.9572e-38/hypothetical protein AaeL_AAEL010049 [Aedes aegypti]
Unigene15491_S_mosellanaA	4.05406	Up	0.000865489	-
Unigene12352_S_mosellanaA	4.04624	Up	0.000204041	-
Unigene33998_S_mosellanaA	4.03575	Up	5.00984e-07	gi|157130798|ref|XP_001662017.1|/0/citron ser/thr kinase [Aedes aegypti]
Unigene24752_S_mosellanaA	3.99435	Up	0.000341683	-
Unigene23091_S_mosellanaA	3.97389	Up	0.000865137	-
Unigene2098_S_mosellanaA	3.96008	Up	0.000548925	-
Unigene6025_S_mosellanaA	3.95313	Up	0	gi|170035725|ref|XP_001845718.1|/8.51239e-08/guanylyl cyclase receptor [Culex quinquefasciatus]
Unigene16572_S_mosellanaA	3.953	Up	1.92783e-11	-
Unigene14468_S_mosellanaA	3.93705	Up	6.35808e-12	-
Unigene12818_S_mosellanaA	3.91069	Up	0.00034121	-
Unigene7134_S_mosellanaA	3.9035	Up	0.000119334	-
Unigene4448_S_mosellanaA	3.889	Up	0.000865555	gi|328702013|ref|XP_003241778.1|/2.65564e-25/PREDICTED: hypothetical protein LOC100573291 [Acyrthosiphon pisum]
Unigene34991_S_mosellanaA	3.87703	Up	6.23839e-06	gi|157119629|ref|XP_001653425.1|/0/anillin/rhotekin (rtkn) [Aedes aegypti]
Unigene37493_S_mosellanaA	3.87208	Up	1.61287e-12	gi|195382761|ref|XP_002050097.1|/1.17892e-11/GJ21953 [Drosophila virilis]
Unigene15617_S_mosellanaA	3.8446	Up	3.81981e-05	-
Unigene3818_S_mosellanaA	3.8446	Up	0.000866065	gi|170050987|ref|XP_001861560.1|/5.12682e-10/conserved hypothetical protein [Culex quinquefasciatus]
Unigene5370_S_mosellanaA	3.8295	Up	3.33909e-06	gi|170065441|ref|XP_001867940.1|/2.47321e-20/cytochrome P450 6B3 [Culex quinquefasciatus]
Unigene12336_S_mosellanaA	3.81861	Up	9.44701e-07	gi|195434503|ref|XP_002065242.1|/1.25216e-131/GK14769 [Drosophila willistoni]
Unigene7269_S_mosellanaA	3.81257	Up	3.54836e-12	-
Unigene4436_S_mosellanaA	3.7988	Up	0.000867117	gi|157133583|ref|XP_001656260.1|/2.51024e-09/hypothetical protein AaeL_AAEL012804 [Aedes aegypti]
Unigene4955_S_mosellanaA	3.76347	Up	3.81873e-05	-
Unigene11875_S_mosellanaA	3.75149	Up	6.78145e-05	-
Unigene14698_S_mosellanaA	3.75149	Up	2.10898e-05	gi|195128071|ref|XP_002008489.1|/2.76262e-63/GI13526 [Drosophila mojavensis]
Unigene26267_S_mosellanaA	3.75149	Up	0.00086788	-
Unigene36610_S_mosellanaA	3.75149	Up	6.24241e-06	gi|157130604|ref|XP_001661938.1|/0/DNA replication licensing factor MCM3 [Aedes aegypti]
Unigene21109_S_mosellanaA	3.74874	Up	4.70663e-12	-
Unigene20789_S_mosellanaA	3.7311	Up	3.71092e-08	gi|157132487|ref|XP_001662586.1|/0/myosin x [Aedes aegypti]
Unigene756_S_mosellanaA	3.70259	Up	0.000871436	-
Unigene11560_S_mosellanaA	3.68591	Up	0.000548464	-
Unigene40299_S_mosellanaA	3.67749	Up	0.000341447	gi|118777351|ref|XP_560429.2|/9.63205e-16/AGAP009450-PA [Anopheles gambiae str. PEST]
Unigene25571_S_mosellanaA	3.66903	Up	0.000119457	-
Unigene34189_S_mosellanaA	3.65196	Up	2.11085e-05	gi|170050191|ref|XP_001859617.1|/5.85434e-71/regulator of cytokinesis 1 prc1 [Culex quinquefasciatus]
Unigene13145_S_mosellanaA	3.65196	Up	0.000341525	gi|170047239|ref|XP_001851138.1|/2.4169e-55/disconnected protein [Culex quinquefasciatus]
Unigene34860_S_mosellanaA	3.65196	Up	0.000876949	gi|194759468|ref|XP_001961969.1|/0/GF14672 [Drosophila ananassae]
Unigene2566_S_mosellanaA	3.59949	Up	0.000887278	-
Unigene42595_S_mosellanaA	3.59003	Up	1.36667e-07	gi|157131923|ref|XP_001655973.1|/5.75574e-80/brain chitinase and chia [Aedes aegypti]
Unigene19046_S_mosellanaA	3.58877	Up	5.00037e-07	gi|170050626|ref|XP_001861395.1|/3.61657e-87/cyclin b [Culex quinquefasciatus]
Unigene23571_S_mosellanaA	3.58157	Up	0.000548428	-
Unigene18436_S_mosellanaA	3.57967	Up	3.71254e-08	gi|195129705|ref|XP_002009296.1|/0/GI11323 [Drosophila mojavensis]
Unigene12555_S_mosellanaA	3.54504	Up	0.000907034	-
Unigene8658_S_mosellanaA	3.54504	Up	0.000204239	gi|157126851|ref|XP_001660977.1|/0/ribonucleoside-diphosphate reductase large chain [Aedes aegypti]
Unigene1031_S_mosellanaA	3.54504	Up	0.00020409	gi|157108477|ref|XP_001650243.1|/9.30752e-88/cadherin [Aedes aegypti]
Unigene15295_S_mosellanaA	3.54504	Up	0.000548389	-
Unigene28020_S_mosellanaA	3.50757	Up	0.000548412	-
Unigene10708_S_mosellanaA	3.48846	Up	0.000942003	-
Unigene5268_S_mosellanaA	3.48846	Up	0.000942196	-
Unigene40291_S_mosellanaA	3.48846	Up	0.000941811	-
Unigene34532_S_mosellanaA	3.46626	Up	0	gi|194755351|ref|XP_001959955.1|/6.84905e-92/GF13130 [Drosophila ananassae]
Unigene42950_S_mosellanaA	3.45931	Up	0.000341135	gi|195476778|ref|XP_002086240.1|/3.19122e-11/GE22989 [Drosophila yakuba]
Unigene25545_S_mosellanaA	3.45931	Up	0.000341057	-
Unigene17025_S_mosellanaA	3.44664	Up	6.78327e-05	gi|157129510|ref|XP_001655402.1|/2.38531e-27/hypothetical protein AaeL_AAEL011506 [Aedes aegypti]
Unigene37612_S_mosellanaA	3.44452	Up	3.81765e-05	gi|170030652|ref|XP_001843202.1|/8.06225e-107/M-phase inducer phosphatase 2 [Culex quinquefasciatus]
Unigene6524_S_mosellanaA	3.42957	Up	0.000204189	gi|170043292|ref|XP_001849327.1|/2.72827e-117/neprilysin [Culex quinquefasciatus]
Unigene15632_S_mosellanaA	3.42957	Up	0.000204338	-
Unigene12455_S_mosellanaA	3.42957	Up	0.000548982	-
Unigene37429_S_mosellanaA	3.41446	Up	3.8155e-05	gi|157126851|ref|XP_001660977.1|/1.12962e-20/ribonucleoside-diphosphate reductase large chain [Aedes aegypti]
Unigene14314_S_mosellanaA	3.39919	Up	0.000340909	-
Unigene31839_S_mosellanaA	3.39919	Up	0.000340987	-
Unigene24782_S_mosellanaA	3.38892	Up	0.000119426	gi|195431674|ref|XP_002063853.1|/1.83069e-13/GK15893 [Drosophila willistoni]
Unigene5561_S_mosellanaA	3.38892	Up	0.000549636	-
Unigene43752_S_mosellanaA	3.38066	Up	0.00020414	gi|195150887|ref|XP_002016382.1|/2.1288e-28/GL11545 [Drosophila persimilis]
Unigene20879_S_mosellanaA	3.35557	Up	1.15147e-05	-
Unigene31113_S_mosellanaA	3.3471	Up	0.00055063	-
Unigene36514_S_mosellanaA	3.34069	Up	1.04074e-12	-
Unigene38861_S_mosellanaA	3.30404	Up	0.000552394	-
Unigene22184_S_mosellanaA	3.30404	Up	3.81443e-05	gi|333468931|gb|EAA08939.5|/0/AGAP003703-PA [Anopheles gambiae str. PEST]
Unigene2471_S_mosellanaA	3.30404	Up	3.3402e-06	-
Unigene30611_S_mosellanaA	3.30404	Up	0.000340884	-
Unigene33635_S_mosellanaA	3.30404	Up	0.000552515	gi|157118142|ref|XP_001659028.1|/3.34593e-55/elongase, putative [Aedes aegypti]
Unigene18183_S_mosellanaA	3.29667	Up	0	-
Unigene36694_S_mosellanaA	3.27087	Up	0.000340854	gi|28571827|ref|NP_788716.1|/6.03657e-115/CG33110 [Drosophila melanogaster]
Unigene21558_S_mosellanaA	3.25964	Up	0.000555789	-
Unigene39884_S_mosellanaA	3.25964	Up	0.000555426	-
Unigene11912_S_mosellanaA	3.25964	Up	0.000555547	-
Unigene20698_S_mosellanaA	3.25964	Up	2.11147e-05	gi|125774013|ref|XP_001358265.1|/8.47391e-162/GA13892 [Drosophila pseudoobscura pseudoobscura]
Unigene23602_S_mosellanaA	3.25964	Up	0.000555668	gi|170032323|ref|XP_001844031.1|/1.69325e-106/cadherin EGF LAG seven-pass G-type receptor 1 [Culex quinquefasciatus]
Unigene9620_S_mosellanaA	3.2506	Up	0.000203994	-
Unigene8448_S_mosellanaA	3.23692	Up	0.00034086	gi|66825665|ref|XP_646187.1|/4.70489e-07/hypothetical protein DDB_G0269684 [Dictyostelium discoideum AX4]
Unigene33694_S_mosellanaA	3.22312	Up	5.00604e-07	gi|24645774|ref|NP_524308.2|/0/minichromosome maintenance 5 [Drosophila melanogaster]
Unigene23749_S_mosellanaA	3.21384	Up	0.000561608	gi|340712511|ref|XP_003394802.1|/3.11376e-23/PREDICTED: c3 and PZP-like alpha-2-macroglobulin domain-containing protein 8-like isoform 2 [Bombus terrestris]
Unigene7892_S_mosellanaA	3.20535	Up	6.24442e-06	gi|195120247|ref|XP_002004640.1|/3.80021e-34/GI19498 [Drosophila mojavensis]
Unigene31659_S_mosellanaA	3.19909	Up	1.21863e-12	-
Unigene13039_S_mosellanaA	3.1951	Up	0.00020395	gi|126364342|dbj|BAF47908.1|/1.87217e-28/acid phosphatase [Drosophila virilis]
Unigene7376_S_mosellanaA	3.18801	Up	3.83328e-12	gi|94469360|gb|ABF18529.1|/2.92215e-40/neurexin domain-containing protein [Aedes aegypti]
Unigene18791_S_mosellanaA	3.17612	Up	4.99848e-07	gi|195112969|ref|XP_002001044.1|/8.59476e-121/GI22195 [Drosophila mojavensis]
CL362.Contig1_S_mosellanaA	3.1723	Up	6.75695e-11	-
Unigene31291_S_mosellanaA	3.16653	Up	0.000572146	gi|170073697|ref|XP_001870417.1|/4.06749e-125/serine/threonine-protein kinase 6 [Culex quinquefasciatus]
Unigene30756_S_mosellanaA	3.16653	Up	0.000203904	-
Unigene39504_S_mosellanaA	3.13411	Up	2.11022e-05	gi|333469205|gb|EAA09155.6|/1.96512e-170/AGAP004572-PA [Anopheles gambiae str. PEST]
Unigene35089_S_mosellanaA	3.11762	Up	0.00059187	gi|333469889|gb|EAA00974.5|/1.03806e-10/AGAP001929-PA [Anopheles gambiae str. PEST]
Unigene38874_S_mosellanaA	3.11762	Up	0.000591998	gi|157115149|ref|XP_001658134.1|/2.17909e-113/hypothetical protein AaeL_AAEL007105 [Aedes aegypti]
Unigene2717_S_mosellanaA	3.11762	Up	0.000591614	-
Unigene33765_S_mosellanaA	3.11762	Up	0.000591742	gi|195384441|ref|XP_002050926.1|/5.57273e-43/GJ19929 [Drosophila virilis]
Unigene1358_S_mosellanaA	3.10764	Up	0.00020388	-
Unigene20600_S_mosellanaA	3.10764	Up	0.000203831	gi|157131858|ref|XP_001662343.1|/2.31028e-132/hypothetical protein AaeL_AAEL012236 [Aedes aegypti]
Unigene18657_S_mosellanaA	3.10488	Up	0	-
Unigene18517_S_mosellanaA	3.10334	Up	9.85957e-09	gi|195398265|ref|XP_002057743.1|/2.27081e-158/GJ17933 [Drosophila virilis]
Unigene44311_S_mosellanaA	3.10334	Up	6.77966e-05	-
Unigene21488_S_mosellanaA	3.09253	Up	0.000342229	-
Unigene31886_S_mosellanaA	3.07002	Up	1.36777e-07	gi|157119398|ref|XP_001659396.1|/2.94295e-75/UDP-galactose transporter [Aedes aegypti]
Unigene20168_S_mosellanaA	3.067	Up	0.000622088	gi|195024823|ref|XP_001985943.1|/8.24836e-135/GH20813 [Drosophila grimshawi]
Unigene27559_S_mosellanaA	3.067	Up	0.000622221	-
Unigene12344_S_mosellanaA	3.06571	Up	0	-
Unigene12567_S_mosellanaA	3.05406	Up	0.000343302	gi|195570392|ref|XP_002103191.1|/3.40769e-79/GD20292 [Drosophila simulans]
Unigene33553_S_mosellanaA	3.05406	Up	0.000343223	-
Unigene6634_S_mosellanaA	3.05176	Up	1.36722e-07	gi|157126003|ref|XP_001654488.1|/4.7893e-75/hypothetical protein AaeL_AAEL010377 [Aedes aegypti]
Unigene28367_S_mosellanaA	3.04624	Up	0.000203858	-
Unigene37627_S_mosellanaA	3.04624	Up	0.000203759	gi|58390909|ref|XP_318063.2|/9.66266e-22/AGAP004753-PA [Anopheles gambiae str. PEST]
Unigene44248_S_mosellanaA	3.04624	Up	0.000203808	gi|170034647|ref|XP_001845185.1|/1.49216e-28/rapsynoid [Culex quinquefasciatus]
Unigene20148_S_mosellanaA	3.02285	Up	0	-
Unigene34972_S_mosellanaA	3.02145	Up	1.20997e-11	-
Unigene2228_S_mosellanaA	3.01453	Up	3.63431e-10	gi|195376525|ref|XP_002047047.1|/3.4377e-09/GJ12142 [Drosophila virilis]
Unigene34411_S_mosellanaA	3.01453	Up	0.000678778	-
Unigene9756_S_mosellanaA	3.01453	Up	0.000678634	gi|195022723|ref|XP_001985629.1|/3.09335e-26/GH14400 [Drosophila grimshawi]
Unigene30011_S_mosellanaA	3.01453	Up	0.000203792	-
Unigene44898_S_mosellanaA	3.01453	Up	0.000203742	-
Unigene14407_S_mosellanaA	3.01453	Up	0.000344835	-
Unigene14672_S_mosellanaA	3.01453	Up	0.000678921	-
Unigene10787_S_mosellanaA	3.01453	Up	0.000344756	gi|157103173|ref|XP_001647854.1|/5.72076e-09/three prime repair exonuclease 1, putative [Aedes aegypti]
Unigene36702_S_mosellanaA	3.0056	Up	3.94038e-12	gi|195109618|ref|XP_001999380.1|/0/GI24477 [Drosophila mojavensis]
Unigene39606_S_mosellanaA	3.00343	Up	5.77346e-11	gi|333467093|gb|EDO64339.2|/3.11876e-24/AGAP000352-PA [Anopheles gambiae str. PEST]
Unigene2569_S_mosellanaA	2.99841	Up	1.15253e-05	-
Unigene41443_S_mosellanaA	2.99841	Up	1.15218e-05	-
Unigene21428_S_mosellanaA	2.99435	Up	3.82089e-05	gi|170032323|ref|XP_001844031.1|/5.15796e-101/cadherin EGF LAG seven-pass G-type receptor 1 [Culex quinquefasciatus]
Unigene4903_S_mosellanaA	2.97389	Up	0.000347718	-
Unigene42999_S_mosellanaA	2.96008	Up	0.000776826	-
Unigene4994_S_mosellanaA	2.96008	Up	0.000776989	-
Unigene20665_S_mosellanaA	2.96008	Up	0.0007765	-
Unigene10338_S_mosellanaA	2.96008	Up	0.000777152	-
Unigene13587_S_mosellanaA	2.96008	Up	0.000776663	-
Unigene39786_S_mosellanaA	2.93976	Up	6.2404e-06	gi|157117156|ref|XP_001652962.1|/6.07055e-83/tyrosine protein kinase with ig domain [Aedes aegypti]
Unigene34241_S_mosellanaA	2.93207	Up	0.000353694	gi|157104474|ref|XP_001648424.1|/6.24457e-142/DNA primase [Aedes aegypti]
Unigene26279_S_mosellanaA	2.91499	Up	0.000204374	gi|170050987|ref|XP_001861560.1|/2.63056e-22/conserved hypothetical protein [Culex quinquefasciatus]
Unigene41982_S_mosellanaA	2.9035	Up	0.000933599	-
Unigene40317_S_mosellanaA	2.9035	Up	0.000933217	-
Unigene13234_S_mosellanaA	2.9035	Up	0.000933408	gi|158285451|ref|XP_308320.4|/9.7085e-83/AGAP007560-PA [Anopheles gambiae str. PEST]
Unigene31711_S_mosellanaA	2.89523	Up	9.43333e-07	-
Unigene31055_S_mosellanaA	2.89191	Up	5.00794e-07	-
Unigene20481_S_mosellanaA	2.889	Up	0.000363903	gi|312374449|gb|EFR22003.1|/6.84058e-10/hypothetical protein AND_15902 [Anopheles darlingi]
Unigene2693_S_mosellanaA	2.88502	Up	5.06291e-09	gi|157117156|ref|XP_001652962.1|/1.83906e-70/tyrosine protein kinase with ig domain [Aedes aegypti]
Unigene20312_S_mosellanaA	2.88144	Up	1.14266e-12	-
Unigene39133_S_mosellanaA	2.88023	Up	0.000204468	-
Unigene11821_S_mosellanaA	2.88023	Up	1.15289e-05	-
Unigene39697_S_mosellanaA	2.86195	Up	2.53736e-12	-
Unigene42460_S_mosellanaA	2.85658	Up	5.00415e-07	-
Unigene1752_S_mosellanaA	2.8446	Up	3.81344e-05	gi|195383702|ref|XP_002050565.1|/4.49255e-81/GJ22222 [Drosophila virilis]
Unigene25226_S_mosellanaA	2.8446	Up	2.10836e-05	-
Unigene24579_S_mosellanaA	2.8446	Up	0.000381531	-
Unigene27348_S_mosellanaA	2.8446	Up	0.00020553	-
Unigene35139_S_mosellanaA	2.81861	Up	6.77974e-05	-
Unigene37057_S_mosellanaA	2.81423	Up	3.24641e-11	-
Unigene35508_S_mosellanaA	2.81423	Up	0.000119575	gi|170035245|ref|XP_001845481.1|/1.50476e-170/leucine-rich transmembrane protein [Culex quinquefasciatus]
Unigene18858_S_mosellanaA	2.81304	Up	0	gi|170039432|ref|XP_001847538.1|/0/disulfide isomerase [Culex quinquefasciatus]
Unigene17315_S_mosellanaA	2.80808	Up	1.15112e-05	gi|195162177|ref|XP_002021932.1|/1.26458e-12/GL14260 [Drosophila persimilis]
Unigene17583_S_mosellanaA	2.7988	Up	0.000410621	gi|340727960|ref|XP_003402301.1|/1.03304e-98/PREDICTED: putative serine/threonine-protein kinase haspin homolog [Bombus terrestris]
Unigene40192_S_mosellanaA	2.7988	Up	3.81251e-05	gi|157120352|ref|XP_001653621.1|/1.60887e-110/regulator of telomere elongation helicase 1 rtel1 [Aedes aegypti]
Unigene21740_S_mosellanaA	2.7988	Up	0.000410528	gi|194867252|ref|XP_001972030.1|/1.39949e-79/GG14107 [Drosophila erecta]
Unigene2051_S_mosellanaA	2.7988	Up	0.000410714	gi|158287220|ref|XP_309312.4|/1.40249e-119/AGAP011338-PA [Anopheles gambiae str. PEST]
Unigene28642_S_mosellanaA	2.7988	Up	0.000410807	-
Unigene31244_S_mosellanaA	2.79214	Up	6.77924e-05	-
Unigene2332_S_mosellanaA	2.75149	Up	3.81179e-05	-
Unigene7485_S_mosellanaA	2.75149	Up	9.44359e-07	-
Unigene41889_S_mosellanaA	2.73213	Up	0.000215396	gi|194741986|ref|XP_001953490.1|/5.69087e-18/GF17784 [Drosophila ananassae]
Unigene22946_S_mosellanaA	2.72725	Up	3.81113e-05	gi|270017248|gb|EFA13694.1|/1.05239e-34/hypothetical protein TcasGA2_TC002041 [Tribolium castaneum]
Unigene1497_S_mosellanaA	2.72261	Up	5.68121e-13	-
Unigene20275_S_mosellanaA	2.72235	Up	1.92158e-08	gi|195330770|ref|XP_002032076.1|/0/GM23713 [Drosophila sechellia]
Unigene11759_S_mosellanaA	2.71907	Up	0.000120604	gi|195390478|ref|XP_002053895.1|/2.19749e-117/GJ23087 [Drosophila virilis]
Unigene44536_S_mosellanaA	2.71907	Up	1.91548e-10	gi|195434503|ref|XP_002065242.1|/2.01968e-164/GK14769 [Drosophila willistoni]
Unigene20072_S_mosellanaA	2.70259	Up	3.81074e-05	-
Unigene30202_S_mosellanaA	2.70259	Up	0.000539251	-
Unigene11088_S_mosellanaA	2.70259	Up	0.000539489	-
Unigene30505_S_mosellanaA	2.70259	Up	0.00053937	gi|58386788|ref|XP_315055.2|/2.47441e-49/AGAP004957-PA [Anopheles gambiae str. PEST]
Unigene39745_S_mosellanaA	2.70259	Up	3.34132e-06	-
Unigene990_S_mosellanaA	2.6926	Up	0.000224322	gi|195498574|ref|XP_002096581.1|/0/GE24967 [Drosophila yakuba]
Unigene36638_S_mosellanaA	2.68895	Up	6.23641e-06	gi|195503159|ref|XP_002098534.1|/1.57929e-162/GE10426 [Drosophila yakuba]
Unigene17542_S_mosellanaA	2.68155	Up	4.88664e-12	gi|118782571|ref|XP_312362.3|/5.83675e-82/AGAP002575-PA [Anopheles gambiae str. PEST]
Unigene40241_S_mosellanaA	2.67749	Up	3.81077e-05	-
Unigene20730_S_mosellanaA	2.66773	Up	1.79233e-06	-
Unigene35201_S_mosellanaA	2.65196	Up	1.15081e-05	gi|194864779|ref|XP_001971103.1|/0/GG14613 [Drosophila erecta]
Unigene16233_S_mosellanaA	2.65196	Up	3.81156e-05	-
Unigene13158_S_mosellanaA	2.65196	Up	0.000238484	gi|333470568|gb|EAA01057.5|/6.09507e-19/AGAP001106-PA [Anopheles gambiae str. PEST]
Unigene7857_S_mosellanaA	2.65196	Up	0.000123085	-
Unigene9707_S_mosellanaA	2.65196	Up	0.000662391	gi|157129598|ref|XP_001655412.1|/1.17718e-22/metalloproteinase, putative [Aedes aegypti]
Unigene10151_S_mosellanaA	2.65196	Up	0.000661969	-
Unigene28078_S_mosellanaA	2.65196	Up	0.00066225	-
Unigene24173_S_mosellanaA	2.65196	Up	0.000238541	-
Unigene1731_S_mosellanaA	2.65196	Up	0.000662109	-
Unigene21307_S_mosellanaA	2.63187	Up	1.96547e-11	gi|194902196|ref|XP_001980635.1|/5.85395e-122/GG17738 [Drosophila erecta]
Unigene15006_S_mosellanaA	2.62596	Up	3.81361e-05	-
Unigene44846_S_mosellanaA	2.62071	Up	0	-
Unigene43830_S_mosellanaA	2.61719	Up	0.00012551	-
Unigene7195_S_mosellanaA	2.61399	Up	5.0653e-09	gi|157131294|ref|XP_001662179.1|/0/kinesin-like protein KIF23 (mitotic kinesin-like protein 1) (kinesin-like protein 5) [Aedes aegypti]
Unigene18656_S_mosellanaA	2.61014	Up	0.000262098	gi|170028540|ref|XP_001842153.1|/3.57439e-111/cyclin e [Culex quinquefasciatus]
Unigene3250_S_mosellanaA	2.61014	Up	0.00026216	-
Unigene28448_S_mosellanaA	2.60542	Up	7.16607e-08	gi|195398554|ref|XP_002057886.1|/5.66298e-65/GJ17852 [Drosophila virilis]
Unigene35037_S_mosellanaA	2.6036	Up	1.7917e-06	gi|340716931|ref|XP_003396944.1|/5.15293e-40/PREDICTED: hypothetical protein LOC100651684 [Bombus terrestris]
Unigene12682_S_mosellanaA	2.59949	Up	0.000871302	-
Unigene30646_S_mosellanaA	2.59949	Up	3.8177e-05	gi|170031760|ref|XP_001843752.1|/1.06222e-24/septin interacting protein [Culex quinquefasciatus]
Unigene40187_S_mosellanaA	2.59949	Up	0.000871482	-
Unigene38996_S_mosellanaA	2.59593	Up	5.01174e-07	gi|195015213|ref|XP_001984158.1|/2.47533e-124/GH16282 [Drosophila grimshawi]
Unigene16311_S_mosellanaA	2.59538	Up	5.98619e-11	-
Unigene36381_S_mosellanaA	2.59235	Up	1.01422e-11	-
Unigene2191_S_mosellanaA	2.59184	Up	9.43675e-07	gi|312371100|gb|EFR19362.1|/1.16007e-33/hypothetical protein AND_22635 [Anopheles darlingi]
Unigene41970_S_mosellanaA	2.59184	Up	6.89103e-05	gi|242006062|ref|XP_002423875.1|/1.14024e-71/zinc finger protein SLUG, putative [Pediculus humanus corporis]
Unigene20365_S_mosellanaA	2.59184	Up	6.88919e-05	gi|170027981|ref|XP_001841875.1|/2.17484e-161/replication factor C subunit 2 [Culex quinquefasciatus]
Unigene12589_S_mosellanaA	2.58877	Up	0	-
Unigene20483_S_mosellanaA	2.57252	Up	1.28413e-11	gi|157118805|ref|XP_001653269.1|/0/cadherin [Aedes aegypti]
Unigene35086_S_mosellanaA	2.56707	Up	0.000300657	gi|158295135|ref|XP_316032.4|/6.4635e-70/AGAP005990-PA [Anopheles gambiae str. PEST]
Unigene5902_S_mosellanaA	2.55885	Up	1.28052e-11	gi|17647617|ref|NP_523984.1|/0/minichromosome maintenance 7 [Drosophila melanogaster]
Unigene36686_S_mosellanaA	2.55356	Up	1.79109e-06	gi|157125939|ref|XP_001654457.1|/7.78481e-173/racgtpase-activating protein [Aedes aegypti]
Unigene38602_S_mosellanaA	2.55156	Up	1.36888e-07	gi|195375420|ref|XP_002046499.1|/1.6036e-62/GJ12459 [Drosophila virilis]
Unigene8778_S_mosellanaA	2.55087	Up	3.71416e-08	gi|157138123|ref|XP_001664137.1|/1.30689e-127/chromatin assembly factor i P60 subunit [Aedes aegypti]
Unigene35109_S_mosellanaA	2.55032	Up	9.85503e-09	gi|170029890|ref|XP_001842824.1|/2.94096e-133/cell division protein kinase 2 [Culex quinquefasciatus]
Unigene16039_S_mosellanaA	2.54504	Up	1.15109e-05	-
Unigene28006_S_mosellanaA	2.54504	Up	1.255e-12	gi|333467816|gb|EAA08010.4|/1.95165e-48/AGAP002913-PA [Anopheles gambiae str. PEST]
Unigene20161_S_mosellanaA	2.54504	Up	0.000136509	gi|170068690|ref|XP_001868962.1|/3.21985e-25/conserved hypothetical protein [Culex quinquefasciatus]
Unigene44279_S_mosellanaA	2.5385	Up	1.36833e-07	-
Unigene34331_S_mosellanaA	2.53763	Up	5.01364e-07	gi|158285679|ref|XP_308414.4|/0/AGAP007423-PA [Anopheles gambiae str. PEST]
Unigene34557_S_mosellanaA	2.53648	Up	1.79047e-06	-
Unigene6268_S_mosellanaA	2.53489	Up	2.6301e-11	-
Unigene2655_S_mosellanaA	2.53266	Up	2.11345e-05	gi|170032323|ref|XP_001844031.1|/1.08793e-47/cadherin EGF LAG seven-pass G-type receptor 1 [Culex quinquefasciatus]
Unigene39539_S_mosellanaA	2.5291	Up	7.09312e-05	gi|157106845|ref|XP_001649509.1|/1.62648e-105/condensin [Aedes aegypti]
Unigene21419_S_mosellanaA	2.52268	Up	0.000362069	-
Unigene33927_S_mosellanaA	2.51703	Up	3.85606e-05	gi|18859929|ref|NP_573239.1|/4.73767e-72/CG8173 [Drosophila melanogaster]
Unigene20098_S_mosellanaA	2.51446	Up	6.23639e-06	gi|198466080|ref|XP_002135101.1|/2.74454e-60/GA23864 [Drosophila pseudoobscura pseudoobscura]
Unigene38465_S_mosellanaA	2.51446	Up	6.23439e-06	-
Unigene8240_S_mosellanaA	2.50757	Up	2.11634e-05	gi|157124131|ref|XP_001654035.1|/1.59804e-11/geminin, putative [Aedes aegypti]
Unigene39901_S_mosellanaA	2.50172	Up	1.78988e-06	-
Unigene39774_S_mosellanaA	2.49861	Up	6.36311e-12	-
Unigene12412_S_mosellanaA	2.49805	Up	1.33814e-09	-
Unigene17045_S_mosellanaA	2.49774	Up	1.96416e-11	gi|157106551|ref|XP_001649373.1|/1.67993e-109/hypothetical protein AaeL_AAEL004572 [Aedes aegypti]
Unigene34048_S_mosellanaA	2.49668	Up	7.29822e-05	gi|170051070|ref|XP_001861598.1|/8.95915e-63/conserved hypothetical protein [Culex quinquefasciatus]
Unigene38478_S_mosellanaA	2.49668	Up	7.29628e-05	-
Unigene42991_S_mosellanaA	2.49668	Up	7.30017e-05	-
Unigene18776_S_mosellanaA	2.49597	Up	2.80798e-12	gi|157103589|ref|XP_001648045.1|/5.80171e-09/secretory Phospholipase A2, putative [Aedes aegypti]
Unigene44534_S_mosellanaA	2.4937	Up	6.2337e-06	gi|170032323|ref|XP_001844031.1|/0/cadherin EGF LAG seven-pass G-type receptor 1 [Culex quinquefasciatus]
Unigene34168_S_mosellanaA	2.48846	Up	1.92245e-08	gi|158298698|ref|XP_318878.3|/3.52242e-172/AGAP009783-PA [Anopheles gambiae str. PEST]
Unigene18370_S_mosellanaA	2.48401	Up	1.61436e-12	-
Unigene37009_S_mosellanaA	2.48203	Up	2.12187e-05	gi|170051025|ref|XP_001861577.1|/2.72152e-135/thymidylate synthase [Culex quinquefasciatus]
Unigene31827_S_mosellanaA	2.48203	Up	7.16003e-08	gi|195450759|ref|XP_002072620.1|/1.92203e-33/GK13592 [Drosophila willistoni]
Unigene37233_S_mosellanaA	2.48123	Up	1.28142e-11	gi|157133332|ref|XP_001662838.1|/3.18919e-80/hypothetical protein AaeL_AAEL012725 [Aedes aegypti]
Unigene12767_S_mosellanaA	2.47687	Up	4.99662e-07	-
Unigene41550_S_mosellanaA	2.47687	Up	0.000463436	gi|270013391|gb|EFA09839.1|/1.8775e-80/hypothetical protein TcasGA2_TC011986 [Tribolium castaneum]
Unigene7313_S_mosellanaA	2.47687	Up	0.000463333	gi|195393330|ref|XP_002055307.1|/0/GJ18862 [Drosophila virilis]
Unigene9933_S_mosellanaA	2.47687	Up	0.00046354	gi|157131252|ref|XP_001655838.1|/7.0651e-35/secreted modular calcium-binding protein [Aedes aegypti]
Unigene3778_S_mosellanaA	2.4691	Up	0.000165643	-
Unigene25175_S_mosellanaA	2.4691	Up	0.000165602	-
Unigene17681_S_mosellanaA	2.46351	Up	7.63136e-05	gi|157135218|ref|XP_001663434.1|/0/importin beta-1 [Aedes aegypti]
Unigene2478_S_mosellanaA	2.46351	Up	7.62933e-05	gi|195396107|ref|XP_002056674.1|/1.07389e-67/GJ11070 [Drosophila virilis]
Unigene35219_S_mosellanaA	2.45931	Up	3.95255e-05	gi|123439062|ref|XP_001310306.1|/7.22228e-06/hypothetical protein [Trichomonas vaginalis G3]
Unigene12199_S_mosellanaA	2.45931	Up	3.94923e-05	-
Unigene15128_S_mosellanaA	2.45931	Up	3.95144e-05	gi|157107498|ref|XP_001649808.1|/2.1552e-62/toll [Aedes aegypti]
Unigene2380_S_mosellanaA	2.45931	Up	3.95034e-05	gi|170045261|ref|XP_001850234.1|/0/DNA polymerase epsilon [Culex quinquefasciatus]
Unigene36516_S_mosellanaA	2.45604	Up	2.13173e-05	-
Unigene33636_S_mosellanaA	2.45604	Up	7.16305e-08	gi|195564871|ref|XP_002106034.1|/2.06087e-17/notch [Drosophila simulans]
Unigene1359_S_mosellanaA	2.45341	Up	1.15474e-05	gi|157127854|ref|XP_001661212.1|/9.44221e-115/roundabout [Aedes aegypti]
Unigene19424_S_mosellanaA	2.44711	Up	8.59461e-13	gi|307210158|gb|EFN86831.1|/1.73417e-60/Heat shock 70 kDa protein cognate 3 [Harpegnathos saltator]
Unigene1964_S_mosellanaA	2.44364	Up	1.36612e-07	gi|189239475|ref|XP_975363.2|/3.53691e-07/PREDICTED: similar to AGAP002047-PA [Tribolium castaneum]
Unigene44403_S_mosellanaA	2.43798	Up	1.96249e-12	gi|170063054|ref|XP_001866937.1|/4.33095e-20/scavenger receptor cysteine-rich protein [Culex quinquefasciatus]
Unigene13534_S_mosellanaA	2.42957	Up	0.000618004	gi|170060965|ref|XP_001866034.1|/1.17632e-92/5' nucleotidase [Culex quinquefasciatus]
Unigene14925_S_mosellanaA	2.42957	Up	8.17048e-05	gi|198454208|ref|XP_001359518.2|/1.63846e-08/GA16265 [Drosophila pseudoobscura pseudoobscura]
Unigene12303_S_mosellanaA	2.42957	Up	6.91656e-10	gi|12229680|sp|Q9XZ43.1|5NTD_LUTLO/2.62919e-55/RecName: Full=Protein 5NUC; Includes: RecName: Full=UDP-sugar hydrolase; AltName: Full=UDP-sugar diphosphatase; AltName: Full=UDP-sugar pyrophosphatase; Includes: RecName: Full=5'-nucleotidase; Short=5'-NT; Flags: Precursor
Unigene43249_S_mosellanaA	2.42957	Up	0.000195489	-
Unigene19094_S_mosellanaA	2.42957	Up	0.000195441	-
Unigene31668_S_mosellanaA	2.42957	Up	0.000617871	gi|195582767|ref|XP_002081197.1|/4.30649e-52/GD25837 [Drosophila simulans]
Unigene38891_S_mosellanaA	2.42957	Up	0.000195537	-
Unigene20571_S_mosellanaA	2.42957	Up	0.000195585	-
Unigene30845_S_mosellanaA	2.42957	Up	0.000618136	gi|195064648|ref|XP_001996604.1|/1.4343e-11/GH23308 [Drosophila grimshawi]
Unigene35001_S_mosellanaA	2.41992	Up	1.25382e-12	gi|332023022|gb|EGI63287.1|/8.01519e-27/Ornithine aminotransferase, mitochondrial [Acromyrmex echinatior]
Unigene13622_S_mosellanaA	2.41095	Up	1.78996e-06	-
Unigene2160_S_mosellanaA	2.41004	Up	8.73654e-12	-
Unigene17044_S_mosellanaA	2.40293	Up	0	gi|157118529|ref|XP_001659149.1|/0/cytochrome P450 [Aedes aegypti]
Unigene41990_S_mosellanaA	2.40042	Up	6.91303e-10	-
Unigene44966_S_mosellanaA	2.3948	Up	9.03656e-05	-
Unigene20823_S_mosellanaA	2.38892	Up	3.34273e-06	-
Unigene41353_S_mosellanaA	2.38892	Up	7.15704e-08	-
Unigene39486_S_mosellanaA	2.38517	Up	8.80357e-12	gi|58395103|ref|XP_321004.2|/3.48985e-71/AGAP002047-PA [Anopheles gambiae str. PEST]
Unigene15290_S_mosellanaA	2.38066	Up	0.000867299	gi|157107365|ref|XP_001649747.1|/4.30618e-16/aquaporin transporter [Aedes aegypti]
Unigene13559_S_mosellanaA	2.38066	Up	0.000866404	gi|170031843|ref|XP_001843793.1|/1.39134e-103/cadherin [Culex quinquefasciatus]
Unigene28067_S_mosellanaA	2.38066	Up	0.000866225	-
Unigene21731_S_mosellanaA	2.38066	Up	1.16996e-05	gi|195490323|ref|XP_002093091.1|/1.05759e-62/GE20974 [Drosophila yakuba]
Unigene38250_S_mosellanaA	2.38066	Up	0.000866762	gi|118397220|ref|XP_001030944.1|/4.55887e-11/hypothetical protein TTHERM_00992810 [Tetrahymena thermophila]
Unigene2562_S_mosellanaA	2.38066	Up	0.00086712	gi|312373937|gb|EFR21602.1|/8.95386e-43/hypothetical protein AND_16787 [Anopheles darlingi]
Unigene21710_S_mosellanaA	2.38066	Up	0.000866941	gi|170032238|ref|XP_001843989.1|/9.3809e-77/thymidylate kinase [Culex quinquefasciatus]
Unigene42922_S_mosellanaA	2.38066	Up	1.17032e-05	gi|195110169|ref|XP_001999654.1|/4.46975e-118/GI22952 [Drosophila mojavensis]
Unigene5772_S_mosellanaA	2.38066	Up	0.000866583	-
Unigene21146_S_mosellanaA	2.37858	Up	1.3388e-09	-
Unigene35183_S_mosellanaA	2.37512	Up	2.22051e-05	gi|156550616|ref|XP_001604408.1|/9.97226e-11/PREDICTED: hypothetical protein LOC100120806 [Nasonia vitripennis]
Unigene1852_S_mosellanaA	2.36817	Up	1.92072e-08	gi|1389670|gb|AAC36151.1|/3.90283e-131/Notch homolog Scalloped wings [Lucilia cuprina]
Unigene8897_S_mosellanaA	2.36398	Up	4.99577e-07	-
Unigene17050_S_mosellanaA	2.36043	Up	8.49059e-11	gi|94468818|gb|ABF18258.1|/0/heat shock cognate 70 [Aedes aegypti]
Unigene42135_S_mosellanaA	2.35918	Up	0.000104529	-
Unigene959_S_mosellanaA	2.35918	Up	9.43586e-07	-
Unigene7873_S_mosellanaA	2.35557	Up	1.18309e-05	-
Unigene23796_S_mosellanaA	2.35557	Up	1.18345e-05	-
Unigene9814_S_mosellanaA	2.35557	Up	1.18273e-05	-
Unigene35239_S_mosellanaA	2.3471	Up	0.000317359	gi|170050609|ref|XP_001861387.1|/1.92261e-114/DNA replication licensing factor MCM4 [Culex quinquefasciatus]
Unigene21945_S_mosellanaA	2.3471	Up	0.000317211	gi|170057282|ref|XP_001864415.1|/1.36903e-83/adenosine deaminase [Culex quinquefasciatus]
Unigene793_S_mosellanaA	2.3471	Up	2.29306e-05	gi|333469737|gb|EAA01436.5|/1.55767e-44/AGAP002083-PA [Anopheles gambiae str. PEST]
Unigene25960_S_mosellanaA	2.3471	Up	0.000317285	-
Unigene30201_S_mosellanaA	2.33937	Up	6.32432e-06	-
Unigene39321_S_mosellanaA	2.33937	Up	6.32635e-06	-
Unigene28871_S_mosellanaA	2.33646	Up	4.85915e-05	-
Unigene8917_S_mosellanaA	2.33646	Up	4.85781e-05	gi|189239475|ref|XP_975363.2|/3.36563e-19/PREDICTED: similar to AGAP002047-PA [Tribolium castaneum]
Unigene16573_S_mosellanaA	2.33399	Up	1.79398e-06	gi|195329118|ref|XP_002031258.1|/6.84847e-113/GM24145 [Drosophila sechellia]
Unigene43392_S_mosellanaA	2.33159	Up	8.8167e-12	-
Unigene17781_S_mosellanaA	2.33003	Up	1.20328e-05	-
Unigene31903_S_mosellanaA	2.32573	Up	3.36467e-06	-
Unigene6809_S_mosellanaA	2.32193	Up	1.59081e-13	gi|158285115|ref|XP_308151.4|/1.40122e-27/AGAP007725-PA [Anopheles gambiae str. PEST]
Unigene822_S_mosellanaA	2.31854	Up	2.4132e-05	-
Unigene811_S_mosellanaA	2.31854	Up	3.93701e-12	gi|157106577|ref|XP_001649386.1|/2.02058e-103/myo inositol monophosphatase [Aedes aegypti]
Unigene21144_S_mosellanaA	2.31854	Up	2.41179e-05	gi|157134239|ref|XP_001663203.1|/8.3139e-51/eyes absent [Aedes aegypti]
Unigene34939_S_mosellanaA	2.31854	Up	7.15443e-08	gi|170041827|ref|XP_001848651.1|/6.99284e-103/SET and MYND domain-containing protein 5 [Culex quinquefasciatus]
Unigene40583_S_mosellanaA	2.31854	Up	2.41249e-05	gi|195120792|ref|XP_002004905.1|/0/GI19343 [Drosophila mojavensis]
Unigene30206_S_mosellanaA	2.31591	Up	6.38482e-06	-
Unigene12005_S_mosellanaA	2.30605	Up	0	-
Unigene37319_S_mosellanaA	2.30404	Up	0.000434348	-
Unigene18972_S_mosellanaA	2.30404	Up	0.00043425	gi|157125941|ref|XP_001654458.1|/3.56574e-50/serine/arginine rich splicing factor [Aedes aegypti]
Unigene42004_S_mosellanaA	2.30404	Up	5.50513e-05	gi|195572920|ref|XP_002104443.1|/4.63389e-19/GD18447 [Drosophila simulans]
Unigene30679_S_mosellanaA	2.29778	Up	9.84607e-09	-
Unigene8674_S_mosellanaA	2.29778	Up	9.85061e-09	-
Unigene40641_S_mosellanaA	2.29206	Up	6.4764e-06	-
Unigene31871_S_mosellanaA	2.28939	Up	2.59742e-05	gi|195022499|ref|XP_001985584.1|/5.02139e-56/GH17150 [Drosophila grimshawi]
Unigene380_S_mosellanaA	2.28939	Up	2.59667e-05	gi|195108183|ref|XP_001998672.1|/2.60048e-25/GI23504 [Drosophila mojavensis]
Unigene7261_S_mosellanaA	2.2857	Up	0	gi|157104405|ref|XP_001648394.1|/4.61682e-157/cystathionine beta-lyase [Aedes aegypti]
Unigene33328_S_mosellanaA	2.28518	Up	0.000160757	gi|157125091|ref|XP_001660616.1|/0/esr1 protein [Aedes aegypti]
Unigene8669_S_mosellanaA	2.28518	Up	5.81133e-12	gi|158293345|ref|XP_557743.2|/0/AGAP008604-PA [Anopheles gambiae str. PEST]
Unigene1809_S_mosellanaA	2.2807	Up	1.36618e-07	-
Unigene38420_S_mosellanaA	2.27756	Up	5.00467e-07	gi|157121139|ref|XP_001659844.1|/0/kinesin heavy chain [Aedes aegypti]
Unigene39753_S_mosellanaA	2.27459	Up	7.15278e-08	-
Unigene9288_S_mosellanaA	2.26782	Up	6.62645e-06	-
Unigene6726_S_mosellanaA	2.26169	Up	2.89773e-12	gi|157116966|ref|XP_001652910.1|/4.99754e-78/lamin b receptor [Aedes aegypti]
Unigene20508_S_mosellanaA	2.25964	Up	0.000611983	gi|157129959|ref|XP_001661836.1|/1.39443e-81/thyroid hormone receptor interactor [Aedes aegypti]
Unigene44556_S_mosellanaA	2.25964	Up	0.000612378	-
Unigene10033_S_mosellanaA	2.25964	Up	0.000612773	-
Unigene38984_S_mosellanaA	2.25964	Up	0.000612246	-
Unigene1760_S_mosellanaA	2.25964	Up	0.000611851	-
Unigene39972_S_mosellanaA	2.25964	Up	0.000612641	-
Unigene6807_S_mosellanaA	2.25964	Up	0.000612114	gi|170029846|ref|XP_001842802.1|/1.04438e-33/cyclin-dependent kinaseregulatory subunit [Culex quinquefasciatus]
Unigene34526_S_mosellanaA	2.25964	Up	7.15085e-08	-
Unigene15180_S_mosellanaA	2.25964	Up	0.000612509	-
Unigene10865_S_mosellanaA	2.2467	Up	0.000214002	gi|157131923|ref|XP_001655973.1|/4.21451e-36/brain chitinase and chia [Aedes aegypti]
Unigene38466_S_mosellanaA	2.24453	Up	7.14659e-08	-
Unigene35674_S_mosellanaA	2.24315	Up	6.87604e-06	gi|321465415|gb|EFX76416.1|/2.67979e-14/hypothetical protein DAPPUDRAFT_322293 [Daphnia pulex]
Unigene12686_S_mosellanaA	2.23991	Up	2.60211e-09	-
Unigene30397_S_mosellanaA	2.23163	Up	1.84179e-06	-
Unigene42915_S_mosellanaA	2.23163	Up	1.84115e-06	gi|195434887|ref|XP_002065433.1|/5.29132e-18/GK14673 [Drosophila willistoni]
Unigene13392_S_mosellanaA	2.21384	Up	0.000886926	gi|195037236|ref|XP_001990070.1|/4.59228e-102/GH18437 [Drosophila grimshawi]
Unigene39947_S_mosellanaA	2.21384	Up	0.000887291	gi|260822519|ref|XP_002606649.1|/6.65063e-11/hypothetical protein BRAFLDRAFT_91741 [Branchiostoma floridae]
Unigene31842_S_mosellanaA	2.21384	Up	0.000887108	-
Unigene22133_S_mosellanaA	2.21243	Up	2.18791e-12	gi|170036269|ref|XP_001845987.1|/1.1208e-150/ornithine aminotransferase, mitochondrial [Culex quinquefasciatus]
Unigene31417_S_mosellanaA	2.20717	Up	0.000299251	-
Unigene25341_S_mosellanaA	2.20717	Up	9.69416e-07	gi|312378620|gb|EFR25145.1|/1.48477e-25/hypothetical protein AND_09789 [Anopheles darlingi]
Unigene44136_S_mosellanaA	2.20216	Up	0.000107169	gi|157117738|ref|XP_001658913.1|/1.1489e-31/t-box protein [Aedes aegypti]
Unigene32647_S_mosellanaA	2.20216	Up	1.33754e-09	-
Unigene22173_S_mosellanaA	2.20216	Up	0.000107142	-
Unigene18693_S_mosellanaA	2.19973	Up	1.10564e-11	gi|195061865|ref|XP_001996086.1|/0/GH14298 [Drosophila grimshawi]
Unigene30595_S_mosellanaA	2.19712	Up	1.0272e-10	-
Unigene23813_S_mosellanaA	2.19628	Up	3.7043e-12	gi|198450024|ref|XP_002137014.1|/7.09777e-36/GA26815 [Drosophila pseudoobscura pseudoobscura]
Unigene38269_S_mosellanaA	2.19568	Up	1.44625e-12	gi|157125482|ref|XP_001654351.1|/0/neurogenic locus notch (notch) [Aedes aegypti]
Unigene9849_S_mosellanaA	2.17764	Up	5.04117e-12	gi|195483099|ref|XP_002086856.1|/4.81276e-97/GE11008 [Drosophila yakuba]
Unigene30774_S_mosellanaA	2.17279	Up	2.80303e-12	gi|345480945|ref|XP_003424252.1|/1.30371e-58/PREDICTED: hypothetical protein LOC100680511 [Nasonia vitripennis]
Unigene16905_S_mosellanaA	2.1687	Up	5.63962e-12	gi|195470250|ref|XP_002087421.1|/4.40755e-134/GE16151 [Drosophila yakuba]
Unigene8104_S_mosellanaA	2.16653	Up	4.11026e-06	gi|170055825|ref|XP_001863754.1|/1.23673e-11/maintenance of killer 16 protein [Culex quinquefasciatus]
Unigene41923_S_mosellanaA	2.16653	Up	8.89984e-06	gi|195125257|ref|XP_002007098.1|/9.12052e-152/GI12750 [Drosophila mojavensis]
Unigene31329_S_mosellanaA	2.16653	Up	3.72163e-08	-
Unigene19391_S_mosellanaA	2.16653	Up	0	gi|158296787|ref|XP_317136.4|/1.14724e-131/AGAP008327-PA [Anopheles gambiae str. PEST]
Unigene21779_S_mosellanaA	2.16653	Up	2.08534e-05	-
Unigene1600_S_mosellanaA	2.16653	Up	2.08657e-05	-
Unigene1547_S_mosellanaA	2.16653	Up	2.08595e-05	-
Unigene39597_S_mosellanaA	2.16653	Up	2.08472e-05	gi|194894566|ref|XP_001978087.1|/2.52462e-41/GG17882 [Drosophila erecta]
Unigene19357_S_mosellanaA	2.15151	Up	2.52366e-12	gi|157124742|ref|XP_001660502.1|/5.02497e-16/hypothetical protein AaeL_AAEL009955 [Aedes aegypti]
Unigene6525_S_mosellanaA	2.15041	Up	3.94376e-12	gi|158297035|ref|XP_317338.4|/3.26436e-163/AGAP008118-PA [Anopheles gambiae str. PEST]
Unigene12714_S_mosellanaA	2.14876	Up	1.4476e-12	-
Unigene20463_S_mosellanaA	2.14871	Up	4.14915e-12	-
Unigene2484_S_mosellanaA	2.14838	Up	0	gi|345481471|ref|XP_003424377.1|/1.4424e-20/PREDICTED: endoplasmic reticulum resident protein 44-like isoform 4 [Nasonia vitripennis]
Unigene30907_S_mosellanaA	2.14577	Up	1.04729e-06	gi|195442450|ref|XP_002068971.1|/1.55177e-173/GK18055 [Drosophila willistoni]
Unigene21068_S_mosellanaA	2.14326	Up	6.91148e-10	gi|195118102|ref|XP_002003579.1|/6.11245e-121/GI17992 [Drosophila mojavensis]
Unigene8295_S_mosellanaA	2.1404	Up	5.99103e-12	gi|170029278|ref|XP_001842520.1|/3.68296e-108/proteasome subunit alpha type 1 [Culex quinquefasciatus]
Unigene39098_S_mosellanaA	2.14006	Up	1.04865e-05	gi|170037654|ref|XP_001846671.1|/1.01905e-77/palmitoyltransferase erf2 [Culex quinquefasciatus]
Unigene7975_S_mosellanaA	2.13739	Up	2.61215e-05	gi|195343142|ref|XP_002038157.1|/0/GM18667 [Drosophila sechellia]
Unigene41812_S_mosellanaA	2.13411	Up	7.07524e-05	-
Unigene38463_S_mosellanaA	2.13218	Up	1.40293e-07	gi|195059938|ref|XP_001995724.1|/4.7194e-26/GH17608 [Drosophila grimshawi]
Unigene42775_S_mosellanaA	2.13001	Up	2.75439e-07	-
Unigene25803_S_mosellanaA	2.13001	Up	0.000204473	-
Unigene40386_S_mosellanaA	2.13001	Up	0.000204572	-
Unigene10606_S_mosellanaA	2.13001	Up	0.000204523	gi|157133857|ref|XP_001663043.1|/1.69218e-80/hypothetical protein AaeL_AAEL012905 [Aedes aegypti]
Unigene34011_S_mosellanaA	2.13001	Up	0.000204424	gi|195348221|ref|XP_002040649.1|/6.69139e-152/GM22227 [Drosophila sechellia]
Unigene25773_S_mosellanaA	2.12471	Up	0.000621206	-
Unigene8856_S_mosellanaA	2.12471	Up	0.000621339	-
Unigene14726_S_mosellanaA	2.12471	Up	0.000621073	-
Unigene12526_S_mosellanaA	2.12259	Up	1.93591e-08	-
Unigene20084_S_mosellanaA	2.12144	Up	2.35259e-06	gi|170042657|ref|XP_001849034.1|/0/rothmund-thomson syndrome DNA helicase recq4 [Culex quinquefasciatus]
Unigene6152_S_mosellanaA	2.12144	Up	1.61139e-12	gi|157104522|ref|XP_001648447.1|/1.23574e-63/enhancer of split protein, putative [Aedes aegypti]
Unigene7742_S_mosellanaA	2.11531	Up	0	gi|157107649|ref|XP_001649874.1|/9.41514e-129/methylenetetrahydrofolate dehydrogenase [Aedes aegypti]
Unigene31124_S_mosellanaA	2.11309	Up	1.29462e-05	-
Unigene27787_S_mosellanaA	2.11139	Up	1.28322e-11	gi|91089387|ref|XP_973863.1|/7.13394e-07/PREDICTED: similar to AGAP002913-PA [Tribolium castaneum]
Unigene30323_S_mosellanaA	2.10764	Up	3.44035e-05	-
Unigene35526_S_mosellanaA	2.10764	Up	5.73224e-07	gi|312378249|gb|EFR24879.1|/1.44001e-115/hypothetical protein AND_10252 [Anopheles darlingi]
Unigene30482_S_mosellanaA	2.1024	Up	2.61031e-09	-
Unigene44773_S_mosellanaA	2.10094	Up	9.87097e-05	-
Unigene34864_S_mosellanaA	2.09515	Up	5.7711e-11	gi|195175136|ref|XP_002028316.1|/1.6367e-40/GL11890 [Drosophila persimilis]
Unigene9784_S_mosellanaA	2.09253	Up	0.000296225	-
Unigene16505_S_mosellanaA	2.09195	Up	6.09927e-12	-
Unigene35036_S_mosellanaA	2.08466	Up	5.76869e-11	gi|195124908|ref|XP_002006925.1|/2.58293e-116/GI21337 [Drosophila mojavensis]
Unigene42610_S_mosellanaA	2.08247	Up	1.04275e-12	-
Unigene20478_S_mosellanaA	2.07809	Up	3.55144e-12	-
Unigene7602_S_mosellanaA	2.07726	Up	4.70801e-05	-
Unigene20080_S_mosellanaA	2.07726	Up	1.9785e-08	-
Unigene35256_S_mosellanaA	2.07726	Up	4.70671e-05	-
Unigene42357_S_mosellanaA	2.0749	Up	3.18746e-06	-
Unigene37310_S_mosellanaA	2.0749	Up	3.18853e-06	-
Unigene36989_S_mosellanaA	2.07342	Up	3.16462e-07	gi|170059945|ref|XP_001865583.1|/9.84973e-77/something about silencing protein 10 [Culex quinquefasciatus]
Unigene38210_S_mosellanaA	2.07241	Up	3.91239e-08	-
Unigene7010_S_mosellanaA	2.07049	Up	1.03974e-12	-
Unigene12171_S_mosellanaA	2.06939	Up	4.38515e-12	gi|194742443|ref|XP_001953712.1|/6.46531e-32/GF17092 [Drosophila ananassae]
Unigene10762_S_mosellanaA	2.067	Up	0.000140456	-
Unigene10162_S_mosellanaA	2.067	Up	0.000140385	-
Unigene13379_S_mosellanaA	2.067	Up	0.00014042	-
Unigene5778_S_mosellanaA	2.067	Up	8.11597e-06	gi|170058985|ref|XP_001865164.1|/3.72987e-40/beta-1,4-galactosyltransferase [Culex quinquefasciatus]
Unigene20154_S_mosellanaA	2.06377	Up	1.28232e-11	-
Unigene36515_S_mosellanaA	2.06251	Up	2.8055e-12	gi|195429034|ref|XP_002062569.1|/1.93476e-11/GK17612 [Drosophila willistoni]
Unigene30294_S_mosellanaA	2.0576	Up	2.25403e-05	-
Unigene35149_S_mosellanaA	2.0576	Up	8.81013e-12	-
Unigene21312_S_mosellanaA	2.05406	Up	0.000434541	-
Unigene37968_S_mosellanaA	2.05406	Up	0.000434639	gi|170058036|ref|XP_001864746.1|/1.24086e-104/GPI mannosyltransferase 3 [Culex quinquefasciatus]
Unigene14437_S_mosellanaA	2.05406	Up	0	gi|268532816|ref|XP_002631536.1|/2.3759e-15/Hypothetical protein CBG20702 [Caenorhabditis briggsae]
Unigene14300_S_mosellanaA	2.05406	Up	0.000434444	gi|195049216|ref|XP_001992673.1|/5.76773e-93/GH24084 [Drosophila grimshawi]
Unigene10512_S_mosellanaA	2.05106	Up	3.96115e-06	gi|195426286|ref|XP_002061270.1|/1.85261e-77/GK20814 [Drosophila willistoni]
Unigene2348_S_mosellanaA	2.04624	Up	6.638e-05	-
Unigene1301_S_mosellanaA	2.04624	Up	6.63978e-05	gi|157118653|ref|XP_001659198.1|/1.10247e-67/hypothetical protein AaeL_AAEL001412 [Aedes aegypti]
Unigene21854_S_mosellanaA	2.04624	Up	0	gi|91086685|ref|XP_969056.1|/5.53666e-153/PREDICTED: similar to ubiquitin specific peptidase 14 [Tribolium castaneum]
Unigene16821_S_mosellanaA	2.04191	Up	5.52875e-13	gi|198471592|ref|XP_001355673.2|/0/GA14647 [Drosophila pseudoobscura pseudoobscura]
Unigene35112_S_mosellanaA	2.03443	Up	3.96387e-07	gi|194751547|ref|XP_001958087.1|/0/GF23690 [Drosophila ananassae]
Unigene31283_S_mosellanaA	2.03223	Up	0.000204338	-
Unigene43186_S_mosellanaA	2.03223	Up	0.000204288	-
Unigene37530_S_mosellanaA	2.03223	Up	0.000204387	gi|328791728|ref|XP_003251623.1|/4.78227e-53/PREDICTED: protein BCCIP homolog [Apis mellifera]
Unigene30457_S_mosellanaA	2.03102	Up	5.78456e-11	-
Unigene35246_S_mosellanaA	2.03079	Up	1.44355e-12	gi|158297239|ref|XP_317502.3|/5.89356e-121/AGAP007968-PA [Anopheles gambiae str. PEST]
Unigene22450_S_mosellanaA	2.02903	Up	5.36398e-09	-
Unigene31793_S_mosellanaA	2.02681	Up	3.68484e-10	-
Unigene30690_S_mosellanaA	2.02393	Up	1.96796e-07	-
Unigene39305_S_mosellanaA	2.02357	Up	1.03874e-12	-
Unigene8374_S_mosellanaA	2.02148	Up	2.73943e-09	gi|91084031|ref|XP_966556.1|/8.46545e-167/PREDICTED: similar to WD40 protein [Tribolium castaneum]
Unigene30977_S_mosellanaA	2.02093	Up	7.0847e-10	-
Unigene21038_S_mosellanaA	2.02045	Up	1.93825e-10	-
Unigene21703_S_mosellanaA	2.02024	Up	4.84791e-13	gi|157125927|ref|XP_001654451.1|/4.83567e-76/hypothetical protein AaeL_AAEL010345 [Aedes aegypti]
Unigene18135_S_mosellanaA	2.01685	Up	0	gi|118792939|ref|XP_320591.3|/0/AGAP011940-PA [Anopheles gambiae str. PEST]
Unigene696_S_mosellanaA	2.01453	Up	9.58321e-05	gi|91079967|ref|XP_969769.1|/5.38165e-07/PREDICTED: similar to AGAP006142-PA [Tribolium castaneum]
Unigene42735_S_mosellanaA	2.01453	Up	1.03689e-10	gi|333468853|gb|EAA08859.4|/1.13121e-60/AGAP003629-PA [Anopheles gambiae str. PEST]
Unigene10756_S_mosellanaA	2.01453	Up	9.58571e-05	-
Unigene39836_S_mosellanaA	2.01453	Up	1.03629e-10	-
Unigene21406_S_mosellanaA	2.01453	Up	9.58071e-05	gi|24647123|ref|NP_650451.1|/1.68011e-76/CG5038 [Drosophila melanogaster]
Unigene13685_S_mosellanaA	2.01453	Up	0.000635537	gi|312381582|gb|EFR27297.1|/1.88268e-52/hypothetical protein AND_06089 [Anopheles darlingi]
Unigene14433_S_mosellanaA	2.01453	Up	3.71149e-10	-
Unigene2713_S_mosellanaA	2.01453	Up	0.000635401	-
Unigene19149_S_mosellanaA	2.01217	Up	7.21564e-12	gi|170037893|ref|XP_001846789.1|/4.99756e-143/26S proteasome non-ATPase regulatory subunit 13 [Culex quinquefasciatus]
Unigene21883_S_mosellanaA	2.00935	Up	1.96807e-11	-
Unigene40313_S_mosellanaA	2.00835	Up	1.60991e-12	-
Unigene8025_S_mosellanaA	1.99988	Up	4.47446e-05	gi|158290856|ref|XP_312403.4|/2.65183e-96/AGAP002535-PA [Anopheles gambiae str. PEST]
Unigene7264_S_mosellanaA	1.99841	Up	2.48335e-08	gi|157126537|ref|XP_001660917.1|/0/chromosome-associated kinesin KIF4A (chromokinesin) [Aedes aegypti]
Unigene39908_S_mosellanaA	1.99661	Up	1.14025e-07	-
Unigene7668_S_mosellanaA	1.99615	Up	0	gi|194759206|ref|XP_001961840.1|/0/GF14731 [Drosophila ananassae]
Unigene12236_S_mosellanaA	1.99435	Up	5.80679e-07	-
Unigene24462_S_mosellanaA	1.99145	Up	3.33258e-06	-
Unigene19413_S_mosellanaA	1.99112	Up	1.14157e-12	gi|332018133|gb|EGI58742.1|/1.51973e-52/MANF/CDNF-like protein [Acromyrmex echinatior]
Unigene7763_S_mosellanaA	1.98965	Up	1.61585e-12	gi|242005917|ref|XP_002423806.1|/7.5326e-49/26S protease regulatory subunit, putative [Pediculus humanus corporis]
Unigene24973_S_mosellanaA	1.98756	Up	2.10774e-05	-
Unigene8050_S_mosellanaA	1.98756	Up	2.10836e-05	gi|170050750|ref|XP_001861452.1|/2.27449e-107/delta(9)-desaturase [Culex quinquefasciatus]
Unigene43024_S_mosellanaA	1.98211	Up	0.000139945	-
Unigene14639_S_mosellanaA	1.98211	Up	0.000139981	gi|270012746|gb|EFA09194.1|/5.35906e-83/sister of odd and bowl [Tribolium castaneum]
Unigene35430_S_mosellanaA	1.98044	Up	5.19254e-13	gi|170030690|ref|XP_001843221.1|/0/filamin [Culex quinquefasciatus]
Unigene34236_S_mosellanaA	1.97976	Up	1.06552e-10	gi|194746536|ref|XP_001955736.1|/0/GF16092 [Drosophila ananassae]
Unigene38399_S_mosellanaA	1.97976	Up	1.06613e-10	-
Unigene2454_S_mosellanaA	1.97925	Up	3.11381e-09	gi|320543660|ref|NP_001137617.2|/2.49156e-106/pou domain motif 3, isoform C [Drosophila melanogaster]
Unigene33923_S_mosellanaA	1.97705	Up	9.82597e-06	-
Unigene35517_S_mosellanaA	1.97585	Up	1.38571e-08	gi|157133281|ref|XP_001662814.1|/1.54658e-124/ATP-binding cassette sub-family A member 3, putative [Aedes aegypti]
Unigene16712_S_mosellanaA	1.9748	Up	7.77098e-13	gi|195347156|ref|XP_002040120.1|/2.58844e-106/GM16032 [Drosophila sechellia]
Unigene43849_S_mosellanaA	1.97389	Up	0.000941233	-
Unigene1624_S_mosellanaA	1.97389	Up	0.000941041	gi|158299236|ref|XP_001689185.1|/9.28749e-42/AGAP010181-PA [Anopheles gambiae str. PEST]
Unigene39630_S_mosellanaA	1.97389	Up	0.000940849	gi|194758815|ref|XP_001961654.1|/6.16369e-72/GF14823 [Drosophila ananassae]
Unigene10397_S_mosellanaA	1.97172	Up	6.72215e-08	-
Unigene38284_S_mosellanaA	1.97172	Up	1.96427e-12	gi|195132470|ref|XP_002010666.1|/6.44052e-166/GI21582 [Drosophila mojavensis]
Unigene39715_S_mosellanaA	1.97014	Up	6.50036e-05	-
Unigene2487_S_mosellanaA	1.96562	Up	3.28252e-08	gi|157104826|ref|XP_001648588.1|/8.67942e-131/hypothetical protein AaeL_AAEL004196 [Aedes aegypti]
Unigene38711_S_mosellanaA	1.96466	Up	2.01378e-12	gi|170057609|ref|XP_001864559.1|/0/tripeptidyl-peptidase 2 [Culex quinquefasciatus]
Unigene2073_S_mosellanaA	1.96355	Up	1.29543e-11	-
Unigene1198_S_mosellanaA	1.96008	Up	0.000441203	gi|195127922|ref|XP_002008416.1|/1.9241e-51/GI11831 [Drosophila mojavensis]
Unigene944_S_mosellanaA	1.96008	Up	2.16858e-06	-
Unigene40669_S_mosellanaA	1.96008	Up	3.02692e-05	-
Unigene37662_S_mosellanaA	1.96008	Up	2.16783e-06	gi|341874848|gb|EGT30783.1|/9.9417e-07/hypothetical protein CAEBREN_30032 [Caenorhabditis brenneri]
Unigene4591_S_mosellanaA	1.96008	Up	0.000441302	-
Unigene31758_S_mosellanaA	1.96008	Up	0.000441401	gi|157106210|ref|XP_001649219.1|/1.21948e-63/zinc finger protein [Aedes aegypti]
Unigene17029_S_mosellanaA	1.96008	Up	0	gi|194910105|ref|XP_001982075.1|/0/GG12390 [Drosophila erecta]
Unigene7647_S_mosellanaA	1.95878	Up	1.10337e-11	-
Unigene37608_S_mosellanaA	1.95564	Up	8.51923e-10	gi|157124170|ref|XP_001660346.1|/7.94777e-126/low-density lipoprotein receptor (ldl) [Aedes aegypti]
Unigene34525_S_mosellanaA	1.95423	Up	8.32671e-08	gi|269115425|gb|ACZ26291.1|/7.89351e-127/phosducin-like protein [Mayetiola destructor]
Unigene7951_S_mosellanaA	1.95199	Up	0	gi|2842716|sp|Q93104.1|ERH_AEDAE/6.91077e-45/RecName: Full=Enhancer of rudimentary homolog
Unigene21252_S_mosellanaA	1.94972	Up	4.38144e-12	-
Unigene20579_S_mosellanaA	1.94894	Up	0.000204522	gi|158286230|ref|XP_308634.3|/4.83122e-80/AGAP007127-PA [Anopheles gambiae str. PEST]
Unigene39847_S_mosellanaA	1.94894	Up	0.000204473	-
Unigene8300_S_mosellanaA	1.94894	Up	0.000204571	gi|195377810|ref|XP_002047680.1|/0/GJ11786 [Drosophila virilis]
Unigene41484_S_mosellanaA	1.94894	Up	0.000204423	-
Unigene38360_S_mosellanaA	1.94803	Up	3.5576e-12	-
Unigene42027_S_mosellanaA	1.94264	Up	1.32112e-11	-
Unigene24588_S_mosellanaA	1.93976	Up	9.55026e-05	-
Unigene1250_S_mosellanaA	1.93976	Up	9.33107e-09	-
Unigene39885_S_mosellanaA	1.93976	Up	9.55275e-05	-
Unigene19039_S_mosellanaA	1.93751	Up	8.57777e-13	gi|312373573|gb|EFR21288.1|/0/hypothetical protein AND_17295 [Anopheles darlingi]
Unigene16722_S_mosellanaA	1.93361	Up	1.60231e-12	gi|289740159|gb|ADD18827.1|/1.9302e-142/26S proteasome regulatory complex subunit RPN8/PSMD7 [Glossina morsitans morsitans]
Unigene37940_S_mosellanaA	1.93207	Up	4.41065e-05	gi|195583512|ref|XP_002081561.1|/1.29714e-125/GD25649 [Drosophila simulans]
Unigene39384_S_mosellanaA	1.93207	Up	3.8399e-12	gi|195130607|ref|XP_002009743.1|/6.2746e-71/GI15067 [Drosophila mojavensis]
Unigene34104_S_mosellanaA	1.93207	Up	1.34112e-11	gi|170040292|ref|XP_001847938.1|/2.4557e-115/conserved hypothetical protein [Culex quinquefasciatus]
Unigene19393_S_mosellanaA	1.93126	Up	0	gi|312381305|gb|EFR27081.1|/1.32888e-49/hypothetical protein AND_06422 [Anopheles darlingi]
Unigene29003_S_mosellanaA	1.92977	Up	3.55451e-12	-
Unigene30550_S_mosellanaA	1.9289	Up	0	gi|345493094|ref|XP_001599110.2|/0/PREDICTED: hexamerin isoform 1 [Nasonia vitripennis]
Unigene34319_S_mosellanaA	1.92802	Up	2.44564e-08	gi|157113448|ref|XP_001657833.1|/2.20333e-73/hypothetical protein AaeL_AAEL006469 [Aedes aegypti]
Unigene34801_S_mosellanaA	1.92655	Up	7.38872e-12	gi|195122240|ref|XP_002005620.1|/0/GI20567 [Drosophila mojavensis]
Unigene16408_S_mosellanaA	1.92261	Up	0.000646864	gi|289741295|gb|ADD19395.1|/4.23507e-123/serine/threonine specific protein phosphatase [Glossina morsitans morsitans]
Unigene31235_S_mosellanaA	1.92261	Up	0.000646727	-
Unigene18767_S_mosellanaA	1.92221	Up	8.63147e-13	-
Unigene19335_S_mosellanaA	1.91989	Up	1.37671e-10	-
Unigene6583_S_mosellanaA	1.9186	Up	1.44602e-07	gi|157129164|ref|XP_001661625.1|/3.3982e-166/mitosis inhibitor protein kinase [Aedes aegypti]
Unigene2182_S_mosellanaA	1.91499	Up	6.85019e-08	-
Unigene42246_S_mosellanaA	1.91499	Up	0.00030261	-
Unigene30395_S_mosellanaA	1.91172	Up	3.22413e-08	-
Unigene6788_S_mosellanaA	1.91069	Up	2.02379e-06	gi|58381494|ref|XP_311285.2|/1.8209e-91/AGAP000750-PA [Anopheles gambiae str. PEST]
Unigene11751_S_mosellanaA	1.90873	Up	0.000140371	-
Unigene29932_S_mosellanaA	1.90873	Up	0.000140442	gi|157116984|ref|XP_001652919.1|/1.59234e-23/semaphorin [Aedes aegypti]
Unigene20784_S_mosellanaA	1.90873	Up	0.000140406	-
Unigene45080_S_mosellanaA	1.90873	Up	1.51624e-08	-
Unigene38078_S_mosellanaA	1.90541	Up	6.94972e-13	gi|194757419|ref|XP_001960962.1|/1.08808e-124/GF13628 [Drosophila ananassae]
Unigene37058_S_mosellanaA	1.90515	Up	4.84686e-12	gi|194746086|ref|XP_001955515.1|/4.18628e-110/GF16215 [Drosophila ananassae]
Unigene17635_S_mosellanaA	1.90224	Up	1.21633e-12	gi|94468582|gb|ABF18140.1|/3.98756e-99/20S proteasome regulatory subunit beta type PSMB3/PUP3 [Aedes aegypti]
Unigene40202_S_mosellanaA	1.90119	Up	1.59699e-09	-
Unigene11793_S_mosellanaA	1.89905	Up	2.99255e-05	-
Unigene29948_S_mosellanaA	1.889	Up	3.83659e-12	-
Unigene2023_S_mosellanaA	1.889	Up	2.9283e-06	gi|157129809|ref|XP_001655482.1|/4.43183e-115/prokaryotic DNA topoisomerase [Aedes aegypti]
Unigene37505_S_mosellanaA	1.88642	Up	0	-
Unigene42814_S_mosellanaA	1.88413	Up	0.000954071	-
Unigene2418_S_mosellanaA	1.88413	Up	0.000953877	gi|157124855|ref|XP_001660556.1|/7.11463e-105/wd-repeat protein [Aedes aegypti]
Unigene7961_S_mosellanaA	1.8805	Up	1.01308e-11	gi|170033693|ref|XP_001844711.1|/2.30613e-159/apoptosis-inducing factor 1, mitochondrial [Culex quinquefasciatus]
Unigene2223_S_mosellanaA	1.88023	Up	0.000446015	gi|157128435|ref|XP_001655120.1|/2.37877e-95/endoplasmic reticulum-resident kdel protein [Aedes aegypti]
Unigene2445_S_mosellanaA	1.88023	Up	0.000446114	-
Unigene31297_S_mosellanaA	1.87855	Up	6.15037e-08	-
Unigene43685_S_mosellanaA	1.87208	Up	4.39982e-05	-
Unigene12652_S_mosellanaA	1.87208	Up	4.3986e-05	-
Unigene35588_S_mosellanaA	1.87208	Up	0	-
Unigene30036_S_mosellanaA	1.86697	Up	4.26663e-06	gi|157113939|ref|XP_001652148.1|/2.11612e-175/DEAD box ATP-dependent RNA helicase [Aedes aegypti]
Unigene20667_S_mosellanaA	1.8645	Up	9.00588e-07	-
Unigene37316_S_mosellanaA	1.85896	Up	3.90507e-09	gi|195382143|ref|XP_002049790.1|/7.59545e-137/GJ20553 [Drosophila virilis]
Unigene11746_S_mosellanaA	1.8579	Up	8.3741e-10	-
Unigene16830_S_mosellanaA	1.85728	Up	0	gi|158297920|ref|XP_318058.4|/3.04902e-98/AGAP004758-PB [Anopheles gambiae str. PEST]
Unigene34248_S_mosellanaA	1.85139	Up	1.04376e-12	gi|157136238|ref|XP_001656789.1|/0/structural maintenance of chromosomes smc2 [Aedes aegypti]
Unigene18572_S_mosellanaA	1.84657	Up	1.01382e-11	gi|333601576|gb|AEF59080.1|/1.40627e-55/alpha tubulin-like protein [Phragmatopoma lapidosa]
Unigene6649_S_mosellanaA	1.8446	Up	1.37272e-05	gi|157125947|ref|XP_001654461.1|/0/tRNA (guanine-N2-)-methyltransferase, putative [Aedes aegypti]
Unigene30990_S_mosellanaA	1.8446	Up	0.000304197	-
Unigene20404_S_mosellanaA	1.8446	Up	1.37314e-05	-
Unigene39286_S_mosellanaA	1.8446	Up	2.76675e-07	-
Unigene1077_S_mosellanaA	1.8446	Up	6.02248e-07	-
Unigene1930_S_mosellanaA	1.8446	Up	6.48418e-05	gi|195588254|ref|XP_002083873.1|/8.73771e-13/GD13961 [Drosophila simulans]
Unigene38884_S_mosellanaA	1.8446	Up	2.98414e-05	gi|195040370|ref|XP_001991055.1|/0/GH12281 [Drosophila grimshawi]
Unigene2742_S_mosellanaA	1.83066	Up	3.65985e-09	-
Unigene36935_S_mosellanaA	1.8301	Up	0	gi|312378271|gb|EFR24895.1|/1.30093e-82/hypothetical protein AND_10225 [Anopheles darlingi]
Unigene16484_S_mosellanaA	1.82991	Up	5.68695e-13	gi|157138579|ref|XP_001664262.1|/9.5755e-100/proteasome subunit alpha type [Aedes aegypti]
Unigene21815_S_mosellanaA	1.82884	Up	3.8801e-08	gi|194758483|ref|XP_001961491.1|/0/GF14995 [Drosophila ananassae]
Unigene20977_S_mosellanaA	1.8255	Up	5.51755e-13	gi|170061371|ref|XP_001866205.1|/0/kek1 [Culex quinquefasciatus]
Unigene789_S_mosellanaA	1.82188	Up	9.22882e-06	gi|170047239|ref|XP_001851138.1|/4.23352e-66/disconnected protein [Culex quinquefasciatus]
Unigene31061_S_mosellanaA	1.82188	Up	9.23169e-06	gi|157107206|ref|XP_001649673.1|/1.74022e-110/hypothetical protein AaeL_AAEL004719 [Aedes aegypti]
Unigene1612_S_mosellanaA	1.82036	Up	2.02946e-05	-
Unigene40120_S_mosellanaA	1.82036	Up	2.02886e-05	-
Unigene22157_S_mosellanaA	1.82036	Up	2.02825e-05	gi|195591221|ref|XP_002085341.1|/8.16847e-27/GD12358 [Drosophila simulans]
Unigene17617_S_mosellanaA	1.8199	Up	0	gi|58391560|ref|XP_318683.2|/4.44266e-21/AGAP009647-PA [Anopheles gambiae str. PEST]
Unigene30116_S_mosellanaA	1.81861	Up	4.39313e-05	-
Unigene35348_S_mosellanaA	1.81861	Up	4.39191e-05	gi|157109929|ref|XP_001650883.1|/7.59711e-54/hypothetical protein AaeL_AAEL005433 [Aedes aegypti]
Unigene4911_S_mosellanaA	1.81659	Up	5.33864e-09	-
Unigene22086_S_mosellanaA	1.81423	Up	0.000205738	gi|157104926|ref|XP_001648635.1|/8.33525e-95/hypothetical protein AaeL_AAEL014388 [Aedes aegypti]
Unigene7316_S_mosellanaA	1.81423	Up	6.90114e-12	gi|48112268|ref|XP_393146.1|/1.63486e-09/PREDICTED: hypothetical protein LOC409648 [Apis mellifera]
Unigene34154_S_mosellanaA	1.81423	Up	0.000205689	gi|333466610|gb|EAA05345.5|/1.6345e-27/AGAP004052-PA [Anopheles gambiae str. PEST]
Unigene7474_S_mosellanaA	1.81413	Up	0	gi|170034430|ref|XP_001845077.1|/2.59566e-178/26S proteasome non-ATPase regulatory subunit 6 [Culex quinquefasciatus]
Unigene38627_S_mosellanaA	1.81144	Up	1.24149e-07	gi|157109315|ref|XP_001650619.1|/6.87446e-64/hypothetical protein AaeL_AAEL005281 [Aedes aegypti]
Unigene1577_S_mosellanaA	1.81144	Up	3.8e-11	-
Unigene17027_S_mosellanaA	1.81144	Up	0.000446519	gi|17137214|ref|NP_477169.1|/1.12009e-133/nervana 2, isoform A [Drosophila melanogaster]
Unigene18584_S_mosellanaA	1.80891	Up	5.65334e-12	gi|157112080|ref|XP_001651784.1|/1.51253e-106/proteasome subunit alpha type [Aedes aegypti]
Unigene21582_S_mosellanaA	1.80808	Up	5.94574e-07	-
Unigene42065_S_mosellanaA	1.80808	Up	5.94353e-07	-
Unigene12824_S_mosellanaA	1.80808	Up	0.000954782	-
Unigene961_S_mosellanaA	1.80732	Up	1.4449e-12	gi|49472798|gb|AAT66248.1|/8.24151e-63/trypsin precursor [Mayetiola destructor]
Unigene2222_S_mosellanaA	1.80613	Up	1.30678e-06	-
Unigene6036_S_mosellanaA	1.80396	Up	3.54383e-09	gi|189235302|ref|XP_001816128.1|/6.9256e-38/PREDICTED: similar to CG4038 CG4038-PA [Tribolium castaneum]
Unigene37842_S_mosellanaA	1.7988	Up	1.08444e-10	-
Unigene21346_S_mosellanaA	1.79532	Up	0	gi|118784691|ref|XP_313875.2|/4.14501e-137/AGAP004571-PA [Anopheles gambiae str. PEST]
Unigene43829_S_mosellanaA	1.79214	Up	6.46155e-05	-
Unigene33867_S_mosellanaA	1.78802	Up	0.000140484	-
Unigene33625_S_mosellanaA	1.78802	Up	1.15576e-08	gi|170056038|ref|XP_001863850.1|/1.04172e-10/toll [Culex quinquefasciatus]
Unigene10049_S_mosellanaA	1.78802	Up	0.000140555	gi|330805402|ref|XP_003290672.1|/5.27264e-06/hypothetical protein DICPUDRAFT_95188 [Dictyostelium purpureum]
Unigene14389_S_mosellanaA	1.78802	Up	0.000140519	gi|194882203|ref|XP_001975202.1|/2.83013e-61/GG22190 [Drosophila erecta]
Unigene30150_S_mosellanaA	1.78571	Up	2.54957e-08	gi|157112387|ref|XP_001657510.1|/4.49501e-109/adamts-20 [Aedes aegypti]
Unigene30575_S_mosellanaA	1.78434	Up	0	-
CL418.Contig1_S_mosellanaA	1.7832	Up	4.19377e-06	-
Unigene1940_S_mosellanaA	1.7832	Up	0.000303117	-
Unigene40664_S_mosellanaA	1.7832	Up	5.60475e-08	gi|194883337|ref|XP_001975759.1|/0/GG22489 [Drosophila erecta]
Unigene5744_S_mosellanaA	1.7832	Up	0.000303188	-
Unigene13247_S_mosellanaA	1.77951	Up	9.16918e-06	-
Unigene1763_S_mosellanaA	1.77951	Up	9.17204e-06	gi|24585926|ref|NP_610191.1|/5.18953e-21/CG14471 [Drosophila melanogaster]
Unigene7252_S_mosellanaA	1.77749	Up	0.000648826	-
Unigene42785_S_mosellanaA	1.77749	Up	0.000648688	gi|195397806|ref|XP_002057519.1|/0/GJ18176 [Drosophila virilis]
Unigene21579_S_mosellanaA	1.77534	Up	2.01688e-05	gi|118778095|ref|XP_308453.3|/4.81764e-49/AGAP007378-PA [Anopheles gambiae str. PEST]
Unigene38052_S_mosellanaA	1.77421	Up	5.89153e-07	-
Unigene7714_S_mosellanaA	1.77149	Up	0	gi|170072012|ref|XP_001870072.1|/3.48696e-147/prov protein [Culex quinquefasciatus]
Unigene34483_S_mosellanaA	1.7706	Up	3.49503e-11	-
Unigene21847_S_mosellanaA	1.7706	Up	8.02003e-13	-
Unigene31622_S_mosellanaA	1.7706	Up	1.05736e-09	-
Unigene21944_S_mosellanaA	1.7706	Up	3.76139e-08	-
Unigene42709_S_mosellanaA	1.7706	Up	3.49721e-11	-
Unigene19406_S_mosellanaA	1.7684	Up	0	gi|170037281|ref|XP_001846487.1|/0/26S proteasome non-ATPase regulatory subunit 3 [Culex quinquefasciatus]
Unigene36845_S_mosellanaA	1.76798	Up	5.53998e-13	-
Unigene34145_S_mosellanaA	1.76798	Up	2.33257e-09	gi|157131735|ref|XP_001662312.1|/2.03703e-88/small GTPase, putative [Aedes aegypti]
Unigene33809_S_mosellanaA	1.76562	Up	4.01766e-12	gi|158299868|ref|XP_319884.4|/0/AGAP009126-PA [Anopheles gambiae str. PEST]
Unigene4004_S_mosellanaA	1.76562	Up	2.08279e-12	-
Unigene16237_S_mosellanaA	1.76543	Up	8.33863e-12	gi|195575368|ref|XP_002105651.1|/5.08684e-79/GD16337 [Drosophila simulans]
Unigene20253_S_mosellanaA	1.76517	Up	9.51005e-05	-
Unigene13105_S_mosellanaA	1.76517	Up	9.51253e-05	gi|328704757|ref|XP_001952566.2|/1.08651e-52/PREDICTED: probable cation-transporting ATPase 13A3 [Acyrthosiphon pisum]
Unigene17063_S_mosellanaA	1.76517	Up	9.51502e-05	-
Unigene1109_S_mosellanaA	1.76399	Up	1.80422e-07	-
Unigene10693_S_mosellanaA	1.76214	Up	1.42517e-12	gi|340727787|ref|XP_003402217.1|/2.17609e-46/PREDICTED: cathepsin L-like [Bombus terrestris]
Unigene17271_S_mosellanaA	1.76063	Up	5.79732e-12	gi|125980166|ref|XP_001354115.1|/2.6131e-93/GA20484 [Drosophila pseudoobscura pseudoobscura]
Unigene9931_S_mosellanaA	1.76021	Up	3.98652e-07	-
Unigene30001_S_mosellanaA	1.75887	Up	2.52152e-08	gi|158287903|ref|XP_309785.4|/1.75769e-178/AGAP010910-PA [Anopheles gambiae str. PEST]
Unigene31530_S_mosellanaA	1.75887	Up	0.000204716	gi|157103577|ref|XP_001648039.1|/3.91998e-63/hypothetical protein AaeL_AAEL014107 [Aedes aegypti]
Unigene9697_S_mosellanaA	1.75887	Up	0.000204666	-
Unigene21927_S_mosellanaA	1.75887	Up	0.000204617	-
Unigene17079_S_mosellanaA	1.7583	Up	1.1264e-11	gi|195015466|ref|XP_001984208.1|/2.07604e-84/GH15137 [Drosophila grimshawi]
Unigene9345_S_mosellanaA	1.75789	Up	1.55952e-09	gi|195122116|ref|XP_002005558.1|/5.03447e-20/GI20533 [Drosophila mojavensis]
Unigene38408_S_mosellanaA	1.75673	Up	0	-
Unigene18571_S_mosellanaA	1.75318	Up	4.45957e-11	gi|157113102|ref|XP_001651894.1|/0/26S proteasome regulatory subunit rpn1 [Aedes aegypti]
Unigene12808_S_mosellanaA	1.75318	Up	1.96071e-12	-
Unigene40321_S_mosellanaA	1.75149	Up	4.79401e-10	gi|170034338|ref|XP_001845031.1|/6.12188e-106/NAD(P) transhydrogenase, mitochondrial [Culex quinquefasciatus]
Unigene6508_S_mosellanaA	1.75149	Up	5.98155e-12	gi|157117949|ref|XP_001653115.1|/0/procollagen-lysine,2-oxoglutarate 5-dioxygenase [Aedes aegypti]
Unigene19237_S_mosellanaA	1.75118	Up	8.33237e-12	gi|18860063|ref|NP_572686.1|/0/Rpt3 [Drosophila melanogaster]
Unigene8594_S_mosellanaA	1.75048	Up	9.86517e-12	-
Unigene39933_S_mosellanaA	1.74874	Up	7.12496e-11	-
Unigene21707_S_mosellanaA	1.74642	Up	4.15028e-06	gi|157118489|ref|XP_001659131.1|/0/hypothetical protein AaeL_AAEL008320 [Aedes aegypti]
Unigene21506_S_mosellanaA	1.74583	Up	1.49425e-10	-
Unigene37713_S_mosellanaA	1.74583	Up	0	gi|170034396|ref|XP_001845060.1|/0/26S protease regulatory subunit S10B [Culex quinquefasciatus]
Unigene39846_S_mosellanaA	1.74272	Up	3.09886e-12	-
Unigene25559_S_mosellanaA	1.74272	Up	0.000944879	-
Unigene21343_S_mosellanaA	1.74272	Up	0.000945458	gi|157118665|ref|XP_001659204.1|/1.75398e-25/hypothetical protein AaeL_AAEL001425 [Aedes aegypti]
Unigene6457_S_mosellanaA	1.74272	Up	0.000945072	-
Unigene20819_S_mosellanaA	1.74272	Up	0.000945265	gi|195586589|ref|XP_002083056.1|/4.19694e-44/GD24907 [Drosophila simulans]
Unigene1327_S_mosellanaA	1.73498	Up	6.74966e-12	gi|21357169|ref|NP_649574.1|/1.52406e-84/Rab23 [Drosophila melanogaster]
Unigene42848_S_mosellanaA	1.73442	Up	1.99402e-05	gi|198462514|ref|XP_001352460.2|/2.62276e-09/GA21567 [Drosophila pseudoobscura pseudoobscura]
Unigene40005_S_mosellanaA	1.73213	Up	2.8044e-06	-
Unigene11534_S_mosellanaA	1.73213	Up	2.80345e-06	-
Unigene34341_S_mosellanaA	1.73213	Up	0	gi|194751570|ref|XP_001958098.1|/1.72769e-26/GF23684 [Drosophila ananassae]
Unigene29779_S_mosellanaA	1.73213	Up	2.8025e-06	-
Unigene34088_S_mosellanaA	1.73095	Up	4.73553e-10	gi|170062865|ref|XP_001866855.1|/0/toll [Culex quinquefasciatus]
Unigene18545_S_mosellanaA	1.73043	Up	3.94226e-07	gi|157136739|ref|XP_001663821.1|/4.7432e-125/ubiquitously transcribed sex (x/y) chromosome tetratricopeptide repeat protein [Aedes aegypti]
Unigene18334_S_mosellanaA	1.72913	Up	5.47798e-08	-
Unigene8149_S_mosellanaA	1.72868	Up	0	gi|333468711|gb|EAA08580.5|/4.79654e-28/AGAP004245-PA [Anopheles gambiae str. PEST]
Unigene16968_S_mosellanaA	1.72725	Up	0	-
Unigene33973_S_mosellanaA	1.72725	Up	4.30822e-05	-
Unigene22130_S_mosellanaA	1.72562	Up	0	-
Unigene7628_S_mosellanaA	1.72375	Up	1.8248e-12	gi|157135040|ref|XP_001663403.1|/1.61009e-112/proteasome subunit beta type 5,8 [Aedes aegypti]
Unigene35315_S_mosellanaA	1.72365	Up	0	gi|157104054|ref|XP_001648238.1|/0/toll [Aedes aegypti]
Unigene6549_S_mosellanaA	1.72351	Up	1.04175e-12	-
Unigene8708_S_mosellanaA	1.72284	Up	6.62881e-12	gi|157117597|ref|XP_001658844.1|/0/bleomycin hydrolase [Aedes aegypti]
Unigene6470_S_mosellanaA	1.72243	Up	5.52182e-12	gi|157106669|ref|XP_001649429.1|/4.34444e-139/26S protease regulatory subunit [Aedes aegypti]
Unigene34762_S_mosellanaA	1.72185	Up	1.50367e-11	-
Unigene26833_S_mosellanaA	1.71907	Up	9.38309e-05	-
Unigene39979_S_mosellanaA	1.71907	Up	9.39045e-05	gi|195110033|ref|XP_001999586.1|/3.66048e-24/GI24604 [Drosophila mojavensis]
Unigene31270_S_mosellanaA	1.71907	Up	9.388e-05	gi|170034920|ref|XP_001845320.1|/1.00247e-56/nucleolar protein 10 [Culex quinquefasciatus]
Unigene31665_S_mosellanaA	1.71907	Up	9.38554e-05	-
Unigene2127_S_mosellanaA	1.71907	Up	3.67865e-08	-
Unigene736_S_mosellanaA	1.71907	Up	0.000639036	gi|195444020|ref|XP_002069681.1|/1.17336e-94/GK11655 [Drosophila willistoni]
Unigene19150_S_mosellanaA	1.71454	Up	1.11364e-08	-
Unigene44310_S_mosellanaA	1.71442	Up	7.41753e-12	-
Unigene40622_S_mosellanaA	1.71336	Up	5.74963e-07	-
Unigene6181_S_mosellanaA	1.71336	Up	5.74748e-07	gi|189241035|ref|XP_971765.2|/2.52973e-20/PREDICTED: similar to mrj CG8448-PA [Tribolium castaneum]
Unigene34723_S_mosellanaA	1.7125	Up	4.08711e-06	gi|345482742|ref|XP_001600314.2|/2.12277e-78/PREDICTED: F-box only protein 6-like [Nasonia vitripennis]
Unigene20930_S_mosellanaA	1.7125	Up	4.08845e-06	gi|195453893|ref|XP_002073990.1|/3.93203e-65/GK12848 [Drosophila willistoni]
Unigene8058_S_mosellanaA	1.7071	Up	1.26066e-06	gi|289740677|gb|ADD19086.1|/2.54093e-13/transcription factor Gt-2 [Glossina morsitans morsitans]
Unigene21990_S_mosellanaA	1.7059	Up	7.42031e-09	gi|158298496|ref|XP_553427.3|/6.61715e-167/AGAP009632-PA [Anopheles gambiae str. PEST]
Unigene17906_S_mosellanaA	1.70456	Up	2.58964e-12	gi|289740279|gb|ADD18887.1|/0/26S proteasome regulatory complex ATPase RPT1 [Glossina morsitans morsitans]
Unigene21321_S_mosellanaA	1.70401	Up	3.15687e-10	-
Unigene18748_S_mosellanaA	1.70356	Up	0	gi|170064323|ref|XP_001867478.1|/0/brain tumor protein [Culex quinquefasciatus]
Unigene1651_S_mosellanaA	1.70259	Up	4.84296e-13	-
Unigene25669_S_mosellanaA	1.70259	Up	6.28562e-05	gi|333466548|gb|EAA04965.5|/3.56747e-24/AGAP001010-PA [Anopheles gambiae str. PEST]
Unigene39126_S_mosellanaA	1.70259	Up	6.28393e-05	-
Unigene36658_S_mosellanaA	1.70148	Up	0	gi|170047945|ref|XP_001851463.1|/6.24127e-65/conserved hypothetical protein [Culex quinquefasciatus]
Unigene20272_S_mosellanaA	1.70021	Up	2.75875e-06	gi|157111701|ref|XP_001651690.1|/5.95719e-56/mpv17 protein [Aedes aegypti]
Unigene34741_S_mosellanaA	1.70021	Up	2.75969e-06	-
Unigene28549_S_mosellanaA	1.69875	Up	0.000434825	-
Unigene17507_S_mosellanaA	1.69875	Up	0.000434727	-
Unigene7193_S_mosellanaA	1.69847	Up	1.99791e-11	gi|195350692|ref|XP_002041872.1|/2.20747e-59/GM11423 [Drosophila sechellia]
Unigene38266_S_mosellanaA	1.69651	Up	1.3828e-11	gi|170035940|ref|XP_001845824.1|/1.41649e-171/cationic amino acid transporter [Culex quinquefasciatus]
Unigene13187_S_mosellanaA	1.69608	Up	8.43593e-07	-
Unigene34617_S_mosellanaA	1.6926	Up	4.58706e-10	gi|91086685|ref|XP_969056.1|/0/PREDICTED: similar to ubiquitin specific peptidase 14 [Tribolium castaneum]
Unigene24456_S_mosellanaA	1.6926	Up	0.000136352	gi|146448775|gb|ABQ41382.1|/1.04338e-10/cell division cycle 48 [Paralichthys olivaceus]
Unigene36478_S_mosellanaA	1.6926	Up	0.000136386	gi|158286260|ref|XP_308648.3|/5.90251e-102/AGAP007111-PA [Anopheles gambiae str. PEST]
Unigene7837_S_mosellanaA	1.68895	Up	1.84351e-06	gi|157138655|ref|XP_001657329.1|/0/zinc finger protein [Aedes aegypti]
Unigene39393_S_mosellanaA	1.68788	Up	9.97908e-10	-
Unigene6768_S_mosellanaA	1.68706	Up	2.41627e-08	-
Unigene8241_S_mosellanaA	1.6869	Up	5.6927e-13	gi|157111349|ref|XP_001651498.1|/1.88557e-114/proteasome subunit alpha type [Aedes aegypti]
Unigene34365_S_mosellanaA	1.68591	Up	0.000925567	-
Unigene36687_S_mosellanaA	1.68513	Up	8.51425e-12	gi|157115086|ref|XP_001658106.1|/8.58695e-114/integrin beta 1 binding protein (melusin) [Aedes aegypti]
Unigene1329_S_mosellanaA	1.68111	Up	0.000292636	gi|170037911|ref|XP_001846798.1|/4.79279e-66/dipeptidyl-peptidase 3 [Culex quinquefasciatus]
Unigene41706_S_mosellanaA	1.67859	Up	1.2358e-06	-
Unigene17870_S_mosellanaA	1.67795	Up	0	-
Unigene21380_S_mosellanaA	1.67749	Up	9.17518e-05	-
Unigene39323_S_mosellanaA	1.67749	Up	9.17277e-05	-
Unigene39487_S_mosellanaA	1.676	Up	1.46844e-09	gi|332016235|gb|EGI57148.1|/4.63774e-72/Atlastin [Acromyrmex echinatior]
Unigene6915_S_mosellanaA	1.67468	Up	2.83331e-05	-
Unigene12675_S_mosellanaA	1.67468	Up	2.8325e-05	-
Unigene34712_S_mosellanaA	1.67339	Up	0	-
Unigene36476_S_mosellanaA	1.67242	Up	8.73231e-06	gi|170043724|ref|XP_001849525.1|/2.05935e-179/ribonucleaseP/MRP protein subunit POP1 [Culex quinquefasciatus]
Unigene30509_S_mosellanaA	1.67242	Up	8.73505e-06	gi|158297447|ref|XP_317676.4|/3.65152e-31/AGAP007825-PA [Anopheles gambiae str. PEST]
Unigene36243_S_mosellanaA	1.67214	Up	1.00217e-11	gi|170039212|ref|XP_001847437.1|/1.20583e-153/adenosine diphosphatase [Culex quinquefasciatus]
Unigene22197_S_mosellanaA	1.66773	Up	0.000622637	-
Unigene35459_S_mosellanaA	1.66773	Up	1.64126e-12	gi|157119738|ref|XP_001659482.1|/7.13251e-28/proteasome subunit beta type [Aedes aegypti]
Unigene15046_S_mosellanaA	1.66773	Up	0.000622903	gi|195037236|ref|XP_001990070.1|/3.59782e-43/GH18437 [Drosophila grimshawi]
Unigene38816_S_mosellanaA	1.66773	Up	0.00062277	-
Unigene21822_S_mosellanaA	1.66676	Up	3.20502e-12	-
Unigene41908_S_mosellanaA	1.66519	Up	0	-
Unigene6342_S_mosellanaA	1.66403	Up	6.12419e-05	-
Unigene31833_S_mosellanaA	1.66089	Up	1.80274e-06	-
Unigene33409_S_mosellanaA	1.66018	Up	1.4422e-12	gi|170048314|ref|XP_001870677.1|/1.40672e-160/cadherin [Culex quinquefasciatus]
Unigene18586_S_mosellanaA	1.65953	Up	0	gi|171919759|gb|ACB59075.1|/0/Rpn6-PB-like protein [Stratiomys singularior]
Unigene20447_S_mosellanaA	1.6593	Up	4.83801e-13	gi|170049284|ref|XP_001855187.1|/5.80708e-127/endoribonuclease Dicer [Culex quinquefasciatus]
Unigene20307_S_mosellanaA	1.65819	Up	4.73847e-09	gi|158291348|ref|XP_312859.4|/1.54389e-70/AGAP003167-PA [Anopheles gambiae str. PEST]
Unigene3769_S_mosellanaA	1.65653	Up	5.43778e-12	-
Unigene18788_S_mosellanaA	1.65196	Up	5.52314e-13	gi|170028707|ref|XP_001842236.1|/2.74315e-115/caspase [Culex quinquefasciatus]
Unigene12968_S_mosellanaA	1.65196	Up	0.000132539	-
Unigene5921_S_mosellanaA	1.65196	Up	3.45087e-08	gi|195395955|ref|XP_002056599.1|/1.07754e-169/GJ10137 [Drosophila virilis]
Unigene8388_S_mosellanaA	1.65196	Up	1.27221e-05	gi|195123392|ref|XP_002006191.1|/0/GI20901 [Drosophila mojavensis]
Unigene31648_S_mosellanaA	1.65196	Up	3.17659e-11	-
Unigene38600_S_mosellanaA	1.65196	Up	1.12876e-07	-
Unigene21448_S_mosellanaA	1.65196	Up	0.000422983	gi|158301759|ref|XP_321406.4|/2.27451e-121/AGAP001687-PA [Anopheles gambiae str. PEST]
Unigene43183_S_mosellanaA	1.65196	Up	0.000422888	-
Unigene30960_S_mosellanaA	1.64858	Up	2.08092e-12	gi|157137711|ref|XP_001657144.1|/6.38309e-160/hypothetical protein AaeL_AAEL003651 [Aedes aegypti]
Unigene17883_S_mosellanaA	1.64723	Up	6.11864e-12	gi|195171175|ref|XP_002026383.1|/0/GL19980 [Drosophila persimilis]
Unigene40474_S_mosellanaA	1.64666	Up	1.98221e-10	-
Unigene43740_S_mosellanaA	1.64483	Up	7.52568e-08	-
Unigene37685_S_mosellanaA	1.64467	Up	0	-
Unigene35486_S_mosellanaA	1.64431	Up	2.45666e-07	-
Unigene39911_S_mosellanaA	1.64431	Up	2.4557e-07	-
Unigene21029_S_mosellanaA	1.64401	Up	1.71858e-12	gi|170040334|ref|XP_001847958.1|/3.7078e-61/Plenty of SH3s [Culex quinquefasciatus]
Unigene38839_S_mosellanaA	1.64297	Up	6.93214e-12	-
Unigene8736_S_mosellanaA	1.64211	Up	0	gi|195499977|ref|XP_002097178.1|/4.66704e-122/GE24639 [Drosophila yakuba]
Unigene25679_S_mosellanaA	1.64107	Up	2.75328e-05	-
Unigene41898_S_mosellanaA	1.64067	Up	0	-
Unigene18381_S_mosellanaA	1.63978	Up	8.8984e-05	-
Unigene7646_S_mosellanaA	1.63815	Up	0.000283491	-
Unigene43753_S_mosellanaA	1.63815	Up	0.000283624	-
Unigene35488_S_mosellanaA	1.63815	Up	0.000283558	gi|195432310|ref|XP_002064166.1|/3.16057e-80/GK19853 [Drosophila willistoni]
Unigene18772_S_mosellanaA	1.63767	Up	8.66218e-12	gi|195035353|ref|XP_001989142.1|/2.51451e-82/GH11559 [Drosophila grimshawi]
Unigene21170_S_mosellanaA	1.63602	Up	0	gi|157167454|ref|XP_001660701.1|/0/Abnormal X segregation, putative [Aedes aegypti]
Unigene36295_S_mosellanaA	1.63602	Up	5.35911e-07	-
Unigene4593_S_mosellanaA	1.63602	Up	0.000895849	-
Unigene34159_S_mosellanaA	1.63602	Up	0.000895665	gi|195121899|ref|XP_002005450.1|/2.25189e-26/GI19066 [Drosophila mojavensis]
Unigene30769_S_mosellanaA	1.63602	Up	0.000895481	-
Unigene2450_S_mosellanaA	1.6331	Up	5.68323e-06	-
Unigene12154_S_mosellanaA	1.6331	Up	5.68507e-06	gi|195332383|ref|XP_002032878.1|/4.38544e-60/GM20713 [Drosophila sechellia]
Unigene12210_S_mosellanaA	1.6331	Up	5.68691e-06	gi|195492507|ref|XP_002094021.1|/1.04668e-68/GE21605 [Drosophila yakuba]
Unigene37621_S_mosellanaA	1.63251	Up	0	gi|58393935|ref|XP_320404.2|/2.5583e-135/AGAP012127-PA [Anopheles gambiae str. PEST]
Unigene35151_S_mosellanaA	1.6312	Up	1.84955e-05	gi|157128485|ref|XP_001661450.1|/1.25042e-108/Anaphase Promoting Complex, putative [Aedes aegypti]
Unigene22091_S_mosellanaA	1.63066	Up	0	-
Unigene8259_S_mosellanaA	1.62966	Up	0	gi|170062210|ref|XP_001866570.1|/1.09717e-68/ubiquitin carboxyl-terminal hydrolase [Culex quinquefasciatus]
Unigene38527_S_mosellanaA	1.62938	Up	1.04888e-11	gi|157123356|ref|XP_001660132.1|/1.84768e-93/mitochondrial carrier protein [Aedes aegypti]
Unigene30400_S_mosellanaA	1.62888	Up	1.47837e-12	-
Unigene40265_S_mosellanaA	1.62734	Up	4.68856e-12	gi|333467816|gb|EAA08010.4|/1.60773e-80/AGAP002913-PA [Anopheles gambiae str. PEST]
Unigene37696_S_mosellanaA	1.62221	Up	0.000604789	gi|157127625|ref|XP_001661121.1|/2.15147e-173/hypothetical protein AaeL_AAEL010877 [Aedes aegypti]
Unigene30283_S_mosellanaA	1.62221	Up	0.000604919	gi|194746675|ref|XP_001955802.1|/9.40921e-95/GF18939 [Drosophila ananassae]
Unigene35192_S_mosellanaA	1.62128	Up	0	gi|194855806|ref|XP_001968618.1|/3.08432e-108/GG24967 [Drosophila erecta]
Unigene7248_S_mosellanaA	1.62066	Up	0	gi|158293714|ref|XP_315057.4|/6.98626e-118/AGAP004960-PA [Anopheles gambiae str. PEST]
Unigene40681_S_mosellanaA	1.6199	Up	7.76908e-07	-
Unigene38115_S_mosellanaA	1.61665	Up	0	gi|158292439|ref|XP_313915.3|/1.06237e-114/AGAP005044-PA [Anopheles gambiae str. PEST]
Unigene14634_S_mosellanaA	1.61512	Up	0.00012822	-
Unigene39842_S_mosellanaA	1.61328	Up	5.18103e-07	gi|157125482|ref|XP_001654351.1|/0/neurogenic locus notch (notch) [Aedes aegypti]
Unigene1990_S_mosellanaA	1.61014	Up	1.69408e-06	-
CL475.Contig1_S_mosellanaA	1.61014	Up	0.000408194	gi|170047545|ref|XP_001851278.1|/1.19517e-57/cornichon protein [Culex quinquefasciatus]
Unigene937_S_mosellanaA	1.61014	Up	2.65875e-05	gi|195400713|ref|XP_002058960.1|/5.59262e-16/GJ15317 [Drosophila virilis]
Unigene8712_S_mosellanaA	1.61014	Up	0	gi|189234173|ref|XP_968418.2|/1.01517e-108/PREDICTED: similar to heterogeneous nuclear ribonucleoprotein [Tribolium castaneum]
Unigene39578_S_mosellanaA	1.61014	Up	2.71064e-11	gi|333470568|gb|EAA01057.5|/2.76245e-37/AGAP001106-PA [Anopheles gambiae str. PEST]
Unigene38066_S_mosellanaA	1.61014	Up	4.01602e-10	gi|340378475|ref|XP_003387753.1|/2.13214e-08/PREDICTED: hypothetical protein LOC100639448 [Amphimedon queenslandica]
Unigene17022_S_mosellanaA	1.6085	Up	5.03701e-12	gi|157125052|ref|XP_001660597.1|/6.88197e-170/protein disulfide-isomerase A6 precursor [Aedes aegypti]
Unigene31766_S_mosellanaA	1.60599	Up	2.70827e-10	-
Unigene33461_S_mosellanaA	1.60434	Up	5.84508e-11	gi|195134164|ref|XP_002011507.1|/7.66517e-34/GI11060 [Drosophila mojavensis]
Unigene16431_S_mosellanaA	1.6036	Up	5.52631e-12	gi|157121102|ref|XP_001659826.1|/1.19695e-61/lola [Aedes aegypti]
Unigene16974_S_mosellanaA	1.60348	Up	0	gi|119114983|ref|XP_310818.3|/6.88479e-50/AGAP000306-PA [Anopheles gambiae str. PEST]
Unigene17170_S_mosellanaA	1.6029	Up	1.2165e-11	-
Unigene1690_S_mosellanaA	1.60203	Up	1.78512e-05	gi|157131235|ref|XP_001662167.1|/2.39981e-40/sulfate transporter [Aedes aegypti]
Unigene39065_S_mosellanaA	1.60203	Up	1.80989e-10	gi|94468480|gb|ABF18089.1|/4.64632e-77/peptide methionine sulfoxide reductase [Aedes aegypti]
Unigene45161_S_mosellanaA	1.60133	Up	2.29779e-07	-
Unigene38860_S_mosellanaA	1.60133	Up	2.29869e-07	gi|195479781|ref|XP_002101026.1|/1.75674e-28/GE17384 [Drosophila yakuba]
Unigene45108_S_mosellanaA	1.59949	Up	1.14397e-11	gi|300507044|gb|ADK23914.1|/1.32116e-29/gram-negative binding protein [Artemia sinica]
Unigene21637_S_mosellanaA	1.59949	Up	0.000273292	-
Unigene43199_S_mosellanaA	1.59949	Up	0.000273356	-
Unigene1537_S_mosellanaA	1.59949	Up	0.000273227	-
Unigene8637_S_mosellanaA	1.59839	Up	1.14375e-12	-
Unigene18899_S_mosellanaA	1.59832	Up	1.01535e-11	gi|157134703|ref|XP_001656400.1|/0/UDP-glucose glycoprotein:glucosyltransferase [Aedes aegypti]
Unigene20576_S_mosellanaA	1.59796	Up	0	gi|125773877|ref|XP_001358197.1|/1.23244e-104/GA17887 [Drosophila pseudoobscura pseudoobscura]
Unigene1410_S_mosellanaA	1.59668	Up	5.73212e-05	-
Unigene38718_S_mosellanaA	1.59251	Up	1.21518e-12	gi|195375002|ref|XP_002046292.1|/2.15813e-124/GJ12588 [Drosophila virilis]
Unigene7064_S_mosellanaA	1.59222	Up	2.61114e-12	gi|157137463|ref|XP_001664000.1|/0/fascin [Aedes aegypti]
Unigene13546_S_mosellanaA	1.59184	Up	2.606e-10	-
CL60.Contig1_S_mosellanaA	1.59184	Up	0.000867231	gi|123446559|ref|XP_001312029.1|/1.49596e-09/ankyrin repeat protein [Trichomonas vaginalis G3]
Unigene34912_S_mosellanaA	1.59184	Up	0.000867411	gi|260810933|ref|XP_002600177.1|/3.54309e-22/hypothetical protein BRAFLDRAFT_66685 [Branchiostoma floridae]
Unigene1524_S_mosellanaA	1.59003	Up	2.07082e-08	gi|333469285|gb|EAA10348.5|/5.98397e-175/AGAP004934-PA [Anopheles gambiae str. PEST]
Unigene33311_S_mosellanaA	1.58914	Up	2.05236e-12	gi|198462982|ref|XP_002135414.1|/3.99438e-07/GA28342 [Drosophila pseudoobscura pseudoobscura]
Unigene22105_S_mosellanaA	1.58877	Up	3.82427e-05	gi|60686423|gb|AAX35340.1|/3.07142e-46/cytochrome P450 [Mayetiola destructor]
Unigene39174_S_mosellanaA	1.58877	Up	8.34457e-10	-
Unigene30144_S_mosellanaA	1.58711	Up	1.62848e-06	gi|157131218|ref|XP_001655828.1|/5.7088e-166/hypothetical protein AaeL_AAEL012031 [Aedes aegypti]
Unigene20017_S_mosellanaA	1.58711	Up	1.62905e-06	gi|157106462|ref|XP_001649334.1|/0/hypothetical protein AaeL_AAEL004526 [Aedes aegypti]
Unigene16729_S_mosellanaA	1.58698	Up	1.36189e-11	gi|157133635|ref|XP_001662951.1|/0/endoplasmin [Aedes aegypti]
Unigene7268_S_mosellanaA	1.58644	Up	1.1392e-11	-
Unigene2046_S_mosellanaA	1.58536	Up	5.53436e-13	-
Unigene8418_S_mosellanaA	1.58457	Up	4.64104e-12	gi|170043858|ref|XP_001849586.1|/2.48257e-165/26S proteasome non-ATPase regulatory subunit 14 [Culex quinquefasciatus]
Unigene19120_S_mosellanaA	1.58389	Up	1.80291e-11	-
Unigene5257_S_mosellanaA	1.58157	Up	0.000580617	gi|195338579|ref|XP_002035902.1|/1.69135e-30/GM16048 [Drosophila sechellia]
Unigene33852_S_mosellanaA	1.58157	Up	0.000123048	gi|198455233|ref|XP_001359915.2|/1.6796e-08/GA18346 [Drosophila pseudoobscura pseudoobscura]
Unigene22736_S_mosellanaA	1.58157	Up	0.000123079	-
Unigene34136_S_mosellanaA	1.58157	Up	2.55357e-05	gi|17137346|ref|NP_477240.1|/4.98195e-130/dribble [Drosophila melanogaster]
Unigene15269_S_mosellanaA	1.58157	Up	2.55283e-05	-
Unigene11961_S_mosellanaA	1.57908	Up	6.54337e-13	-
Unigene6916_S_mosellanaA	1.57862	Up	1.27233e-11	gi|345480744|ref|XP_003424206.1|/2.49043e-42/PREDICTED: lamin Dm0-like isoform 2 [Nasonia vitripennis]
Unigene33473_S_mosellanaA	1.57579	Up	8.96979e-12	-
Unigene38618_S_mosellanaA	1.57396	Up	8.22272e-05	gi|157126255|ref|XP_001654560.1|/0/cation-transporting atpase 13a1 (g-box binding protein) [Aedes aegypti]
Unigene20003_S_mosellanaA	1.57364	Up	0	-
Unigene20239_S_mosellanaA	1.56839	Up	0	-
Unigene41756_S_mosellanaA	1.56707	Up	0	-
Unigene6409_S_mosellanaA	1.5662	Up	6.95666e-13	gi|157124531|ref|XP_001654091.1|/7.20231e-117/proteasome subunit alpha type [Aedes aegypti]
Unigene18864_S_mosellanaA	1.56552	Up	0	gi|332027696|gb|EGI67764.1|/0/Tubulin alpha-1 chain [Acromyrmex echinatior]
Unigene18187_S_mosellanaA	1.5645	Up	4.3156e-08	gi|328777414|ref|XP_003249337.1|/1.10804e-39/PREDICTED: serine/arginine-rich splicing factor 7-like [Apis mellifera]
Unigene8606_S_mosellanaA	1.5645	Up	7.88963e-12	gi|195036906|ref|XP_001989909.1|/4.99006e-29/GH18535 [Drosophila grimshawi]
Unigene34783_S_mosellanaA	1.56081	Up	3.66543e-05	gi|158292463|ref|XP_313932.4|/7.29822e-133/AGAP005058-PA [Anopheles gambiae str. PEST]
Unigene33290_S_mosellanaA	1.56081	Up	7.66692e-10	-
Unigene20451_S_mosellanaA	1.55938	Up	0	gi|195029897|ref|XP_001987808.1|/1.52608e-163/GH22116 [Drosophila grimshawi]
Unigene38381_S_mosellanaA	1.55885	Up	0	gi|194770421|ref|XP_001967292.1|/1.86162e-119/GF16003 [Drosophila ananassae]
Unigene8762_S_mosellanaA	1.55732	Up	1.90367e-08	gi|195573423|ref|XP_002104693.1|/2.44811e-106/GD18306 [Drosophila simulans]
Unigene10153_S_mosellanaA	1.55732	Up	0.000175251	-
Unigene15552_S_mosellanaA	1.55648	Up	0	-
Unigene30987_S_mosellanaA	1.55356	Up	3.34089e-06	-
Unigene7997_S_mosellanaA	1.55301	Up	1.08793e-11	gi|170031517|ref|XP_001843631.1|/6.27741e-174/conserved hypothetical protein [Culex quinquefasciatus]
Unigene7363_S_mosellanaA	1.55261	Up	0	gi|289740585|gb|ADD19040.1|/3.43349e-84/20S proteasome regulatory subunit beta type PSMB4/PRE4 [Glossina morsitans morsitans]
Unigene34441_S_mosellanaA	1.55242	Up	0	gi|157118499|ref|XP_001659136.1|/0/protein disulfide isomerase [Aedes aegypti]
Unigene33441_S_mosellanaA	1.55242	Up	2.27708e-10	-
Unigene37542_S_mosellanaA	1.55164	Up	6.97755e-13	gi|268572249|ref|XP_002641273.1|/2.25904e-47/Hypothetical protein CBG05186 [Caenorhabditis briggsae]
Unigene17311_S_mosellanaA	1.5513	Up	2.36884e-11	-
Unigene7047_S_mosellanaA	1.55087	Up	8.65681e-13	gi|170072012|ref|XP_001870072.1|/4.60431e-31/prov protein [Culex quinquefasciatus]
Unigene20560_S_mosellanaA	1.55087	Up	0.000117615	gi|195456778|ref|XP_002075283.1|/9.70605e-49/GK17191 [Drosophila willistoni]
Unigene24439_S_mosellanaA	1.55087	Up	0.000117585	-
Unigene23824_S_mosellanaA	1.55087	Up	0.000117646	-
Unigene38780_S_mosellanaA	1.55087	Up	0.000117555	gi|345480945|ref|XP_003424252.1|/2.47094e-15/PREDICTED: hypothetical protein LOC100680511 [Nasonia vitripennis]
Unigene20172_S_mosellanaA	1.54986	Up	1.6303e-05	gi|242013769|ref|XP_002427573.1|/5.71273e-154/Polycomb protein esc, putative [Pediculus humanus corporis]
Unigene34531_S_mosellanaA	1.54986	Up	1.63079e-05	gi|289740831|gb|ADD19163.1|/4.17468e-36/cell growth-regulating nucleolar protein [Glossina morsitans morsitans]
Unigene8102_S_mosellanaA	1.54941	Up	6.62543e-12	gi|170036732|ref|XP_001846216.1|/3.31615e-92/proteasome subunit beta type 6 [Culex quinquefasciatus]
Unigene30576_S_mosellanaA	1.54789	Up	5.48856e-09	-
Unigene33716_S_mosellanaA	1.54665	Up	7.18258e-12	gi|170035162|ref|XP_001845440.1|/0/conserved hypothetical protein [Culex quinquefasciatus]
Unigene1812_S_mosellanaA	1.54504	Up	0.000554259	-
Unigene34040_S_mosellanaA	1.54504	Up	1.08263e-05	-
Unigene8433_S_mosellanaA	1.54204	Up	1.12028e-12	gi|157107804|ref|XP_001649944.1|/5.84575e-89/hypothetical protein AaeL_AAEL004877 [Aedes aegypti]
Unigene1090_S_mosellanaA	1.54121	Up	9.82027e-07	gi|157113427|ref|XP_001657824.1|/5.22795e-131/dolichyl glycosyltransferase [Aedes aegypti]
Unigene37571_S_mosellanaA	1.54121	Up	9.81672e-07	-
Unigene31941_S_mosellanaA	1.54021	Up	2.18211e-10	gi|195154392|ref|XP_002018106.1|/0/GL16941 [Drosophila persimilis]
Unigene8065_S_mosellanaA	1.53919	Up	1.19701e-08	-
Unigene36213_S_mosellanaA	1.5385	Up	8.88692e-08	gi|157167279|ref|XP_001658484.1|/5.62742e-27/hypothetical protein AaeL_AAEL007594 [Aedes aegypti]
Unigene31614_S_mosellanaA	1.53648	Up	7.89812e-09	-
Unigene30322_S_mosellanaA	1.53648	Up	4.77995e-06	gi|157167580|ref|XP_001655052.1|/6.89745e-103/l-asparaginase [Aedes aegypti]
Unigene8542_S_mosellanaA	1.53445	Up	1.76745e-11	gi|157112284|ref|XP_001657476.1|/7.26814e-80/microsomal signal peptidase 23 kd subunit (spc22/23) [Aedes aegypti]
Unigene30428_S_mosellanaA	1.5339	Up	5.22338e-09	-
Unigene12395_S_mosellanaA	1.53266	Up	0.000248272	-
Unigene7541_S_mosellanaA	1.53182	Up	1.64795e-12	-
Unigene7762_S_mosellanaA	1.5305	Up	9.37044e-13	gi|157108382|ref|XP_001650201.1|/0/seryl-tRNA synthetase [Aedes aegypti]
Unigene34827_S_mosellanaA	1.5305	Up	3.12412e-10	-
Unigene38547_S_mosellanaA	1.5305	Up	2.32048e-05	gi|170044882|ref|XP_001850059.1|/8.03032e-33/integrator complex subunit 12 [Culex quinquefasciatus]
Unigene12560_S_mosellanaA	1.52997	Up	2.59564e-08	-
Unigene31792_S_mosellanaA	1.52973	Up	2.96472e-11	gi|157138665|ref|XP_001657332.1|/0/hypothetical protein AaeL_AAEL014044 [Aedes aegypti]
Unigene6600_S_mosellanaA	1.52858	Up	2.34245e-12	gi|195116683|ref|XP_002002881.1|/4.87529e-78/GI17622 [Drosophila mojavensis]
Unigene38290_S_mosellanaA	1.52741	Up	0.000166447	gi|19923004|ref|NP_612045.1|/4.43355e-60/CG3402 [Drosophila melanogaster]
Unigene7323_S_mosellanaA	1.52741	Up	1.72593e-08	gi|312378490|gb|EFR25052.1|/2.32691e-79/hypothetical protein AND_09951 [Anopheles darlingi]
Unigene20117_S_mosellanaA	1.52643	Up	1.5502e-05	gi|198456193|ref|XP_002138199.1|/7.35461e-41/GA24635 [Drosophila pseudoobscura pseudoobscura]
Unigene35138_S_mosellanaA	1.52578	Up	1.41009e-06	gi|91081029|ref|XP_975330.1|/2.63277e-119/PREDICTED: similar to CG11417 CG11417-PA [Tribolium castaneum]
Unigene17586_S_mosellanaA	1.52408	Up	0	gi|194766439|ref|XP_001965332.1|/3.86113e-131/GF20690 [Drosophila ananassae]
Unigene38128_S_mosellanaA	1.52268	Up	0	-
Unigene6573_S_mosellanaA	1.52268	Up	6.61782e-10	gi|157103841|ref|XP_001648152.1|/1.07278e-98/U1 small nuclear ribonucleoprotein A [Aedes aegypti]
Unigene12507_S_mosellanaA	1.52268	Up	0.00011171	-
Unigene25190_S_mosellanaA	1.52268	Up	0.000111681	gi|194761372|ref|XP_001962903.1|/3.43807e-156/GF15671 [Drosophila ananassae]
Unigene38100_S_mosellanaA	1.5217	Up	0	gi|94468776|gb|ABF18237.1|/3.04266e-106/thioredoxin/protein disulfide isomerase [Aedes aegypti]
Unigene6812_S_mosellanaA	1.52107	Up	0	gi|195447382|ref|XP_002071189.1|/1.96098e-37/GK25267 [Drosophila willistoni]
Unigene42900_S_mosellanaA	1.5192	Up	6.82074e-06	-
Unigene1655_S_mosellanaA	1.51903	Up	2.18594e-12	-
Unigene39484_S_mosellanaA	1.51838	Up	7.43071e-05	-
Unigene39987_S_mosellanaA	1.51838	Up	7.43269e-05	-
Unigene6162_S_mosellanaA	1.51694	Up	1.39411e-11	-
Unigene20732_S_mosellanaA	1.51598	Up	1.39562e-11	gi|157113608|ref|XP_001652020.1|/0/hypothetical protein AaeL_AAEL006529 [Aedes aegypti]
Unigene20408_S_mosellanaA	1.51598	Up	4.52763e-06	gi|170034947|ref|XP_001845333.1|/3.83596e-32/melanoma-associated antigen D2 [Culex quinquefasciatus]
Unigene16167_S_mosellanaA	1.5158	Up	1.21748e-12	-
Unigene36229_S_mosellanaA	1.51504	Up	0	gi|157104367|ref|XP_001648375.1|/1.24626e-148/ubiquitin-activating enzyme E1 [Aedes aegypti]
Unigene8540_S_mosellanaA	1.51446	Up	4.9529e-05	gi|157135322|ref|XP_001656601.1|/8.16251e-22/hypothetical protein AaeL_AAEL003231 [Aedes aegypti]
Unigene6136_S_mosellanaA	1.51203	Up	0.000527672	-
Unigene1195_S_mosellanaA	1.51203	Up	0.000527789	gi|194871692|ref|XP_001972888.1|/6.77361e-123/GG15772 [Drosophila erecta]
Unigene44214_S_mosellanaA	1.51203	Up	0.000527556	gi|170033460|ref|XP_001844595.1|/1.7656e-66/carbon catabolite repressor protein [Culex quinquefasciatus]
Unigene7644_S_mosellanaA	1.51087	Up	3.29982e-05	-
Unigene21797_S_mosellanaA	1.51087	Up	3.29888e-05	-
Unigene34559_S_mosellanaA	1.51002	Up	2.5351e-12	gi|312371128|gb|EFR19388.1|/3.33481e-20/hypothetical protein AND_22613 [Anopheles darlingi]
Unigene34186_S_mosellanaA	1.50757	Up	0.000351012	gi|157124301|ref|XP_001660411.1|/7.76826e-60/orfY, putative [Aedes aegypti]
Unigene39300_S_mosellanaA	1.50757	Up	0.000351092	-
Unigene20267_S_mosellanaA	1.50757	Up	0	-
Unigene17562_S_mosellanaA	1.50475	Up	0	gi|195375426|ref|XP_002046502.1|/3.47085e-60/GJ12457 [Drosophila virilis]
Unigene34737_S_mosellanaA	1.50357	Up	7.4152e-12	-
Unigene30564_S_mosellanaA	1.50357	Up	0.000234884	-
Unigene14514_S_mosellanaA	1.50172	Up	2.33484e-08	-
Unigene8820_S_mosellanaA	1.50172	Up	0	-
Unigene18750_S_mosellanaA	1.50112	Up	3.69978e-12	-
Unigene18382_S_mosellanaA	1.50014	Up	5.10141e-12	gi|289740741|gb|ADD19118.1|/3.77047e-113/20S proteasome regulatory subunit beta type PSMB7/PSMB10/PUP1 [Glossina morsitans morsitans]
Unigene1559_S_mosellanaA	1.49996	Up	0.000157288	gi|157108368|ref|XP_001650194.1|/2.03224e-100/lactosylceramide 4-alpha-galactosyltransferase (alpha- 1,4-galactosyltransferase) [Aedes aegypti]
Unigene38651_S_mosellanaA	1.49996	Up	0.000157327	-
Unigene21340_S_mosellanaA	1.49996	Up	0.000157366	gi|289740851|gb|ADD19173.1|/4.33346e-16/exosomal 3'-5' exoribonuclease complex subunit Rrp45 [Glossina morsitans morsitans]
Unigene8097_S_mosellanaA	1.49947	Up	5.92612e-10	gi|194763894|ref|XP_001964067.1|/1.32466e-149/GF20920 [Drosophila ananassae]
Unigene15762_S_mosellanaA	1.49668	Up	0.000105654	-
Unigene40564_S_mosellanaA	1.49668	Up	4.27969e-06	gi|281361542|ref|NP_788635.3|/9.88699e-76/Cad86C [Drosophila melanogaster]
Unigene9214_S_mosellanaA	1.49668	Up	0.000105627	-
Unigene825_S_mosellanaA	1.49486	Up	1.13998e-07	-
Unigene36652_S_mosellanaA	1.49486	Up	0	gi|157103623|ref|XP_001648059.1|/1.37479e-123/oxidase/peroxidase [Aedes aegypti]
Unigene16706_S_mosellanaA	1.49466	Up	0	-
Unigene20932_S_mosellanaA	1.49383	Up	0	-
Unigene21809_S_mosellanaA	1.49289	Up	8.00573e-11	gi|118788327|ref|XP_316648.3|/3.24142e-127/AGAP006617-PA [Anopheles gambiae str. PEST]
Unigene945_S_mosellanaA	1.4923	Up	1.89735e-06	-
Unigene7017_S_mosellanaA	1.49163	Up	0	gi|195108339|ref|XP_001998750.1|/0/GI23457 [Drosophila mojavensis]
CL165.Contig1_S_mosellanaA	1.49109	Up	3.68567e-11	-
Unigene6452_S_mosellanaA	1.48969	Up	8.42942e-10	-
Unigene7036_S_mosellanaA	1.48846	Up	5.61753e-10	gi|194764565|ref|XP_001964399.1|/7.51359e-121/GF23070 [Drosophila ananassae]
Unigene35076_S_mosellanaA	1.48846	Up	0	gi|195488215|ref|XP_002092220.1|/1.79839e-162/GE14068 [Drosophila yakuba]
Unigene33637_S_mosellanaA	1.48671	Up	5.54796e-07	gi|195031522|ref|XP_001988351.1|/1.2913e-119/GH11119 [Drosophila grimshawi]
Unigene919_S_mosellanaA	1.48615	Up	2.50148e-10	-
Unigene33554_S_mosellanaA	1.48477	Up	0	-
Unigene8727_S_mosellanaA	1.48443	Up	6.33095e-09	gi|195033536|ref|XP_001988704.1|/9.81853e-30/GH11307 [Drosophila grimshawi]
Unigene35321_S_mosellanaA	1.48226	Up	7.50516e-12	-
Unigene33436_S_mosellanaA	1.48203	Up	2.75941e-09	gi|195429401|ref|XP_002062751.1|/0/GK19535 [Drosophila willistoni]
Unigene33969_S_mosellanaA	1.48203	Up	0	gi|157124114|ref|XP_001660337.1|/0/xaa-pro aminopeptidase [Aedes aegypti]
Unigene22044_S_mosellanaA	1.48203	Up	0.000497355	-
Unigene21449_S_mosellanaA	1.48091	Up	1.81692e-09	-
Unigene36270_S_mosellanaA	1.47932	Up	8.64834e-13	-
Unigene8437_S_mosellanaA	1.4777	Up	3.52965e-12	gi|157131118|ref|XP_001655810.1|/1.52431e-149/signal peptide peptidase [Aedes aegypti]
Unigene18132_S_mosellanaA	1.47508	Up	1.20911e-11	gi|195397179|ref|XP_002057206.1|/4.81913e-180/GJ16967 [Drosophila virilis]
Unigene37027_S_mosellanaA	1.47465	Up	0.000148006	gi|312379270|gb|EFR25596.1|/3.73634e-51/hypothetical protein AND_08934 [Anopheles darlingi]
CL363.Contig1_S_mosellanaA	1.47465	Up	1.37164e-08	-
Unigene31104_S_mosellanaA	1.47465	Up	0.000148043	-
Unigene31744_S_mosellanaA	1.47396	Up	1.18684e-06	gi|194744096|ref|XP_001954531.1|/1.47934e-99/GF18312 [Drosophila ananassae]
Unigene30604_S_mosellanaA	1.47264	Up	9.92229e-05	-
Unigene16519_S_mosellanaA	1.47125	Up	2.21174e-11	gi|289741407|gb|ADD19451.1|/2.1189e-67/translocon-associated complex TRAP gamma subunit [Glossina morsitans morsitans]
Unigene38570_S_mosellanaA	1.47118	Up	5.04345e-12	gi|158297479|ref|XP_317705.4|/1.62103e-72/AGAP007801-PA [Anopheles gambiae str. PEST]
Unigene20746_S_mosellanaA	1.47079	Up	6.59033e-05	-
Unigene19013_S_mosellanaA	1.47035	Up	0	gi|195014637|ref|XP_001984050.1|/0/GH15221 [Drosophila grimshawi]
Unigene25000_S_mosellanaA	1.47021	Up	3.47007e-07	gi|158295420|ref|XP_001688795.1|/3.23762e-12/AGAP006142-PA [Anopheles gambiae str. PEST]
Unigene12541_S_mosellanaA	1.4691	Up	4.3922e-05	-
Unigene30955_S_mosellanaA	1.46753	Up	2.926e-05	gi|170050469|ref|XP_001861325.1|/6.39581e-23/conserved hypothetical protein [Culex quinquefasciatus]
Unigene8419_S_mosellanaA	1.46753	Up	4.97779e-10	-
Unigene35422_S_mosellanaA	1.46609	Up	1.9579e-05	gi|157135485|ref|XP_001663463.1|/2.78166e-84/hypothetical protein AaeL_AAEL013321 [Aedes aegypti]
Unigene8553_S_mosellanaA	1.4645	Up	0	gi|195120546|ref|XP_002004785.1|/2.68734e-150/GI20103 [Drosophila mojavensis]
Unigene19995_S_mosellanaA	1.4645	Up	0	-
Unigene16487_S_mosellanaA	1.46433	Up	2.94536e-08	-
Unigene22093_S_mosellanaA	1.46258	Up	0	gi|195396453|ref|XP_002056846.1|/0/GJ16669 [Drosophila virilis]
Unigene38608_S_mosellanaA	1.46205	Up	0	-
Unigene42917_S_mosellanaA	1.46128	Up	3.78831e-06	-
Unigene34175_S_mosellanaA	1.46059	Up	3.68315e-09	-
Unigene8217_S_mosellanaA	1.45971	Up	3.90882e-12	gi|170062088|ref|XP_001866517.1|/0/26S protease regulatory subunit 6A [Culex quinquefasciatus]
Unigene20346_S_mosellanaA	1.45931	Up	1.68317e-06	-
Unigene34799_S_mosellanaA	1.45705	Up	3.13872e-10	-
Unigene33895_S_mosellanaA	1.45679	Up	4.92324e-07	gi|21064855|gb|AAM29657.1|/0/SD14970p [Drosophila melanogaster]
Unigene20998_S_mosellanaA	1.45604	Up	0.000690154	-
Unigene20306_S_mosellanaA	1.45604	Up	0.0006903	gi|170049654|ref|XP_001857954.1|/2.25564e-62/adamts-20 [Culex quinquefasciatus]
Unigene8632_S_mosellanaA	1.4551	Up	6.2781e-11	gi|170068211|ref|XP_001868780.1|/7.89946e-103/Slc39a9-prov protein [Culex quinquefasciatus]
Unigene5914_S_mosellanaA	1.45492	Up	0	gi|289741009|gb|ADD19252.1|/9.98318e-121/nuclear envelope protein lamin [Glossina morsitans morsitans]
Unigene34518_S_mosellanaA	1.45466	Up	0.000465327	gi|157123647|ref|XP_001660244.1|/3.9445e-69/NBP2b protein, putative [Aedes aegypti]
Unigene8306_S_mosellanaA	1.45429	Up	7.91144e-12	gi|170057642|ref|XP_001864573.1|/1.04368e-40/conserved hypothetical protein [Culex quinquefasciatus]
Unigene43409_S_mosellanaA	1.45341	Up	0.000311434	gi|158285590|ref|XP_001687912.1|/5.51832e-98/AGAP007489-PB [Anopheles gambiae str. PEST]
Unigene11491_S_mosellanaA	1.45126	Up	0.000139315	-
Unigene43604_S_mosellanaA	1.44868	Up	4.11436e-05	-
Unigene29971_S_mosellanaA	1.44868	Up	0	gi|170036117|ref|XP_001845912.1|/6.92995e-179/sialin [Culex quinquefasciatus]
Unigene38035_S_mosellanaA	1.44727	Up	1.83105e-05	gi|195037236|ref|XP_001990070.1|/1.15768e-80/GH18437 [Drosophila grimshawi]
Unigene37215_S_mosellanaA	1.44525	Up	1.37424e-11	gi|170053169|ref|XP_001862551.1|/4.61141e-113/tetratricopeptide repeat protein 35 [Culex quinquefasciatus]
Unigene39909_S_mosellanaA	1.445	Up	3.54591e-06	-
Unigene29845_S_mosellanaA	1.445	Up	3.54473e-06	gi|157119860|ref|XP_001659542.1|/1.70935e-20/hypothetical protein AaeL_AAEL001511 [Aedes aegypti]
Unigene34079_S_mosellanaA	1.44378	Up	0	-
Unigene30969_S_mosellanaA	1.44364	Up	1.04008e-06	-
Unigene20484_S_mosellanaA	1.44315	Up	7.26988e-13	-
Unigene21784_S_mosellanaA	1.44071	Up	2.58033e-08	gi|170065895|ref|XP_001868061.1|/5.71535e-103/GPI transamidase component PIG-T [Culex quinquefasciatus]
Unigene16518_S_mosellanaA	1.44029	Up	0	gi|195434691|ref|XP_002065336.1|/0/GK14718 [Drosophila willistoni]
Unigene18859_S_mosellanaA	1.44021	Up	0	gi|157115817|ref|XP_001658296.1|/0/alanyl-tRNA synthetase [Aedes aegypti]
Unigene38532_S_mosellanaA	1.43765	Up	4.12226e-12	gi|158288575|ref|XP_310433.4|/0/AGAP003873-PA [Anopheles gambiae str. PEST]
Unigene36340_S_mosellanaA	1.4376	Up	0	gi|289742013|gb|ADD19754.1|/1.77175e-129/thioredoxin-like protein [Glossina morsitans morsitans]
Unigene6535_S_mosellanaA	1.43743	Up	1.83455e-11	gi|19921528|ref|NP_609948.1|/0/Asparaginyl-tRNA synthetase [Drosophila melanogaster]
Unigene7848_S_mosellanaA	1.43642	Up	0	gi|195397029|ref|XP_002057131.1|/2.11828e-73/GJ16517 [Drosophila virilis]
Unigene29853_S_mosellanaA	1.42957	Up	0.000194867	-
Unigene6065_S_mosellanaA	1.42957	Up	0.000961798	gi|170032480|ref|XP_001844109.1|/0/serine/threonine kinase [Culex quinquefasciatus]
Unigene35221_S_mosellanaA	1.42957	Up	5.78381e-05	gi|157133038|ref|XP_001662751.1|/0/hypothetical protein AaeL_AAEL012627 [Aedes aegypti]
Unigene25033_S_mosellanaA	1.42957	Up	0.000961406	-
Unigene7735_S_mosellanaA	1.42957	Up	3.87346e-13	-
Unigene21711_S_mosellanaA	1.42957	Up	5.78066e-05	gi|195390433|ref|XP_002053873.1|/5.90524e-49/GJ23102 [Drosophila virilis]
Unigene21369_S_mosellanaA	1.42957	Up	0.000290587	gi|157116408|ref|XP_001658462.1|/0/shk1 kinase-binding protein [Aedes aegypti]
Unigene1970_S_mosellanaA	1.42957	Up	0.000130152	-
Unigene21640_S_mosellanaA	1.42957	Up	5.78224e-05	-
Unigene34674_S_mosellanaA	1.42957	Up	5.92781e-13	gi|118789318|ref|XP_317334.3|/1.67824e-115/AGAP008125-PA [Anopheles gambiae str. PEST]
Unigene30318_S_mosellanaA	1.42957	Up	0.000644724	gi|333467898|gb|EAA07825.5|/1.39394e-55/AGAP002841-PA [Anopheles gambiae str. PEST]
Unigene42094_S_mosellanaA	1.42957	Up	0.000130119	-
Unigene2284_S_mosellanaA	1.42957	Up	0.000961602	-
Unigene34205_S_mosellanaA	1.42957	Up	6.93797e-09	gi|170027628|ref|XP_001841699.1|/7.05157e-151/tRNA pseudouridine synthase D [Culex quinquefasciatus]
Unigene30650_S_mosellanaA	1.42622	Up	4.63714e-12	gi|157120608|ref|XP_001659685.1|/0/gliotactin [Aedes aegypti]
Unigene6269_S_mosellanaA	1.42547	Up	1.41993e-11	-
Unigene17735_S_mosellanaA	1.42185	Up	2.76252e-12	gi|344289654|ref|XP_003416557.1|/1.31294e-31/PREDICTED: actin, cytoplasmic 1-like [Loxodonta africana]
Unigene7875_S_mosellanaA	1.41992	Up	1.07205e-12	gi|91077430|ref|XP_966364.1|/0/PREDICTED: similar to ATP-dependent RNA helicase [Tribolium castaneum]
Unigene21334_S_mosellanaA	1.41992	Up	2.81544e-09	gi|195013033|ref|XP_001983793.1|/1.25411e-80/GH16094 [Drosophila grimshawi]
Unigene34512_S_mosellanaA	1.4186	Up	3.40424e-08	gi|157128501|ref|XP_001661458.1|/0/hypothetical protein AaeL_AAEL011147 [Aedes aegypti]
Unigene43821_S_mosellanaA	1.4186	Up	3.40574e-08	-
Unigene37290_S_mosellanaA	1.41834	Up	5.11844e-08	gi|289742799|gb|ADD20147.1|/5.63326e-137/solute carrier family 2 [Glossina morsitans morsitans]
Unigene22189_S_mosellanaA	1.41807	Up	7.73123e-08	gi|195488434|ref|XP_002092314.1|/6.08044e-26/GE14123 [Drosophila yakuba]
Unigene21775_S_mosellanaA	1.41786	Up	1.6038e-12	-
Unigene37401_S_mosellanaA	1.41779	Up	0	-
Unigene15021_S_mosellanaA	1.41734	Up	0	gi|229577010|ref|NP_001153417.1|/9.95652e-09/hexamerin 83 [Nasonia vitripennis]
Unigene45167_S_mosellanaA	1.41718	Up	2.64584e-07	-
Unigene31298_S_mosellanaA	1.41492	Up	3.1e-06	gi|170048860|ref|XP_001870810.1|/1.35397e-37/cullin [Culex quinquefasciatus]
Unigene21143_S_mosellanaA	1.41446	Up	4.65207e-06	gi|170030158|ref|XP_001842957.1|/1.66678e-159/conserved hypothetical protein [Culex quinquefasciatus]
Unigene8517_S_mosellanaA	1.41247	Up	2.65367e-10	-
Unigene7291_S_mosellanaA	1.41109	Up	6.10894e-12	gi|158295716|ref|XP_316373.4|/3.55136e-55/AGAP006353-PA [Anopheles gambiae str. PEST]
Unigene8095_S_mosellanaA	1.41095	Up	5.39144e-05	-
Unigene42210_S_mosellanaA	1.41095	Up	5.39292e-05	-
Unigene12416_S_mosellanaA	1.4102	Up	8.08779e-05	-
Unigene6463_S_mosellanaA	1.4098	Up	9.04093e-13	gi|195155346|ref|XP_002018566.1|/0/GL16701 [Drosophila persimilis]
Unigene34544_S_mosellanaA	1.40939	Up	0.000121275	gi|158287327|ref|XP_309378.2|/3.40198e-44/AGAP011267-PA [Anopheles gambiae str. PEST]
Unigene8237_S_mosellanaA	1.40851	Up	0.000181187	-
Unigene43808_S_mosellanaA	1.40754	Up	0.000270644	-
Unigene29788_S_mosellanaA	1.40754	Up	0.00027058	gi|170047518|ref|XP_001851265.1|/1.17074e-18/conserved hypothetical protein [Culex quinquefasciatus]
Unigene10074_S_mosellanaA	1.40702	Up	7.19694e-08	-
Unigene31459_S_mosellanaA	1.40648	Up	1.08799e-07	gi|157126291|ref|XP_001654578.1|/7.02643e-124/hypothetical protein AaeL_AAEL002064 [Aedes aegypti]
Unigene37453_S_mosellanaA	1.4062	Up	5.15462e-12	gi|94469198|gb|ABF18448.1|/1.12785e-48/derlin 1 [Aedes aegypti]
Unigene31304_S_mosellanaA	1.40532	Up	0.000602064	gi|170029322|ref|XP_001842542.1|/1.73534e-62/conserved hypothetical protein [Culex quinquefasciatus]
Unigene44838_S_mosellanaA	1.40403	Up	5.60157e-07	-
Unigene36713_S_mosellanaA	1.40403	Up	7.69789e-13	gi|170046970|ref|XP_001851015.1|/7.92746e-49/Ro ribonucleoprotein autoantigen [Culex quinquefasciatus]
Unigene44983_S_mosellanaA	1.40403	Up	0.000894967	-
Unigene8303_S_mosellanaA	1.40334	Up	1.60528e-12	gi|195115184|ref|XP_002002144.1|/0/GI14026 [Drosophila mojavensis]
Unigene30948_S_mosellanaA	1.40309	Up	7.02755e-10	-
Unigene36789_S_mosellanaA	1.40235	Up	0	gi|157125426|ref|XP_001654335.1|/1.15101e-59/hypothetical protein AaeL_AAEL001921 [Aedes aegypti]
Unigene6084_S_mosellanaA	1.40228	Up	3.29636e-11	gi|170064704|ref|XP_001867636.1|/1.75758e-88/microsomal signal peptidase 18 kDa subunit [Culex quinquefasciatus]
Unigene6957_S_mosellanaA	1.40012	Up	4.31896e-06	gi|157129367|ref|XP_001661657.1|/1.37721e-48/small nuclear ribonucleoprotein sm d3 [Aedes aegypti]
Unigene37811_S_mosellanaA	1.39982	Up	8.46651e-09	gi|157105405|ref|XP_001648855.1|/2.19843e-117/stromal antigen [Aedes aegypti]
Unigene1578_S_mosellanaA	1.39919	Up	6.51862e-06	gi|158287591|ref|XP_309585.4|/0/AGAP004032-PA [Anopheles gambiae str. PEST]
Unigene19444_S_mosellanaA	1.3982	Up	1.12721e-11	gi|118786403|ref|XP_315413.3|/5.46849e-152/AGAP005404-PA [Anopheles gambiae str. PEST]
Unigene34014_S_mosellanaA	1.39715	Up	0	gi|195578877|ref|XP_002079290.1|/2.77902e-147/GD23869 [Drosophila simulans]
Unigene37371_S_mosellanaA	1.39601	Up	2.21906e-05	gi|157134596|ref|XP_001663321.1|/0/DNA-directed RNA polymerase I largest subunit [Aedes aegypti]
Unigene36400_S_mosellanaA	1.39601	Up	0	gi|170046811|ref|XP_001850942.1|/1.06442e-09/conserved hypothetical protein [Culex quinquefasciatus]
Unigene19123_S_mosellanaA	1.3949	Up	0	gi|157108993|ref|XP_001650474.1|/4.29117e-134/aspartyl/asparaginyl beta-hydroxylase [Aedes aegypti]
Unigene36856_S_mosellanaA	1.3948	Up	1.51198e-07	-
Unigene2525_S_mosellanaA	1.3948	Up	3.3331e-05	-
Unigene21035_S_mosellanaA	1.39416	Up	9.86324e-10	-
Unigene35229_S_mosellanaA	1.39209	Up	7.5088e-05	gi|195380862|ref|XP_002049180.1|/1.74987e-92/GJ20890 [Drosophila virilis]
Unigene21899_S_mosellanaA	1.39209	Up	7.12985e-12	gi|158294206|ref|XP_315459.4|/2.15727e-19/cuticular protein 15, RR-1 family (AGAP005456-PA) [Anopheles gambiae str. PEST]
Unigene21260_S_mosellanaA	1.39209	Up	7.5108e-05	gi|170042241|ref|XP_001848842.1|/3.36424e-125/gonadotropin inducible transcription factor [Culex quinquefasciatus]
Unigene6218_S_mosellanaA	1.39057	Up	0.000112718	gi|157127890|ref|XP_001655069.1|/8.49115e-91/queuine tRNA-ribosyltransferase [Aedes aegypti]
Unigene17965_S_mosellanaA	1.39057	Up	0.000112689	gi|195429589|ref|XP_002062840.1|/3.59786e-27/GK19481 [Drosophila willistoni]
Unigene40138_S_mosellanaA	1.38977	Up	1.19243e-08	-
Unigene40044_S_mosellanaA	1.38949	Up	0	-
Unigene21708_S_mosellanaA	1.38775	Up	2.68278e-06	gi|170047094|ref|XP_001851071.1|/1.78632e-133/DNA topoisomerase 3-beta [Culex quinquefasciatus]
Unigene33726_S_mosellanaA	1.38617	Up	6.21764e-08	gi|195444208|ref|XP_002069763.1|/8.01776e-150/GK11397 [Drosophila willistoni]
Unigene34230_S_mosellanaA	1.38517	Up	9.35471e-08	gi|333470535|gb|EAA01056.5|/0/AGAP001143-PA [Anopheles gambiae str. PEST]
Unigene43764_S_mosellanaA	1.38517	Up	0.000375229	-
Unigene7537_S_mosellanaA	1.38481	Up	7.33246e-12	gi|157132628|ref|XP_001656104.1|/0/dipeptidyl peptidase iii [Aedes aegypti]
Unigene30388_S_mosellanaA	1.38412	Up	1.40347e-07	-
Unigene17845_S_mosellanaA	1.38374	Up	5.35871e-11	-
Unigene29794_S_mosellanaA	1.38302	Up	0.000559172	gi|157112413|ref|XP_001657523.1|/5.28416e-117/hypothetical protein AaeL_AAEL006129 [Aedes aegypti]
Unigene21353_S_mosellanaA	1.38302	Up	7.45054e-11	gi|157115437|ref|XP_001652609.1|/0/tripeptidyl peptidase ii [Aedes aegypti]
Unigene42293_S_mosellanaA	1.38302	Up	0.000559293	-
Unigene21501_S_mosellanaA	1.38257	Up	4.81082e-09	-
Unigene31753_S_mosellanaA	1.38226	Up	1.37217e-05	gi|157112944|ref|XP_001657690.1|/0/cleavage and polyadenylation specificity factor [Aedes aegypti]
Unigene31663_S_mosellanaA	1.38163	Up	7.28692e-09	-
Unigene2508_S_mosellanaA	1.38136	Up	1.52678e-12	gi|195127768|ref|XP_002008340.1|/1.79535e-10/GI13432 [Drosophila mojavensis]
Unigene13268_S_mosellanaA	1.38066	Up	0.000835235	-
Unigene31371_S_mosellanaA	1.38066	Up	2.50216e-10	-
Unigene33869_S_mosellanaA	1.38066	Up	2.0663e-05	gi|289742013|gb|ADD19754.1|/1.57184e-33/thioredoxin-like protein [Glossina morsitans morsitans]
Unigene12246_S_mosellanaA	1.38066	Up	0.000835409	-
Unigene35107_S_mosellanaA	1.38066	Up	0.000835061	-
Unigene37199_S_mosellanaA	1.37894	Up	3.09062e-05	gi|157132063|ref|XP_001662444.1|/1.89056e-41/hypothetical protein AaeL_AAEL002782 [Aedes aegypti]
Unigene15603_S_mosellanaA	1.37777	Up	1.54112e-11	gi|333468523|gb|EAA08406.5|/1.45796e-101/AGAP003191-PA [Anopheles gambiae str. PEST]
Unigene33925_S_mosellanaA	1.3771	Up	4.6309e-05	gi|170036905|ref|XP_001846301.1|/8.03518e-143/double-strand break repair protein MRE11 [Culex quinquefasciatus]
Unigene43620_S_mosellanaA	1.37646	Up	6.83514e-12	-
Unigene36432_S_mosellanaA	1.37632	Up	5.75464e-08	gi|195124766|ref|XP_002006858.1|/0/GI21297 [Drosophila mojavensis]
Unigene5995_S_mosellanaA	1.37512	Up	6.93962e-05	gi|157113448|ref|XP_001657833.1|/0/hypothetical protein AaeL_AAEL006469 [Aedes aegypti]
Unigene33235_S_mosellanaA	1.37512	Up	5.84566e-12	-
Unigene39956_S_mosellanaA	1.37417	Up	0	gi|156540700|ref|XP_001599743.1|/7.31452e-44/PREDICTED: similar to membrane trafficking protein emp24/gp25/p24 family member [Nasonia vitripennis]
Unigene17230_S_mosellanaA	1.37376	Up	0	gi|198463474|ref|XP_002135506.1|/6.47393e-32/GA28589 [Drosophila pseudoobscura pseudoobscura]
Unigene38544_S_mosellanaA	1.37298	Up	6.74254e-09	gi|195012191|ref|XP_001983520.1|/3.38313e-120/GH15536 [Drosophila grimshawi]
Unigene40155_S_mosellanaA	1.37298	Up	0.000104641	-
Unigene7645_S_mosellanaA	1.37298	Up	0	gi|170043701|ref|XP_001849514.1|/0/conserved hypothetical protein [Culex quinquefasciatus]
Unigene30063_S_mosellanaA	1.37278	Up	8.6399e-13	gi|312379474|gb|EFR25736.1|/1.76639e-141/hypothetical protein AND_08672 [Anopheles darlingi]
Unigene8216_S_mosellanaA	1.37153	Up	2.53284e-12	gi|170030023|ref|XP_001842890.1|/1.36998e-60/axis inhibition protein [Culex quinquefasciatus]
Unigene30180_S_mosellanaA	1.37115	Up	2.9689e-07	gi|189234632|ref|XP_001815875.1|/1.66119e-35/PREDICTED: similar to conserved hypothetical protein [Tribolium castaneum]
Unigene38356_S_mosellanaA	1.37033	Up	7.8559e-10	gi|195127127|ref|XP_002008020.1|/0/GI13274 [Drosophila mojavensis]
Unigene21271_S_mosellanaA	1.37007	Up	8.41056e-06	-
Unigene6351_S_mosellanaA	1.36903	Up	9.29272e-13	gi|194754763|ref|XP_001959664.1|/0/GF11930 [Drosophila ananassae]
Unigene18123_S_mosellanaA	1.36817	Up	1.26812e-05	gi|260818256|ref|XP_002604299.1|/3.45501e-18/hypothetical protein BRAFLDRAFT_115113 [Branchiostoma floridae]
Unigene20181_S_mosellanaA	1.36817	Up	6.70937e-07	gi|157118731|ref|XP_001653233.1|/0/ATP-binding cassette sub-family A member 3, putative [Aedes aegypti]
Unigene7695_S_mosellanaA	1.36703	Up	2.72073e-09	-
Unigene37915_S_mosellanaA	1.36614	Up	1.91301e-05	-
Unigene35604_S_mosellanaA	1.36544	Up	0.00034696	gi|157114385|ref|XP_001652245.1|/8.93757e-92/hypothetical protein AaeL_AAEL006845 [Aedes aegypti]
Unigene36933_S_mosellanaA	1.36461	Up	6.22688e-09	gi|195449467|ref|XP_002072084.1|/1.4329e-66/GK22656 [Drosophila willistoni]
Unigene37079_S_mosellanaA	1.36245	Up	0.000520693	gi|157116974|ref|XP_001652914.1|/1.87761e-132/regulator of chromosome condensation [Aedes aegypti]
Unigene40445_S_mosellanaA	1.36245	Up	0.000520578	-
Unigene21253_S_mosellanaA	1.36118	Up	3.43316e-06	-
Unigene33537_S_mosellanaA	1.36019	Up	9.20162e-12	gi|170051052|ref|XP_001861589.1|/3.26773e-37/cp27 [Culex quinquefasciatus]
Unigene38212_S_mosellanaA	1.35982	Up	7.42321e-12	gi|195377581|ref|XP_002047567.1|/5.04781e-115/GJ13512 [Drosophila virilis]
Unigene8320_S_mosellanaA	1.35918	Up	1.54194e-12	gi|301789633|ref|XP_002930234.1|/4.60596e-36/PREDICTED: zinc finger protein 197-like [Ailuropoda melanoleuca]
Unigene43164_S_mosellanaA	1.35918	Up	6.4186e-05	-
Unigene7164_S_mosellanaA	1.35918	Up	9.04974e-13	-
Unigene10059_S_mosellanaA	1.35918	Up	0.000771533	-
Unigene38187_S_mosellanaA	1.35748	Up	0	-
Unigene7760_S_mosellanaA	1.35705	Up	7.7765e-06	-
Unigene1632_S_mosellanaA	1.35667	Up	1.33925e-11	-
Unigene8362_S_mosellanaA	1.3565	Up	5.74668e-09	gi|170064026|ref|XP_001867355.1|/9.25874e-40/small nuclear ribonucleoprotein Sm D1 [Culex quinquefasciatus]
Unigene7190_S_mosellanaA	1.35557	Up	1.82646e-12	-
Unigene7260_S_mosellanaA	1.35362	Up	1.40923e-06	gi|158296244|ref|XP_001688944.1|/4.63733e-132/AGAP006653-PA [Anopheles gambiae str. PEST]
Unigene11714_S_mosellanaA	1.35362	Up	1.40973e-06	-
Unigene1855_S_mosellanaA	1.3524	Up	1.7664e-05	gi|225712314|gb|ACO12003.1|/2.71553e-98/Transposable element Tc3 transposase [Lepeophtheirus salmonis]
Unigene34293_S_mosellanaA	1.35191	Up	1.01853e-11	-
Unigene36131_S_mosellanaA	1.35114	Up	1.10432e-11	-
CL428.Contig1_S_mosellanaA	1.3505	Up	0.00021387	gi|170031601|ref|XP_001843673.1|/2.18847e-61/conserved hypothetical protein [Culex quinquefasciatus]
Unigene34550_S_mosellanaA	1.34984	Up	2.63652e-05	gi|195133816|ref|XP_002011335.1|/1.07749e-35/GI16053 [Drosophila mojavensis]
Unigene33342_S_mosellanaA	1.34908	Up	3.8236e-07	gi|118790535|ref|XP_318652.3|/0/AGAP009621-PA [Anopheles gambiae str. PEST]
Unigene34985_S_mosellanaA	1.3471	Up	0.000321657	gi|195148282|ref|XP_002015103.1|/3.82421e-66/GL18598 [Drosophila persimilis]
Unigene7382_S_mosellanaA	1.3471	Up	0	gi|289740563|gb|ADD19029.1|/1.71386e-80/Rab GTPase interacting factor [Glossina morsitans morsitans]
Unigene43932_S_mosellanaA	1.34511	Up	1.10416e-11	gi|170062068|ref|XP_001866509.1|/2.70075e-26/FAM20C [Culex quinquefasciatus]
Unigene31692_S_mosellanaA	1.34503	Up	1.28472e-11	-
CL580.Contig1_S_mosellanaA	1.34503	Up	8.60893e-07	gi|195429994|ref|XP_002063042.1|/4.79335e-51/GK21710 [Drosophila willistoni]
Unigene36653_S_mosellanaA	1.34418	Up	5.93006e-05	gi|157106615|ref|XP_001649405.1|/6.56757e-33/hypothetical protein AaeL_AAEL004552 [Aedes aegypti]
Unigene33370_S_mosellanaA	1.34384	Up	1.84332e-08	gi|195054991|ref|XP_001994406.1|/1.03942e-07/GH16509 [Drosophila grimshawi]
Unigene34580_S_mosellanaA	1.34315	Up	0	gi|21358581|ref|NP_651749.1|/9.48301e-17/CG15522 [Drosophila melanogaster]
Unigene30148_S_mosellanaA	1.34286	Up	1.29873e-06	gi|157129302|ref|XP_001655358.1|/1.12222e-120/hypothetical protein AaeL_AAEL002465 [Aedes aegypti]
Unigene33827_S_mosellanaA	1.3421	Up	1.07967e-05	gi|158297339|ref|XP_001237950.2|/0/AGAP007896-PA [Anopheles gambiae str. PEST]
Unigene34041_S_mosellanaA	1.34162	Up	5.68368e-10	gi|242016542|ref|XP_002428846.1|/4.22064e-97/hypothetical protein Phum_PHUM405010 [Pediculus humanus corporis]
Unigene21439_S_mosellanaA	1.34103	Up	8.89308e-05	gi|195334447|ref|XP_002033889.1|/1.25428e-35/GM21568 [Drosophila sechellia]
Unigene17948_S_mosellanaA	1.34093	Up	2.34775e-11	gi|157127091|ref|XP_001654799.1|/2.95472e-68/ebna2 binding protein P100 [Aedes aegypti]
Unigene7894_S_mosellanaA	1.34026	Up	7.60362e-12	-
Unigene15215_S_mosellanaA	1.34013	Up	8.59816e-10	-
Unigene13079_S_mosellanaA	1.33937	Up	3.51772e-07	gi|340725842|ref|XP_003401274.1|/5.0294e-87/PREDICTED: phosphatidate phosphatase PPAPDC1A-like [Bombus terrestris]
Unigene18997_S_mosellanaA	1.33937	Up	4.176e-12	gi|194746534|ref|XP_001955735.1|/6.31002e-60/GF16093 [Drosophila ananassae]
Unigene29983_S_mosellanaA	1.33937	Up	0.000709437	-
Unigene6586_S_mosellanaA	1.33814	Up	2.93038e-06	-
Unigene38337_S_mosellanaA	1.33754	Up	4.12577e-12	gi|170053760|ref|XP_001862823.1|/1.91919e-94/26S proteasome non-ATPase regulatory subunit 8 [Culex quinquefasciatus]
Unigene35028_S_mosellanaA	1.33737	Up	4.26078e-11	gi|195380914|ref|XP_002049201.1|/1.51837e-85/GJ21455 [Drosophila virilis]
Unigene36855_S_mosellanaA	1.3367	Up	5.03929e-12	-
Unigene21630_S_mosellanaA	1.33646	Up	9.47284e-08	-
Unigene22330_S_mosellanaA	1.33646	Up	2.42853e-05	gi|293354409|ref|XP_225128.5|/1.52365e-17/PREDICTED: cathepsin 8-like 1 [Rattus norvegicus]
Unigene21178_S_mosellanaA	1.33358	Up	1.14485e-12	gi|170067993|ref|XP_001868697.1|/1.2717e-131/wurst [Culex quinquefasciatus]
Unigene20542_S_mosellanaA	1.33289	Up	6.60226e-06	gi|189235505|ref|XP_969663.2|/3.41617e-42/PREDICTED: similar to Deoxynucleotidyltransferase terminal-interacting protein 2 (Terminal deoxynucleotidyltransferase-interacting factor 2) (TdT-interacting factor 2) (Estrogen receptor-binding protein) (LPTS-interacting protein 2) (LPTS-RP2) [Tribolium castaneum]
Unigene7245_S_mosellanaA	1.33271	Up	5.64876e-12	gi|189234243|ref|XP_973554.2|/4.1428e-10/PREDICTED: similar to Uncharacterized protein C11orf51 [Tribolium castaneum]
Unigene35061_S_mosellanaA	1.33254	Up	1.1947e-06	gi|170036043|ref|XP_001845875.1|/0/nuclear hormone receptor FTZ-F1 beta [Culex quinquefasciatus]
Unigene36368_S_mosellanaA	1.33254	Up	1.27061e-11	gi|335287732|ref|XP_003355429.1|/8.95696e-39/PREDICTED: hypothetical protein LOC100624247 [Sus scrofa]
Unigene19318_S_mosellanaA	1.33159	Up	2.11855e-10	-
Unigene33318_S_mosellanaA	1.33071	Up	6.96361e-13	gi|157127884|ref|XP_001655066.1|/2.92024e-143/ubiquitin carboxyl-terminal hydrolase isozyme L5 [Aedes aegypti]
Unigene8775_S_mosellanaA	1.33063	Up	1.07771e-11	-
Unigene37778_S_mosellanaA	1.33003	Up	5.46632e-05	gi|195441226|ref|XP_002068417.1|/0/GK20458 [Drosophila willistoni]
Unigene43414_S_mosellanaA	1.32793	Up	8.71934e-08	-
Unigene19231_S_mosellanaA	1.327	Up	1.49541e-05	gi|157105494|ref|XP_001648894.1|/1.03281e-113/proteasome subunit alpha type [Aedes aegypti]
Unigene31381_S_mosellanaA	1.32647	Up	8.17856e-05	gi|157133672|ref|XP_001662958.1|/6.70615e-108/hypothetical protein AaeL_AAEL012841 [Aedes aegypti]
Unigene8512_S_mosellanaA	1.32647	Up	8.18073e-05	gi|195391932|ref|XP_002054613.1|/1.60647e-21/GJ22711 [Drosophila virilis]
CL66.Contig1_S_mosellanaA	1.32618	Up	9.59613e-12	gi|151301209|ref|NP_001093090.1|/0/NADPH-specific isocitrate dehydrogenase [Bombyx mori]
Unigene21043_S_mosellanaA	1.32614	Up	2.34785e-08	gi|194901576|ref|XP_001980328.1|/1.33548e-138/GG17083 [Drosophila erecta]
Unigene6827_S_mosellanaA	1.32554	Up	1.33831e-11	gi|158294663|ref|XP_556379.3|/0/AGAP005728-PA [Anopheles gambiae str. PEST]
Unigene33888_S_mosellanaA	1.32541	Up	1.96248e-10	gi|157108693|ref|XP_001650345.1|/9.91453e-177/n-myristoyl transferase [Aedes aegypti]
Unigene21504_S_mosellanaA	1.32523	Up	7.28295e-07	gi|157111347|ref|XP_001651497.1|/0/neutral sphingomyelinase (n-smase) activation associated factor fan [Aedes aegypti]
Unigene29863_S_mosellanaA	1.3246	Up	4.03835e-06	-
Unigene19093_S_mosellanaA	1.32407	Up	3.54114e-08	gi|157272122|ref|XP_001651050.1|/3.53085e-116/hypothetical protein AaeL_AAEL005522 [Aedes aegypti]
Unigene18886_S_mosellanaA	1.32125	Up	0	gi|157118745|ref|XP_001653240.1|/0/P38 mapk [Aedes aegypti]
Unigene21030_S_mosellanaA	1.32104	Up	2.97134e-07	gi|270005629|gb|EFA02077.1|/2.58773e-168/hypothetical protein TcasGA2_TC007712 [Tribolium castaneum]
Unigene18944_S_mosellanaA	1.32034	Up	6.67549e-10	gi|170052827|ref|XP_001862398.1|/1.78337e-174/COP9 signalosome complex subunit 5 [Culex quinquefasciatus]
Unigene31288_S_mosellanaA	1.31854	Up	4.48815e-07	gi|324096448|gb|ADY17753.1|/2.04839e-132/RT11125p [Drosophila melanogaster]
Unigene7491_S_mosellanaA	1.31746	Up	0	gi|345480464|ref|XP_001602084.2|/1.04573e-31/PREDICTED: hypothetical protein LOC100117990 isoform 1 [Nasonia vitripennis]
Unigene21634_S_mosellanaA	1.31667	Up	1.52366e-09	gi|157118119|ref|XP_001659017.1|/1.66234e-47/bhlh factor math6 (atoh8 protein) (bhlh transcription factor) [Aedes aegypti]
Unigene38592_S_mosellanaA	1.31636	Up	3.25409e-08	gi|116007798|ref|NP_001036597.1|/3.2646e-103/CG3689, isoform C [Drosophila melanogaster]
Unigene729_S_mosellanaA	1.31591	Up	0.000969144	gi|195131973|ref|XP_002010418.1|/5.18208e-101/GI15913 [Drosophila mojavensis]
Unigene33855_S_mosellanaA	1.31591	Up	6.69521e-07	gi|158288291|ref|XP_310166.4|/3.11387e-58/AGAP009525-PA [Anopheles gambiae str. PEST]
Unigene17421_S_mosellanaA	1.31581	Up	0	gi|157136701|ref|XP_001656882.1|/0/hypothetical protein AaeL_AAEL013612 [Aedes aegypti]
CL474.Contig1_S_mosellanaA	1.31572	Up	0	-
Unigene36606_S_mosellanaA	1.31409	Up	0.000271494	gi|170039742|ref|XP_001847683.1|/1.90954e-72/conserved hypothetical protein [Culex quinquefasciatus]
Unigene21653_S_mosellanaA	1.31316	Up	1.00498e-06	gi|170053065|ref|XP_001862505.1|/0/roundabout [Culex quinquefasciatus]
Unigene17486_S_mosellanaA	1.31221	Up	9.22612e-10	-
Unigene34753_S_mosellanaA	1.31173	Up	7.35937e-08	gi|195112451|ref|XP_002000786.1|/6.76387e-69/GI10420 [Drosophila mojavensis]
Unigene18831_S_mosellanaA	1.31027	Up	4.6818e-12	gi|158298100|ref|XP_318239.4|/0/AGAP010324-PA [Anopheles gambiae str. PEST]
Unigene8509_S_mosellanaA	1.30927	Up	2.68841e-11	gi|194746922|ref|XP_001955903.1|/2.03901e-64/GF24924 [Drosophila ananassae]
Unigene8006_S_mosellanaA	1.30927	Up	2.69013e-11	gi|157135095|ref|XP_001656530.1|/5.93559e-77/glutaredoxin, grx [Aedes aegypti]
Unigene6023_S_mosellanaA	1.30927	Up	1.10751e-07	-
Unigene35591_S_mosellanaA	1.30901	Up	7.18121e-12	gi|157111023|ref|XP_001651356.1|/0/cleavage stimulation factor [Aedes aegypti]
Unigene18865_S_mosellanaA	1.30805	Up	1.43583e-10	gi|332027696|gb|EGI67764.1|/0/Tubulin alpha-1 chain [Acromyrmex echinatior]
Unigene33633_S_mosellanaA	1.30708	Up	0	gi|78707304|ref|NP_476578.3|/0/homothorax, isoform A [Drosophila melanogaster]
Unigene35537_S_mosellanaA	1.30404	Up	9.2248e-07	-
Unigene34278_S_mosellanaA	1.30404	Up	4.63325e-12	gi|195112620|ref|XP_002000870.1|/0/GI10469 [Drosophila mojavensis]
Unigene12379_S_mosellanaA	1.30404	Up	0.000600388	gi|195487433|ref|XP_002091907.1|/2.78305e-34/GE11976 [Drosophila yakuba]
Unigene21570_S_mosellanaA	1.30404	Up	0.000167176	gi|157107434|ref|XP_001649776.1|/4.82798e-127/RNA m5u methyltransferase [Aedes aegypti]
Unigene37412_S_mosellanaA	1.30404	Up	0.000600518	gi|158301322|ref|XP_321033.4|/4.72343e-26/AGAP002022-PA [Anopheles gambiae str. PEST]
Unigene6401_S_mosellanaA	1.30404	Up	2.49192e-07	gi|194755836|ref|XP_001960185.1|/1.92872e-24/GF11656 [Drosophila ananassae]
Unigene10196_S_mosellanaA	1.30404	Up	0.000600647	-
Unigene17075_S_mosellanaA	1.30083	Up	4.85025e-12	-
Unigene8600_S_mosellanaA	1.29917	Up	4.1084e-08	gi|124365241|gb|ABN09649.1|/1.18142e-20/nucleoplasmin-like protein [Bombyx mori]
Unigene18087_S_mosellanaA	1.29864	Up	8.59941e-11	-
Unigene7312_S_mosellanaA	1.29832	Up	0.000889538	gi|195382669|ref|XP_002050052.1|/1.31735e-136/GJ21922 [Drosophila virilis]
Unigene39241_S_mosellanaA	1.29832	Up	0.000889173	gi|195445992|ref|XP_002070577.1|/8.39863e-36/GK10955 [Drosophila willistoni]
Unigene1181_S_mosellanaA	1.29832	Up	0.000889355	-
Unigene37775_S_mosellanaA	1.29778	Up	2.08084e-06	gi|31197847|ref|XP_307871.1|/1.55142e-154/methuselah-like (AGAP009453-PA) [Anopheles gambiae str. PEST]
Unigene12415_S_mosellanaA	1.29712	Up	7.66533e-06	-
Unigene6718_S_mosellanaA	1.2963	Up	4.75691e-10	gi|194742227|ref|XP_001953607.1|/0/GF17144 [Drosophila ananassae]
Unigene38603_S_mosellanaA	1.2963	Up	2.81507e-05	gi|158295985|ref|XP_316555.4|/1.19511e-82/AGAP006522-PA [Anopheles gambiae str. PEST]
Unigene38845_S_mosellanaA	1.2963	Up	2.81426e-05	-
Unigene12427_S_mosellanaA	1.29571	Up	1.40591e-11	-
Unigene21470_S_mosellanaA	1.29527	Up	8.46087e-07	gi|194883620|ref|XP_001975899.1|/0/GG22574 [Drosophila erecta]
Unigene8421_S_mosellanaA	1.29441	Up	5.05944e-12	gi|157133624|ref|XP_001662946.1|/6.66842e-71/transcription factor E2f, putative (dE2F) [Aedes aegypti]
Unigene22154_S_mosellanaA	1.29391	Up	0.000370694	-
Unigene2523_S_mosellanaA	1.29391	Up	0.00037061	-
Unigene29766_S_mosellanaA	1.29306	Up	3.44703e-07	-
Unigene36870_S_mosellanaA	1.29112	Up	1.38903e-07	-
Unigene20925_S_mosellanaA	1.2904	Up	0.000153229	gi|170033367|ref|XP_001844549.1|/1.0713e-95/ubiquitin protein ligase [Culex quinquefasciatus]
Unigene31339_S_mosellanaA	1.2904	Up	0.000153267	-
Unigene30370_S_mosellanaA	1.28821	Up	0.000551755	-
Unigene44047_S_mosellanaA	1.28821	Up	0.000551996	gi|195401204|ref|XP_002059204.1|/1.41387e-59/GJ16160 [Drosophila virilis]
Unigene30269_S_mosellanaA	1.28781	Up	7.7618e-12	gi|195449930|ref|XP_002072289.1|/9.08458e-80/GK22774 [Drosophila willistoni]
Unigene21228_S_mosellanaA	1.28712	Up	7.00341e-06	gi|157118645|ref|XP_001659194.1|/2.11627e-111/cdk4/6 [Aedes aegypti]
Unigene16398_S_mosellanaA	1.28707	Up	0	gi|170038585|ref|XP_001847129.1|/0/ubiquitin carboxyl-terminal hydrolase 5 [Culex quinquefasciatus]
Unigene6281_S_mosellanaA	1.28604	Up	3.09375e-12	gi|157131927|ref|XP_001655975.1|/6.7961e-143/transcription initiation factor RRN3 [Aedes aegypti]
Unigene36926_S_mosellanaA	1.28518	Up	3.44843e-08	gi|157138341|ref|XP_001657253.1|/4.07794e-107/hypothetical protein AaeL_AAEL013994 [Aedes aegypti]
Unigene30714_S_mosellanaA	1.28518	Up	0.000227505	gi|312373644|gb|EFR21347.1|/2.72748e-75/hypothetical protein AND_17172 [Anopheles darlingi]
Unigene6489_S_mosellanaA	1.28518	Up	3.15079e-07	gi|58386582|ref|XP_314877.2|/9.10683e-96/AGAP008757-PA [Anopheles gambiae str. PEST]
Unigene6250_S_mosellanaA	1.28389	Up	1.38708e-08	gi|195430152|ref|XP_002063120.1|/0/GK21551 [Drosophila willistoni]
Unigene38289_S_mosellanaA	1.28372	Up	1.27353e-07	-
Unigene6800_S_mosellanaA	1.28258	Up	6.73412e-11	gi|289739757|gb|ADD18626.1|/4.35313e-94/KDEL receptor [Glossina morsitans morsitans]
Unigene33621_S_mosellanaA	1.28201	Up	0.000818397	gi|313247560|emb|CBY15749.1|/4.84243e-14/unnamed protein product [Oikopleura dioica]
Unigene1714_S_mosellanaA	1.28147	Up	4.27349e-06	-
Unigene14662_S_mosellanaA	1.2807	Up	3.85047e-05	-
Unigene44913_S_mosellanaA	1.2807	Up	3.85155e-05	-
Unigene834_S_mosellanaA	1.2807	Up	3.84939e-05	gi|145475789|ref|XP_001423917.1|/2.34231e-61/hypothetical protein [Paramecium tetraurelia strain d4-2]
Unigene7062_S_mosellanaA	1.28019	Up	4.01081e-12	gi|157106881|ref|XP_001649527.1|/1.94665e-28/signal peptidase 12kDa subunit, putative [Aedes aegypti]
Unigene36639_S_mosellanaA	1.27999	Up	1.75212e-06	-
Unigene34670_S_mosellanaA	1.27954	Up	0.000341358	gi|157132272|ref|XP_001662533.1|/1.06785e-44/hypothetical protein AaeL_AAEL012389 [Aedes aegypti]
Unigene5596_S_mosellanaA	1.27954	Up	0.000341279	gi|81175425|gb|ABB59050.1|/2.3815e-07/variable lymphocyte receptor B [Eptatretus stoutii]
Unigene41978_S_mosellanaA	1.27954	Up	0.000341437	gi|170044349|ref|XP_001849814.1|/2.67862e-67/conserved hypothetical protein [Culex quinquefasciatus]
Unigene43798_S_mosellanaA	1.27901	Up	1.58028e-05	-
Unigene36775_S_mosellanaA	1.27678	Up	1.87031e-11	-
Unigene22129_S_mosellanaA	1.27581	Up	4.01423e-12	-
Unigene36430_S_mosellanaA	1.27459	Up	3.34987e-10	gi|154936843|dbj|BAF75365.1|/0/extracellular signal-regulated kinase [Sarcophaga crassipalpis]
Unigene17072_S_mosellanaA	1.27345	Up	1.74524e-07	-
Unigene42139_S_mosellanaA	1.27203	Up	0.000207562	-
Unigene7276_S_mosellanaA	1.27203	Up	0.000207612	gi|195328883|ref|XP_002031141.1|/1.5015e-45/GM24193 [Drosophila sechellia]
Unigene33596_S_mosellanaA	1.27087	Up	8.60735e-05	gi|194769958|ref|XP_001967068.1|/1.89115e-54/GF21714 [Drosophila ananassae]
Unigene37080_S_mosellanaA	1.26999	Up	5.05722e-12	-
Unigene12630_S_mosellanaA	1.26684	Up	0.000746942	-
Unigene34382_S_mosellanaA	1.26684	Up	0.000747099	gi|170071204|ref|XP_001869841.1|/1.20224e-99/conserved hypothetical protein [Culex quinquefasciatus]
Unigene11871_S_mosellanaA	1.26684	Up	0.000746785	-
Unigene20147_S_mosellanaA	1.26545	Up	0.000128362	-
Unigene12644_S_mosellanaA	1.26494	Up	5.26748e-05	gi|333469661|gb|EAA14643.5|/5.66221e-52/AGAP003303-PA [Anopheles gambiae str. PEST]
Unigene7256_S_mosellanaA	1.26466	Up	1.28382e-11	gi|157142119|ref|XP_001647823.1|/0/calnexin [Aedes aegypti]
Unigene20875_S_mosellanaA	1.26451	Up	2.80622e-10	gi|170052037|ref|XP_001862039.1|/0/SF21 [Culex quinquefasciatus]
Unigene18735_S_mosellanaA	1.26451	Up	2.15093e-05	gi|157119423|ref|XP_001653374.1|/0/Dual specificity tyrosine-phosphorylation-regulated kinase [Aedes aegypti]
Unigene40104_S_mosellanaA	1.26451	Up	2.1503e-05	-
Unigene5895_S_mosellanaA	1.26414	Up	8.7541e-06	gi|170052632|ref|XP_001862310.1|/5.99524e-48/conserved hypothetical protein [Culex quinquefasciatus]
Unigene30013_S_mosellanaA	1.26414	Up	8.75684e-06	gi|157125426|ref|XP_001654335.1|/1.7098e-92/hypothetical protein AaeL_AAEL001921 [Aedes aegypti]
Unigene33258_S_mosellanaA	1.26383	Up	3.55706e-06	gi|157119271|ref|XP_001653332.1|/0/myosin vii [Aedes aegypti]
Unigene36571_S_mosellanaA	1.26356	Up	1.45591e-06	gi|340715053|ref|XP_003396035.1|/1.08866e-40/PREDICTED: hypothetical protein LOC100648747 [Bombus terrestris]
Unigene38715_S_mosellanaA	1.26192	Up	6.96698e-11	gi|195398799|ref|XP_002058008.1|/1.14804e-163/GJ15847 [Drosophila virilis]
Unigene16886_S_mosellanaA	1.26156	Up	0	-
Unigene43195_S_mosellanaA	1.25964	Up	7.8526e-05	-
Unigene38437_S_mosellanaA	1.25964	Up	0.000191215	gi|157105843|ref|XP_001649051.1|/1.5942e-30/hypothetical protein AaeL_AAEL014576 [Aedes aegypti]
Unigene44109_S_mosellanaA	1.25964	Up	3.21719e-05	-
Unigene16328_S_mosellanaA	1.25964	Up	7.85677e-05	-
Unigene1076_S_mosellanaA	1.25964	Up	7.85469e-05	-
Unigene19422_S_mosellanaA	1.25964	Up	3.84206e-12	gi|195375227|ref|XP_002046403.1|/2.85334e-52/GJ12879 [Drosophila virilis]
Unigene39886_S_mosellanaA	1.25964	Up	0.000462012	gi|340720351|ref|XP_003398604.1|/1.70044e-108/PREDICTED: tetraspanin-5-like isoform 1 [Bombus terrestris]
Unigene38655_S_mosellanaA	1.25642	Up	7.51089e-12	gi|195122960|ref|XP_002005978.1|/0/GI18798 [Drosophila mojavensis]
Unigene1965_S_mosellanaA	1.25617	Up	5.98626e-12	-
Unigene6858_S_mosellanaA	1.25616	Up	5.75836e-12	gi|195454337|ref|XP_002074196.1|/2.78331e-93/GK12749 [Drosophila willistoni]
Unigene20775_S_mosellanaA	1.25448	Up	4.79337e-05	gi|158295648|ref|XP_316330.4|/4.59959e-140/AGAP006266-PA [Anopheles gambiae str. PEST]
Unigene33912_S_mosellanaA	1.254	Up	0.000117295	-
Unigene34012_S_mosellanaA	1.25328	Up	1.00143e-11	gi|195108425|ref|XP_001998793.1|/0/GI24164 [Drosophila mojavensis]
Unigene30549_S_mosellanaA	1.25269	Up	0.000679604	gi|195486802|ref|XP_002091661.1|/3.2105e-09/GE12126 [Drosophila yakuba]
Unigene34688_S_mosellanaA	1.25269	Up	0.00067946	-
Unigene17509_S_mosellanaA	1.25226	Up	4.67788e-12	gi|195144664|ref|XP_002013316.1|/1.0316e-48/GL23477 [Drosophila persimilis]
Unigene17744_S_mosellanaA	1.25198	Up	0	gi|157361521|gb|ABV44718.1|/5.46123e-62/cyclophilin-like protein [Phlebotomus papatasi]
Unigene37914_S_mosellanaA	1.24899	Up	7.14766e-05	gi|195130797|ref|XP_002009837.1|/1.435e-57/GI15022 [Drosophila mojavensis]
Unigene21984_S_mosellanaA	1.24833	Up	0	gi|195385406|ref|XP_002051397.1|/6.68319e-72/GJ12452 [Drosophila virilis]
Unigene38548_S_mosellanaA	1.24757	Up	2.96496e-06	gi|170032393|ref|XP_001844066.1|/0/DNA-directed RNA polymerase I 135 kDa polypeptide [Culex quinquefasciatus]
Unigene17874_S_mosellanaA	1.24736	Up	4.90471e-08	-
Unigene35265_S_mosellanaA	1.2457	Up	1.79411e-05	gi|195027351|ref|XP_001986546.1|/1.15264e-79/GH20469 [Drosophila grimshawi]
CL462.Contig1_S_mosellanaA	1.2457	Up	1.79465e-05	gi|198466677|ref|XP_002135238.1|/5.79867e-15/GA23951 [Drosophila pseudoobscura pseudoobscura]
Unigene20988_S_mosellanaA	1.24453	Up	4.36419e-05	-
Unigene36699_S_mosellanaA	1.24453	Up	4.36298e-05	gi|289743099|gb|ADD20297.1|/0/SOF1-like rRNA processing protein [Glossina morsitans morsitans]
Unigene37873_S_mosellanaA	1.24257	Up	2.99583e-11	gi|157121167|ref|XP_001659857.1|/0/neurotactin [Aedes aegypti]
Unigene38858_S_mosellanaA	1.24149	Up	0.000257425	gi|195124851|ref|XP_002006897.1|/1.79862e-58/GI21321 [Drosophila mojavensis]
Unigene35098_S_mosellanaA	1.24053	Up	2.66377e-05	gi|166224927|sp|Q17DK2.2|NAA25_AEDAE/2.5102e-100/RecName: Full=Phagocyte signaling-impaired protein; AltName: Full=N-terminal acetyltransferase B complex subunit MDM20 homolog; AltName: Full=N-terminal acetyltransferase B complex subunit NAA25 homolog
Unigene31410_S_mosellanaA	1.23998	Up	5.19783e-13	gi|195150019|ref|XP_002015952.1|/1.09365e-113/GL10750 [Drosophila persimilis]
Unigene6272_S_mosellanaA	1.23991	Up	1.96703e-12	gi|94468618|gb|ABF18158.1|/2.07612e-85/potein tyrosine phosphatase SHP1 [Aedes aegypti]
Unigene1538_S_mosellanaA	1.23946	Up	0.000619537	-
Unigene6046_S_mosellanaA	1.23946	Up	0	-
Unigene1421_S_mosellanaA	1.23946	Up	0.000619669	gi|66864646|gb|AAY57408.1|/3.00934e-45/v3 [Mayetiola destructor]
Unigene34264_S_mosellanaA	1.23874	Up	8.71605e-12	-
Unigene19362_S_mosellanaA	1.23836	Up	1.99951e-11	-
Unigene11613_S_mosellanaA	1.23692	Up	1.63076e-05	-
Unigene17996_S_mosellanaA	1.23562	Up	0	gi|158286901|ref|XP_001237165.2|/3.85948e-10/AGAP006748-PA [Anopheles gambiae str. PEST]
Unigene17530_S_mosellanaA	1.23539	Up	4.02268e-06	gi|195149670|ref|XP_002015779.1|/1.65462e-82/GL11245 [Drosophila persimilis]
Unigene30567_S_mosellanaA	1.23506	Up	3.96374e-05	-
Unigene35158_S_mosellanaA	1.23506	Up	3.96263e-05	gi|170037023|ref|XP_001846360.1|/8.35364e-58/conserved hypothetical protein [Culex quinquefasciatus]
Unigene20939_S_mosellanaA	1.23317	Up	2.45869e-07	gi|157126692|ref|XP_001654706.1|/3.79727e-45/hypothetical protein AaeL_AAEL002134 [Aedes aegypti]
Unigene17998_S_mosellanaA	1.23266	Up	1.65893e-10	gi|118778070|ref|XP_564835.2|/0/AGAP007393-PB [Anopheles gambiae str. PEST]
Unigene35050_S_mosellanaA	1.23201	Up	0	gi|195587258|ref|XP_002083382.1|/1.8894e-38/GD13381 [Drosophila simulans]
Unigene34366_S_mosellanaA	1.23163	Up	2.42371e-05	-
Unigene16195_S_mosellanaA	1.23026	Up	8.35965e-12	gi|195381989|ref|XP_002049715.1|/2.96987e-29/GJ21748 [Drosophila virilis]
Unigene15560_S_mosellanaA	1.23026	Up	0.000234275	-
Unigene1919_S_mosellanaA	1.22927	Up	3.7012e-07	gi|60686423|gb|AAX35340.1|/2.91555e-29/cytochrome P450 [Mayetiola destructor]
Unigene34988_S_mosellanaA	1.22927	Up	4.64494e-12	gi|157114876|ref|XP_001652464.1|/2.2021e-114/hypothetical protein AaeL_AAEL007017 [Aedes aegypti]
Unigene28145_S_mosellanaA	1.22927	Up	5.92306e-05	-
Unigene21108_S_mosellanaA	1.22927	Up	2.1686e-09	-
Unigene11588_S_mosellanaA	1.22852	Up	1.48182e-05	-
Unigene31395_S_mosellanaA	1.22852	Up	1.48227e-05	-
Unigene35466_S_mosellanaA	1.22831	Up	2.23483e-08	-
Unigene20249_S_mosellanaA	1.22707	Up	0.000565286	gi|195437410|ref|XP_002066633.1|/1.54134e-73/GK24464 [Drosophila willistoni]
Unigene33410_S_mosellanaA	1.22707	Up	0.000565654	gi|170062704|ref|XP_001866784.1|/2.99741e-131/mitotic checkpoint protein BUB3 [Culex quinquefasciatus]
Unigene2795_S_mosellanaA	1.22707	Up	0.000565531	gi|195448384|ref|XP_002071634.1|/2.33192e-26/GK10088 [Drosophila willistoni]
Unigene30315_S_mosellanaA	1.22707	Up	0.000565408	gi|170062189|ref|XP_001866560.1|/5.35636e-120/origin recognition complex subunit 3 [Culex quinquefasciatus]
Unigene34823_S_mosellanaA	1.22647	Up	0.000143782	gi|157132870|ref|XP_001662679.1|/0/peroxisomal membrane protein 70 abcd3 [Aedes aegypti]
Unigene30836_S_mosellanaA	1.22647	Up	0.000143818	gi|170034696|ref|XP_001845209.1|/0/intron-binding protein aquarius [Culex quinquefasciatus]
Unigene19983_S_mosellanaA	1.22562	Up	0	-
Unigene8667_S_mosellanaA	1.22464	Up	1.96284e-09	gi|157112268|ref|XP_001657468.1|/5.55914e-68/hypothetical protein AaeL_AAEL000942 [Aedes aegypti]
Unigene3875_S_mosellanaA	1.22312	Up	0.000347416	gi|170046016|ref|XP_001850582.1|/1.25202e-27/conserved hypothetical protein [Culex quinquefasciatus]
Unigene38237_S_mosellanaA	1.22312	Up	2.20268e-05	-
Unigene13596_S_mosellanaA	1.22312	Up	0.000347496	-
Unigene2350_S_mosellanaA	1.22233	Up	1.0029e-11	-
Unigene29972_S_mosellanaA	1.22157	Up	2.95982e-09	-
Unigene17757_S_mosellanaA	1.22146	Up	1.22298e-08	gi|24582631|ref|NP_609162.1|/6.26197e-40/small ribonucleoprotein particle protein SmE [Drosophila melanogaster]
Unigene37833_S_mosellanaA	1.22132	Up	5.00248e-08	gi|157129336|ref|XP_001655375.1|/0/DEAD box ATP-dependent RNA helicase [Aedes aegypti]
Unigene34576_S_mosellanaA	1.22132	Up	5.00462e-08	gi|91080235|ref|XP_972829.1|/5.1673e-09/PREDICTED: similar to glycosyl-phosphatidyl-inositol-anchored protein [Tribolium castaneum]
Unigene37705_S_mosellanaA	1.22011	Up	5.38769e-05	gi|195056585|ref|XP_001995126.1|/2.31489e-64/GH22803 [Drosophila grimshawi]
Unigene36849_S_mosellanaA	1.22011	Up	5.38917e-05	gi|194763679|ref|XP_001963960.1|/3.41458e-176/GF20981 [Drosophila ananassae]
Unigene38253_S_mosellanaA	1.21964	Up	0.000212363	gi|195350141|ref|XP_002041600.1|/0/GM16656 [Drosophila sechellia]
Unigene19181_S_mosellanaA	1.21756	Up	2.88456e-12	gi|333469721|gb|EAA01002.5|/4.57403e-141/AGAP002097-PA [Anopheles gambiae str. PEST]
Unigene18438_S_mosellanaA	1.21741	Up	3.28534e-05	gi|312385188|gb|EFR29745.1|/4.03937e-18/hypothetical protein AND_01060 [Anopheles darlingi]
Unigene34480_S_mosellanaA	1.21657	Up	0.000130969	gi|340729114|ref|XP_003402853.1|/1.12993e-90/PREDICTED: vacuolar protein sorting-associated protein 29-like [Bombus terrestris]
Unigene17474_S_mosellanaA	1.21643	Up	0	gi|91077564|ref|XP_972465.1|/1.04259e-76/PREDICTED: similar to muscular protein 20 [Tribolium castaneum]
Unigene18076_S_mosellanaA	1.21554	Up	5.05306e-12	gi|66504777|ref|XP_624378.1|/1.17948e-123/PREDICTED: rRNA 2'-O-methyltransferase fibrillarin [Apis mellifera]
Unigene30475_S_mosellanaA	1.21544	Up	1.83801e-07	gi|312384742|gb|EFR29396.1|/5.17825e-76/hypothetical protein AND_01694 [Anopheles darlingi]
Unigene30262_S_mosellanaA	1.21384	Up	1.12002e-07	gi|157133720|ref|XP_001662981.1|/0/netrin [Aedes aegypti]
Unigene18709_S_mosellanaA	1.21343	Up	1.33738e-11	gi|170058312|ref|XP_001864867.1|/0/nucleolar protein NOP5 [Culex quinquefasciatus]
Unigene8091_S_mosellanaA	1.21208	Up	3.25488e-11	gi|157134451|ref|XP_001663309.1|/0/coatomer [Aedes aegypti]
Unigene20409_S_mosellanaA	1.21198	Up	1.83873e-06	-
Unigene8785_S_mosellanaA	1.21139	Up	5.64419e-12	gi|157114934|ref|XP_001652493.1|/0/phosphate transporter [Aedes aegypti]
Unigene33651_S_mosellanaA	1.21085	Up	8.58618e-13	gi|157131058|ref|XP_001655799.1|/0/mannosidase alpha class 2a [Aedes aegypti]
Unigene38830_S_mosellanaA	1.2096	Up	0.000194321	-
Unigene942_S_mosellanaA	1.20907	Up	6.63062e-12	gi|157133017|ref|XP_001662741.1|/0/nadp transhydrogenase [Aedes aegypti]
Unigene45107_S_mosellanaA	1.20866	Up	6.76019e-07	-
Unigene36731_S_mosellanaA	1.20828	Up	8.60305e-13	-
Unigene42338_S_mosellanaA	1.20717	Up	0.000760033	-
Unigene35243_S_mosellanaA	1.20717	Up	0.000119104	gi|152207245|gb|ABS30733.1|/0/voltage-gated calcium channel beta subunit [Anopheles gambiae]
Unigene1778_S_mosellanaA	1.20717	Up	1.81968e-05	-
Unigene14794_S_mosellanaA	1.20717	Up	0.000119134	-
Unigene18597_S_mosellanaA	1.20666	Up	5.98149e-12	-
Unigene37971_S_mosellanaA	1.20401	Up	7.38542e-12	gi|221329643|ref|NP_726749.2|/1.26432e-100/broad, isoform J [Drosophila melanogaster]
Unigene37444_S_mosellanaA	1.20329	Up	1.80412e-11	-
Unigene36264_S_mosellanaA	1.2028	Up	6.12212e-07	-
Unigene6417_S_mosellanaA	1.20216	Up	0.00028665	gi|157116966|ref|XP_001652910.1|/6.40565e-19/lamin b receptor [Aedes aegypti]
Unigene22036_S_mosellanaA	1.20216	Up	4.07103e-06	gi|157118784|ref|XP_001653259.1|/4.44225e-50/hypothetical protein AaeL_AAEL008403 [Aedes aegypti]
Unigene39824_S_mosellanaA	1.20216	Up	4.06968e-06	-
Unigene12573_S_mosellanaA	1.20216	Up	0.000286583	gi|157112312|ref|XP_001657490.1|/4.02343e-28/hypothetical protein AaeL_AAEL000939 [Aedes aegypti]
Unigene17291_S_mosellanaA	1.20172	Up	0	-
Unigene1027_S_mosellanaA	1.20154	Up	3.74466e-07	-
Unigene36550_S_mosellanaA	1.20048	Up	5.80198e-12	gi|157138185|ref|XP_001664165.1|/0/hypothetical protein AaeL_AAEL003785 [Aedes aegypti]
Unigene36253_S_mosellanaA	1.20008	Up	0.000175812	-
Unigene36120_S_mosellanaA	1.1997	Up	1.64792e-05	gi|157134761|ref|XP_001656429.1|/4.25548e-61/THO complex, putative [Aedes aegypti]
Unigene34803_S_mosellanaA	1.19945	Up	1.51217e-06	gi|170034467|ref|XP_001845095.1|/1.7343e-155/bromodomain-containing protein 7 [Culex quinquefasciatus]
Unigene30077_S_mosellanaA	1.19903	Up	1.08876e-09	-
Unigene7588_S_mosellanaA	1.19903	Up	1.13698e-11	-
Unigene20770_S_mosellanaA	1.19889	Up	1.27333e-11	-
Unigene31600_S_mosellanaA	1.19824	Up	0.000107835	gi|194902048|ref|XP_001980563.1|/1.27696e-129/GG18156 [Drosophila erecta]
Unigene37423_S_mosellanaA	1.19824	Up	0	gi|125776020|ref|XP_001359140.1|/0/GA19088 [Drosophila pseudoobscura pseudoobscura]
Unigene31930_S_mosellanaA	1.19824	Up	9.13965e-07	gi|170030039|ref|XP_001842898.1|/2.24242e-143/suppressor of fused [Culex quinquefasciatus]
Unigene37234_S_mosellanaA	1.19749	Up	4.05497e-10	gi|195110893|ref|XP_002000014.1|/0/GI22765 [Drosophila mojavensis]
Unigene33341_S_mosellanaA	1.19728	Up	5.04554e-08	gi|170048479|ref|XP_001870681.1|/2.20087e-152/calpain [Culex quinquefasciatus]
Unigene12506_S_mosellanaA	1.19568	Up	3.68728e-06	gi|195127243|ref|XP_002008078.1|/3.20392e-19/GI12028 [Drosophila mojavensis]
Unigene17475_S_mosellanaA	1.19551	Up	7.17701e-12	gi|58377313|ref|XP_309539.2|/9.69342e-27/glutaredoxin (AGAP011107-PA) [Anopheles gambiae str. PEST]
Unigene17879_S_mosellanaA	1.19455	Up	0	gi|158285312|ref|XP_001687876.1|/1.70522e-169/AGAP007633-PE [Anopheles gambiae str. PEST]
Unigene37480_S_mosellanaA	1.19375	Up	2.44081e-05	gi|195146144|ref|XP_002014050.1|/0/GL23066 [Drosophila persimilis]
Unigene7057_S_mosellanaA	1.19375	Up	3.95345e-13	gi|194866056|ref|XP_001971734.1|/2.06998e-159/GG15123 [Drosophila erecta]
Unigene6927_S_mosellanaA	1.19298	Up	2.59194e-12	gi|195392395|ref|XP_002054843.1|/2.98682e-133/GJ24665 [Drosophila virilis]
Unigene36994_S_mosellanaA	1.19289	Up	7.2771e-13	gi|195401465|ref|XP_002059333.1|/0/GJ18392 [Drosophila virilis]
Unigene6490_S_mosellanaA	1.19197	Up	1.4306e-11	gi|157125840|ref|XP_001660808.1|/8.12598e-97/zinc transporter [Aedes aegypti]
Unigene35482_S_mosellanaA	1.19162	Up	4.29019e-12	-
Unigene8071_S_mosellanaA	1.19078	Up	3.05897e-07	gi|194766870|ref|XP_001965547.1|/7.57767e-119/GF22393 [Drosophila ananassae]
Unigene40656_S_mosellanaA	1.1901	Up	3.31243e-10	-
Unigene36236_S_mosellanaA	1.19007	Up	5.70991e-12	gi|333467721|gb|EGK96661.1|/2.20033e-165/AGAP003005-PB [Anopheles gambiae str. PEST]
Unigene25315_S_mosellanaA	1.18943	Up	3.33994e-06	-
Unigene20700_S_mosellanaA	1.18913	Up	3.66212e-09	gi|170041834|ref|XP_001848654.1|/0/UDP-glucose:glycoprotein glucosyltransferase [Culex quinquefasciatus]
Unigene34372_S_mosellanaA	1.18856	Up	2.03245e-06	gi|195456808|ref|XP_002075296.1|/0/GK17257 [Drosophila willistoni]
Unigene21773_S_mosellanaA	1.18801	Up	1.33584e-09	gi|170036412|ref|XP_001846058.1|/1.55394e-100/conserved hypothetical protein [Culex quinquefasciatus]
Unigene39320_S_mosellanaA	1.18791	Up	4.13114e-08	gi|60686423|gb|AAX35340.1|/6.08382e-27/cytochrome P450 [Mayetiola destructor]
Unigene12374_S_mosellanaA	1.18775	Up	1.23723e-06	-
Unigene35307_S_mosellanaA	1.18564	Up	1.3496e-05	gi|333466811|gb|EAA05997.5|/0/AGAP003847-PA [Anopheles gambiae str. PEST]
Unigene18949_S_mosellanaA	1.18543	Up	0	gi|195124267|ref|XP_002006615.1|/0/GI18485 [Drosophila mojavensis]
Unigene33613_S_mosellanaA	1.18391	Up	6.18214e-08	-
Unigene33791_S_mosellanaA	1.18341	Up	0.000235024	-
Unigene33605_S_mosellanaA	1.18247	Up	0.0001442	gi|170037327|ref|XP_001846510.1|/2.01792e-51/ribonuclease H2 subunit B [Culex quinquefasciatus]
Unigene30729_S_mosellanaA	1.18021	Up	3.287e-05	-
Unigene34452_S_mosellanaA	1.17959	Up	2.01141e-05	gi|225711936|gb|ACO11814.1|/1.74652e-33/Ubiquitin-fold modifier 1 precursor [Lepeophtheirus salmonis]
Unigene37483_S_mosellanaA	1.17902	Up	9.28686e-11	-
Unigene40405_S_mosellanaA	1.1785	Up	7.39577e-06	-
Unigene37059_S_mosellanaA	1.17581	Up	0.000565233	gi|194765587|ref|XP_001964908.1|/9.96576e-168/GF22793 [Drosophila ananassae]
Unigene8131_S_mosellanaA	1.17508	Up	1.21019e-11	gi|125778103|ref|XP_001359833.1|/0/GA11313 [Drosophila pseudoobscura pseudoobscura]
Unigene6287_S_mosellanaA	1.17453	Up	1.85199e-08	gi|157115356|ref|XP_001652569.1|/2.42775e-91/nnp-1 protein (novel nuclear protein 1) (nop52) [Aedes aegypti]
Unigene5057_S_mosellanaA	1.17355	Up	4.87116e-05	-
Unigene17714_S_mosellanaA	1.17343	Up	2.58105e-11	gi|157106533|ref|XP_001649366.1|/0/lysyl-tRNA synthetase [Aedes aegypti]
Unigene38690_S_mosellanaA	1.17323	Up	5.36475e-10	gi|157107343|ref|XP_001649736.1|/0/vesicle docking protein P115 [Aedes aegypti]
Unigene17894_S_mosellanaA	1.17323	Up	2.96762e-05	-
Unigene13548_S_mosellanaA	1.17308	Up	3.31123e-10	-
Unigene2000_S_mosellanaA	1.17241	Up	6.67499e-06	gi|157135718|ref|XP_001663561.1|/0/integrin alpha-ps [Aedes aegypti]
Unigene18093_S_mosellanaA	1.17212	Up	1.11619e-10	-
Unigene30632_S_mosellanaA	1.17018	Up	1.30903e-12	gi|283046823|ref|NP_001164356.1|/4.22692e-76/hexamerin 109 [Nasonia vitripennis]
Unigene1556_S_mosellanaA	1.17018	Up	1.13616e-11	gi|326426775|gb|EGD72345.1|/2.51304e-11/CK1/CK1/CK1-G protein kinase [Salpingoeca sp. ATCC 50818]
Unigene8734_S_mosellanaA	1.16918	Up	1.99923e-11	gi|157125980|ref|XP_001654477.1|/2.16502e-82/rer1 protein [Aedes aegypti]
Unigene21306_S_mosellanaA	1.16873	Up	6.1041e-12	-
Unigene40244_S_mosellanaA	1.16653	Up	2.23377e-06	-
Unigene16530_S_mosellanaA	1.16653	Up	8.2351e-07	-
Unigene31802_S_mosellanaA	1.16653	Up	0.000193443	-
Unigene20226_S_mosellanaA	1.16653	Up	0.000515332	gi|195377291|ref|XP_002047424.1|/0/oxt [Drosophila virilis]
Unigene38341_S_mosellanaA	1.16653	Up	2.23454e-06	gi|157113074|ref|XP_001651880.1|/8.10414e-153/nucleoporin, putative [Aedes aegypti]
Unigene34694_S_mosellanaA	1.16653	Up	1.63821e-05	gi|125984602|ref|XP_001356065.1|/3.42242e-164/GA19813 [Drosophila pseudoobscura pseudoobscura]
Unigene35460_S_mosellanaA	1.16653	Up	4.10945e-08	gi|157167599|ref|XP_001655264.1|/0/hypothetical protein AaeL_AAEL002450 [Aedes aegypti]
Unigene37323_S_mosellanaA	1.16653	Up	4.10767e-08	gi|157120117|ref|XP_001659598.1|/1.16675e-126/hypothetical protein AaeL_AAEL008906 [Aedes aegypti]
Unigene36493_S_mosellanaA	1.16653	Up	0.000118489	gi|118784069|ref|XP_562528.2|/8.46125e-39/AGAP003662-PA [Anopheles gambiae str. PEST]
Unigene18668_S_mosellanaA	1.16478	Up	0	gi|195054323|ref|XP_001994075.1|/0/GH22875 [Drosophila grimshawi]
Unigene36431_S_mosellanaA	1.16411	Up	0	-
Unigene39452_S_mosellanaA	1.16378	Up	5.96967e-12	-
Unigene8744_S_mosellanaA	1.16278	Up	8.15627e-09	gi|158300809|ref|XP_320637.3|/0/AGAP011888-PA [Anopheles gambiae str. PEST]
Unigene8167_S_mosellanaA	1.16268	Up	0	-
Unigene15174_S_mosellanaA	1.16209	Up	1.65455e-07	-
Unigene6928_S_mosellanaA	1.16192	Up	0	gi|296439817|sp|B4JYU5.2|TMEDA_DROGR/3.23756e-69/RecName: Full=Transmembrane emp24 domain-containing protein bai; Flags: Precursor
Unigene18984_S_mosellanaA	1.16125	Up	4.29412e-12	-
Unigene17187_S_mosellanaA	1.16007	Up	7.66561e-11	-
Unigene18983_S_mosellanaA	1.15981	Up	0	gi|194749274|ref|XP_001957064.1|/1.51676e-08/GF10236 [Drosophila ananassae]
Unigene21902_S_mosellanaA	1.15911	Up	0.000107125	gi|157126193|ref|XP_001660842.1|/2.95538e-34/hypothetical protein AaeL_AAEL010459 [Aedes aegypti]
Unigene8549_S_mosellanaA	1.15802	Up	7.21006e-12	-
Unigene31025_S_mosellanaA	1.15776	Up	0.000464411	-
Unigene6430_S_mosellanaA	1.15776	Up	1.49132e-07	gi|158294972|ref|XP_315935.4|/0/AGAP005904-PA [Anopheles gambiae str. PEST]
Unigene34028_S_mosellanaA	1.15776	Up	0.000464307	gi|195109112|ref|XP_001999134.1|/0/GI23236 [Drosophila mojavensis]
Unigene37333_S_mosellanaA	1.15719	Up	0.00075278	gi|312373784|gb|EFR21471.1|/1.91982e-152/hypothetical protein AND_17009 [Anopheles darlingi]
Unigene33283_S_mosellanaA	1.15615	Up	7.33811e-12	-
Unigene39112_S_mosellanaA	1.15539	Up	4.91192e-06	-
Unigene36628_S_mosellanaA	1.15494	Up	8.0783e-06	gi|157127929|ref|XP_001661232.1|/6.89574e-105/hypothetical protein AaeL_AAEL002318 [Aedes aegypti]
Unigene17727_S_mosellanaA	1.15446	Up	1.02403e-11	gi|195377246|ref|XP_002047403.1|/5.86446e-156/GJ11948 [Drosophila virilis]
Unigene31486_S_mosellanaA	1.15446	Up	1.33349e-05	gi|170055080|ref|XP_001863421.1|/0/transcription-associated protein 1 [Culex quinquefasciatus]
Unigene34108_S_mosellanaA	1.15415	Up	6.11379e-12	-
Unigene39566_S_mosellanaA	1.15355	Up	1.35138e-07	-
Unigene37470_S_mosellanaA	1.15348	Up	3.45934e-12	-
Unigene6748_S_mosellanaA	1.15336	Up	3.59247e-05	gi|91087863|ref|XP_968982.1|/1.51124e-133/PREDICTED: similar to AGAP001957-PA [Tribolium castaneum]
Unigene8084_S_mosellanaA	1.15273	Up	4.67397e-12	gi|157115843|ref|XP_001658309.1|/0/threonyl-tRNA synthetase [Aedes aegypti]
CL467.Contig1_S_mosellanaA	1.15158	Up	1.01369e-10	-
Unigene30809_S_mosellanaA	1.15127	Up	0.000157379	gi|307198649|gb|EFN79485.1|/3.32708e-28/hypothetical protein EAI_12439 [Harpegnathos saltator]
Unigene8500_S_mosellanaA	1.1512	Up	2.06645e-11	gi|118786403|ref|XP_315413.3|/3.41326e-36/AGAP005404-PA [Anopheles gambiae str. PEST]
Unigene33401_S_mosellanaA	1.14946	Up	0.000419289	-
Unigene12423_S_mosellanaA	1.14946	Up	7.28804e-06	-
Unigene31543_S_mosellanaA	1.14946	Up	0.000419383	-
Unigene18385_S_mosellanaA	1.14904	Up	0	gi|195451840|ref|XP_002073098.1|/3.29392e-80/GK13334 [Drosophila willistoni]
Unigene11932_S_mosellanaA	1.14838	Up	0.000678298	-
Unigene22108_S_mosellanaA	1.14717	Up	8.98463e-07	gi|157131198|ref|XP_001655818.1|/4.91333e-150/alpha-1,3-mannosyltransferase [Aedes aegypti]
Unigene36557_S_mosellanaA	1.14717	Up	7.91741e-12	gi|157134069|ref|XP_001663132.1|/0/transformation/transcription domain-associated protein [Aedes aegypti]
Unigene18553_S_mosellanaA	1.14474	Up	3.38854e-11	gi|157137449|ref|XP_001663995.1|/5.98491e-175/hypothetical protein AaeL_AAEL013800 [Aedes aegypti]
Unigene33263_S_mosellanaA	1.14473	Up	8.01141e-09	gi|170034557|ref|XP_001845140.1|/2.03918e-131/conserved hypothetical protein [Culex quinquefasciatus]
Unigene36975_S_mosellanaA	1.14416	Up	6.57035e-06	-
Unigene43397_S_mosellanaA	1.14416	Up	0.000141909	gi|170049356|ref|XP_001855581.1|/8.99334e-70/cytochrome P450 12b1, mitochondrial [Culex quinquefasciatus]
Unigene33730_S_mosellanaA	1.14416	Up	0.000141944	gi|281366130|ref|NP_996065.2|/3.20954e-113/approximated, isoform J [Drosophila melanogaster]
Unigene31769_S_mosellanaA	1.14313	Up	1.57826e-09	-
Unigene6314_S_mosellanaA	1.14228	Up	1.92611e-10	gi|195494424|ref|XP_002094834.1|/0/GE22040 [Drosophila yakuba]
Unigene30591_S_mosellanaA	1.14159	Up	0.000377744	-
Unigene35603_S_mosellanaA	1.14159	Up	0.000377829	-
Unigene33721_S_mosellanaA	1.141	Up	2.19233e-06	gi|157128258|ref|XP_001661369.1|/0/hypothetical protein AaeL_AAEL002349 [Aedes aegypti]
Unigene34103_S_mosellanaA	1.14006	Up	0.000612922	gi|194747377|ref|XP_001956128.1|/0/GF25051 [Drosophila ananassae]
Unigene18244_S_mosellanaA	1.1399	Up	8.70954e-12	gi|157134600|ref|XP_001663323.1|/0/chromodomain helicase DNA binding protein [Aedes aegypti]
Unigene17300_S_mosellanaA	1.13842	Up	7.39678e-12	gi|157112032|ref|XP_001657383.1|/3.41444e-68/coatomer [Aedes aegypti]
Unigene6121_S_mosellanaA	1.13834	Up	0.00099413	gi|158285420|ref|XP_308299.2|/1.69096e-54/AGAP007575-PA [Anopheles gambiae str. PEST]
Unigene37611_S_mosellanaA	1.13758	Up	6.97057e-13	gi|24583414|ref|NP_609397.2|/0/CG5355 [Drosophila melanogaster]
Unigene34728_S_mosellanaA	1.13739	Up	0.000128352	gi|58383902|ref|XP_312874.2|/3.58753e-29/glutaredoxin (AGAP003178-PA) [Anopheles gambiae str. PEST]
Unigene37440_S_mosellanaA	1.13656	Up	0	-
Unigene20831_S_mosellanaA	1.13637	Up	1.97295e-06	gi|170059823|ref|XP_001865529.1|/0/zinc finger SWIM domain-containing protein 5 [Culex quinquefasciatus]
Unigene17390_S_mosellanaA	1.13631	Up	2.25333e-11	gi|170031863|ref|XP_001843803.1|/6.48773e-92/conserved hypothetical protein [Culex quinquefasciatus]
Unigene30359_S_mosellanaA	1.13584	Up	0.000207942	-
Unigene34872_S_mosellanaA	1.13584	Up	0.000207892	gi|157136373|ref|XP_001663727.1|/7.36102e-59/tgf-beta resistance-associated protein trag [Aedes aegypti]
Unigene19334_S_mosellanaA	1.13551	Up	7.39109e-12	gi|195173115|ref|XP_002027340.1|/4.3173e-38/GL15684 [Drosophila persimilis]
Unigene37468_S_mosellanaA	1.13551	Up	2.62708e-05	-
Unigene16802_S_mosellanaA	1.13544	Up	6.74554e-11	-
Unigene17947_S_mosellanaA	1.13528	Up	7.49944e-12	-
Unigene6802_S_mosellanaA	1.13528	Up	3.2446e-06	gi|157115868|ref|XP_001658321.1|/4.31107e-26/hypothetical protein AaeL_AAEL007351 [Aedes aegypti]
Unigene17081_S_mosellanaA	1.13477	Up	0	-
Unigene30128_S_mosellanaA	1.13411	Up	0.000341316	-
Unigene6085_S_mosellanaA	1.13241	Up	0	gi|333469539|gb|EGK97332.1|/0/AGAP003914-PB [Anopheles gambiae str. PEST]
Unigene31553_S_mosellanaA	1.13218	Up	0.0005548	-
Unigene37398_S_mosellanaA	1.13218	Up	0.000554679	-
Unigene21196_S_mosellanaA	1.13091	Up	0.000115871	-
Unigene20530_S_mosellanaA	1.13066	Up	2.9255e-06	gi|157137020|ref|XP_001656979.1|/0/hypothetical protein AaeL_AAEL000475 [Aedes aegypti]
Unigene37698_S_mosellanaA	1.12888	Up	3.20782e-12	gi|157131176|ref|XP_001662153.1|/0/endomembrane protein emp70 [Aedes aegypti]
Unigene20832_S_mosellanaA	1.12814	Up	1.91422e-10	-
Unigene30408_S_mosellanaA	1.12791	Up	7.8843e-06	-
Unigene34555_S_mosellanaA	1.12724	Up	3.2348e-07	gi|157133950|ref|XP_001663088.1|/7.48137e-47/hypothetical protein AaeL_AAEL003065 [Aedes aegypti]
Unigene33776_S_mosellanaA	1.127	Up	0.000307636	gi|170031948|ref|XP_001843845.1|/1.45145e-141/phosphatidylserine synthase [Culex quinquefasciatus]
Unigene33815_S_mosellanaA	1.12617	Up	2.63885e-06	gi|195040252|ref|XP_001991034.1|/0/GH12293 [Drosophila grimshawi]
Unigene20896_S_mosellanaA	1.12471	Up	2.13084e-05	gi|157110619|ref|XP_001651177.1|/4.75585e-124/eukariotic translation initiation factor 2b, epsilon subunit [Aedes aegypti]
Unigene30920_S_mosellanaA	1.12314	Up	7.09404e-06	gi|157119008|ref|XP_001659291.1|/0/sdk-P1 [Aedes aegypti]
Unigene20324_S_mosellanaA	1.12214	Up	0.000812963	gi|157118619|ref|XP_001659181.1|/0/snf2 histone linker phd ring helicase [Aedes aegypti]
Unigene36659_S_mosellanaA	1.12144	Up	1.16729e-05	gi|158286121|ref|XP_001688023.1|/4.64343e-63/AGAP007180-PA [Anopheles gambiae str. PEST]
Unigene18230_S_mosellanaA	1.12024	Up	7.18664e-12	gi|157105151|ref|XP_001648739.1|/0/kinesin-like protein Klp10A [Aedes aegypti]
Unigene40618_S_mosellanaA	1.1194	Up	7.51663e-12	-
Unigene41724_S_mosellanaA	1.11853	Up	6.38925e-06	-
Unigene21516_S_mosellanaA	1.11745	Up	1.54007e-11	-
Unigene29812_S_mosellanaA	1.11546	Up	5.15469e-05	gi|58383469|ref|XP_312562.2|/1.00676e-87/AGAP002393-PA [Anopheles gambiae str. PEST]
Unigene38300_S_mosellanaA	1.11534	Up	3.79931e-11	-
Unigene36764_S_mosellanaA	1.11469	Up	1.18646e-11	gi|195501053|ref|XP_002097637.1|/0/GE26331 [Drosophila yakuba]
Unigene20167_S_mosellanaA	1.11406	Up	2.03276e-11	-
Unigene42482_S_mosellanaA	1.11379	Up	0.000248687	-
Unigene30868_S_mosellanaA	1.11368	Up	6.65522e-12	-
Unigene37321_S_mosellanaA	1.11354	Up	1.91431e-06	-
Unigene35586_S_mosellanaA	1.11309	Up	7.1354e-12	gi|91078056|ref|XP_971325.1|/1.77049e-133/PREDICTED: similar to xtp3-transactivated protein b [Tribolium castaneum]
Unigene35122_S_mosellanaA	1.11117	Up	1.10257e-11	-
Unigene23939_S_mosellanaA	1.11088	Up	0.000406811	-
Unigene20285_S_mosellanaA	1.10943	Up	5.7086e-07	gi|312376746|gb|EFR23746.1|/3.57176e-27/hypothetical protein AND_12321 [Anopheles darlingi]
Unigene16749_S_mosellanaA	1.1083	Up	0	-
Unigene21602_S_mosellanaA	1.10764	Up	3.43146e-08	gi|290991682|ref|XP_002678464.1|/5.53891e-41/hypothetical protein NAEGRDRAFT_57780 [Naegleria gruberi]
Unigene1591_S_mosellanaA	1.10764	Up	0.000655955	-
Unigene9625_S_mosellanaA	1.10764	Up	2.83037e-06	-
Unigene14894_S_mosellanaA	1.10764	Up	0.000223687	gi|195564294|ref|XP_002105757.1|/1.89103e-34/GD24406 [Drosophila simulans]
Unigene33986_S_mosellanaA	1.10764	Up	0.000656095	gi|270016161|gb|EFA12609.1|/1.2516e-48/hypothetical protein TcasGA2_TC006850 [Tribolium castaneum]
Unigene17484_S_mosellanaA	1.10764	Up	4.60759e-12	-
Unigene6613_S_mosellanaA	1.10662	Up	1.5047e-11	-
Unigene38392_S_mosellanaA	1.10619	Up	1.86744e-08	gi|170038560|ref|XP_001847117.1|/4.05839e-82/zinc finger protein 14 [Culex quinquefasciatus]
Unigene7461_S_mosellanaA	1.10587	Up	5.13808e-07	gi|170033810|ref|XP_001844769.1|/1.09862e-06/RNAse H [Culex quinquefasciatus]
Unigene6992_S_mosellanaA	1.10499	Up	3.29166e-09	gi|332024226|gb|EGI64430.1|/1.7642e-97/Peroxiredoxin-6 [Acromyrmex echinatior]
Unigene12166_S_mosellanaA	1.10484	Up	0.000123995	-
Unigene38154_S_mosellanaA	1.10467	Up	3.07969e-08	gi|312374784|gb|EFR22267.1|/0/hypothetical protein AND_15508 [Anopheles darlingi]
Unigene6660_S_mosellanaA	1.10447	Up	0.00036469	gi|195016991|ref|XP_001984516.1|/7.62218e-28/GH14982 [Drosophila grimshawi]
Unigene17969_S_mosellanaA	1.10425	Up	2.8003e-07	-
Unigene37961_S_mosellanaA	1.10412	Up	1.02393e-11	gi|157674503|gb|ABV60347.1|/3.43187e-111/putative peroxiredoxin [Lutzomyia longipalpis]
Unigene30274_S_mosellanaA	1.10369	Up	2.54659e-06	-
Unigene17231_S_mosellanaA	1.10334	Up	3.59574e-11	gi|58377269|ref|XP_309514.2|/0/AGAP011133-PA [Anopheles gambiae str. PEST]
Unigene20328_S_mosellanaA	1.10276	Up	1.51976e-07	gi|291222949|ref|XP_002731477.1|/1.4901e-55/PREDICTED: Upf1-like [Saccoglossus kowalevskii]
Unigene16688_S_mosellanaA	1.10267	Up	9.7125e-10	gi|195048525|ref|XP_001992544.1|/0/GH24811 [Drosophila grimshawi]
Unigene20753_S_mosellanaA	1.1024	Up	4.62902e-07	gi|312373405|gb|EFR21154.1|/1.23614e-127/hypothetical protein AND_17454 [Anopheles darlingi]
Unigene1074_S_mosellanaA	1.1024	Up	6.7973e-05	gi|157131058|ref|XP_001655799.1|/3.1996e-62/mannosidase alpha class 2a [Aedes aegypti]
Unigene38370_S_mosellanaA	1.10176	Up	0.000202264	gi|333467961|gb|EAA07802.3|/0/AGAP002776-PA [Anopheles gambiae str. PEST]
Unigene40162_S_mosellanaA	1.10094	Up	0.00059245	-
Unigene35023_S_mosellanaA	1.10094	Up	0.000592578	-
Unigene31119_S_mosellanaA	1.10094	Up	4.89579e-09	gi|157128209|ref|XP_001655092.1|/0/Dedicator of cytokinesis protein 2 [Aedes aegypti]
Unigene7366_S_mosellanaA	1.10084	Up	2.4128e-13	gi|195113135|ref|XP_002001124.1|/2.90733e-100/GI22142 [Drosophila mojavensis]
Unigene18293_S_mosellanaA	1.1001	Up	4.55364e-08	gi|289742679|gb|ADD20087.1|/5.32249e-44/beta-TRCP/Slimb protein [Glossina morsitans morsitans]
Unigene31678_S_mosellanaA	1.09986	Up	2.28134e-06	-
Unigene34875_S_mosellanaA	1.09918	Up	6.83258e-06	-
Unigene20309_S_mosellanaA	1.09836	Up	2.06088e-05	-
Unigene17200_S_mosellanaA	1.09646	Up	1.369e-11	gi|170063026|ref|XP_001866924.1|/2.06848e-67/l-lactate dehydrogenase [Culex quinquefasciatus]
Unigene13017_S_mosellanaA	1.09557	Up	3.35885e-05	-
Unigene33873_S_mosellanaA	1.09458	Up	0.000536891	gi|195392331|ref|XP_002054811.1|/2.2979e-77/GJ22587 [Drosophila virilis]
Unigene8619_S_mosellanaA	1.09422	Up	0.000100327	-
Unigene12241_S_mosellanaA	1.09408	Up	1.15732e-09	-
Unigene35362_S_mosellanaA	1.09323	Up	1.15071e-10	-
Unigene7136_S_mosellanaA	1.09253	Up	5.50327e-05	gi|195383512|ref|XP_002050470.1|/9.976e-111/GJ20189 [Drosophila virilis]
Unigene7334_S_mosellanaA	1.09187	Up	3.62445e-11	gi|242018043|ref|XP_002429492.1|/2.7195e-54/conserved hypothetical protein [Pediculus humanus corporis]
Unigene6386_S_mosellanaA	1.09173	Up	3.24115e-11	gi|170031012|ref|XP_001843381.1|/0/sumo ligase [Culex quinquefasciatus]
Unigene37049_S_mosellanaA	1.09166	Up	5.05847e-12	gi|195130415|ref|XP_002009647.1|/0/GI15126 [Drosophila mojavensis]
Unigene18005_S_mosellanaA	1.08911	Up	9.40881e-11	gi|195151839|ref|XP_002016846.1|/2.18122e-10/GL21989 [Drosophila persimilis]
Unigene44371_S_mosellanaA	1.08853	Up	0.000481999	-
Unigene34546_S_mosellanaA	1.08649	Up	2.7161e-06	-
Unigene6624_S_mosellanaA	1.08561	Up	1.45506e-07	gi|170045563|ref|XP_001850374.1|/1.02216e-10/conserved hypothetical protein [Culex quinquefasciatus]
Unigene6278_S_mosellanaA	1.08561	Up	0.000146388	gi|157133783|ref|XP_001663011.1|/1.06674e-29/hypothetical protein AaeL_AAEL012865 [Aedes aegypti]
Unigene37952_S_mosellanaA	1.08492	Up	7.979e-08	gi|170029330|ref|XP_001842546.1|/1.55566e-74/conserved hypothetical protein [Culex quinquefasciatus]
Unigene6984_S_mosellanaA	1.08481	Up	7.49499e-12	-
Unigene37224_S_mosellanaA	1.08466	Up	8.10071e-06	gi|170036939|ref|XP_001846318.1|/3.55885e-113/zinc finger protein [Culex quinquefasciatus]
Unigene37414_S_mosellanaA	1.08466	Up	8.09816e-06	gi|195128395|ref|XP_002008649.1|/1.95788e-113/GI13608 [Drosophila mojavensis]
Unigene17250_S_mosellanaA	1.08414	Up	8.8768e-12	gi|170034569|ref|XP_001845146.1|/8.05493e-10/chromodomain helicase DNA binding protein [Culex quinquefasciatus]
Unigene16390_S_mosellanaA	1.08407	Up	1.01348e-11	-
Unigene8031_S_mosellanaA	1.08377	Up	2.15345e-11	gi|267847213|gb|ACY80739.1|/0/ecdysone receptor B isoform [Bradysia coprophila]
Unigene39515_S_mosellanaA	1.08301	Up	9.62141e-13	-
Unigene7859_S_mosellanaA	1.08301	Up	2.43081e-06	gi|320164535|gb|EFW41434.1|/3.12138e-07/predicted protein [Capsaspora owczarzaki ATCC 30864]
Unigene7918_S_mosellanaA	1.08276	Up	0.000432714	gi|333467675|gb|EAU77039.3|/1.60018e-113/AGAP003049-PA [Anopheles gambiae str. PEST]
Unigene39672_S_mosellanaA	1.08247	Up	2.42824e-05	-
Unigene29849_S_mosellanaA	1.08247	Up	2.42895e-05	gi|157115527|ref|XP_001658248.1|/7.5152e-44/hypothetical protein AaeL_AAEL007229 [Aedes aegypti]
Unigene7442_S_mosellanaA	1.08164	Up	0.000238019	gi|58385178|ref|XP_313763.2|/1.30115e-141/AGAP004465-PA [Anopheles gambiae str. PEST]
Unigene31193_S_mosellanaA	1.08067	Up	0.000131816	-
Unigene36931_S_mosellanaA	1.08067	Up	0.000131783	gi|125811062|ref|XP_001361736.1|/2.05273e-43/GA11566 [Drosophila pseudoobscura pseudoobscura]
Unigene8709_S_mosellanaA	1.07982	Up	3.35859e-09	gi|158295392|ref|XP_316189.4|/6.2603e-73/AGAP006128-PA [Anopheles gambiae str. PEST]
Unigene8350_S_mosellanaA	1.07951	Up	5.05529e-12	gi|289741945|gb|ADD19720.1|/1.09517e-92/ubiquitin regulatory protein UBXD2 [Glossina morsitans morsitans]
Unigene22079_S_mosellanaA	1.07856	Up	6.48711e-07	gi|195374632|ref|XP_002046107.1|/0/GJ12701 [Drosophila virilis]
Unigene21163_S_mosellanaA	1.0784	Up	2.18064e-05	gi|170047337|ref|XP_001851181.1|/0/conserved hypothetical protein [Culex quinquefasciatus]
Unigene37375_S_mosellanaA	1.07792	Up	5.56257e-09	gi|158287637|ref|XP_309625.3|/0/AGAP004070-PA [Anopheles gambiae str. PEST]
Unigene38686_S_mosellanaA	1.07726	Up	6.52303e-06	-
Unigene35602_S_mosellanaA	1.07726	Up	0.000388035	-
Unigene6120_S_mosellanaA	1.07655	Up	0.000213188	gi|195049687|ref|XP_001992768.1|/3.30853e-18/GH24941 [Drosophila grimshawi]
Unigene6487_S_mosellanaA	1.07633	Up	1.95194e-06	-
Unigene38064_S_mosellanaA	1.07556	Up	5.80517e-07	-
Unigene1774_S_mosellanaA	1.07514	Up	1.46391e-09	gi|157134931|ref|XP_001663363.1|/0/ATP-dependent RNA helicase [Aedes aegypti]
Unigene6961_S_mosellanaA	1.0749	Up	2.45397e-12	gi|91086167|ref|XP_970329.1|/0/PREDICTED: similar to PRP39 pre-mRNA processing factor 39 homolog (yeast) [Tribolium castaneum]
Unigene38121_S_mosellanaA	1.07447	Up	1.96616e-05	gi|170058183|ref|XP_001864809.1|/1.71906e-37/conserved hypothetical protein [Culex quinquefasciatus]
Unigene38055_S_mosellanaA	1.07447	Up	1.96557e-05	gi|195328711|ref|XP_002031058.1|/9.91206e-117/GM25770 [Drosophila sechellia]
Unigene38053_S_mosellanaA	1.07342	Up	3.20142e-06	gi|195387183|ref|XP_002052279.1|/1.09315e-69/GJ22531 [Drosophila virilis]
Unigene20277_S_mosellanaA	1.07342	Up	3.20035e-06	-
Unigene34924_S_mosellanaA	1.07321	Up	1.78312e-11	gi|170051033|ref|XP_001861581.1|/0/type II transmembrane protein [Culex quinquefasciatus]
Unigene30335_S_mosellanaA	1.07241	Up	0.000625066	gi|157167463|ref|XP_001654808.1|/6.02335e-46/tubulin-specific chaperone b (tubulin folding cofactor b) [Aedes aegypti]
Unigene33677_S_mosellanaA	1.07201	Up	0.000347506	-
Unigene7700_S_mosellanaA	1.07174	Up	7.86776e-12	gi|194881768|ref|XP_001974993.1|/1.0206e-138/GG22079 [Drosophila erecta]
Unigene6679_S_mosellanaA	1.07088	Up	3.20319e-05	gi|170033104|ref|XP_001844419.1|/1.15682e-55/growth factor receptor-bound protein [Culex quinquefasciatus]
Unigene30875_S_mosellanaA	1.07049	Up	9.58508e-06	-
Unigene33344_S_mosellanaA	1.06948	Up	6.8298e-12	gi|157116718|ref|XP_001652850.1|/2.28455e-125/tuberous sclerosis complex 2 (TSC2) [Aedes aegypti]
Unigene20060_S_mosellanaA	1.06939	Up	4.13109e-08	-
Unigene31709_S_mosellanaA	1.067	Up	8.5881e-06	-
Unigene33533_S_mosellanaA	1.067	Up	1.24308e-07	-
Unigene30597_S_mosellanaA	1.067	Up	0.000313173	gi|157118006|ref|XP_001658962.1|/1.40152e-112/hypothetical protein AaeL_AAEL008123 [Aedes aegypti]
Unigene17816_S_mosellanaA	1.067	Up	0	-
Unigene15066_S_mosellanaA	1.067	Up	5.23485e-05	-
Unigene6792_S_mosellanaA	1.067	Up	1.57702e-05	gi|195133486|ref|XP_002011170.1|/2.24256e-67/GI16391 [Drosophila mojavensis]
Unigene34491_S_mosellanaA	1.067	Up	1.40869e-06	gi|333469993|gb|EAA01184.5|/6.18789e-119/AGAP001790-PA [Anopheles gambiae str. PEST]
Unigene8565_S_mosellanaA	1.067	Up	0	-
Unigene8379_S_mosellanaA	1.06665	Up	1.92614e-11	gi|157111839|ref|XP_001651750.1|/0/hypothetical protein AaeL_AAEL005970 [Aedes aegypti]
Unigene7065_S_mosellanaA	1.06589	Up	1.18731e-11	gi|157119998|ref|XP_001653480.1|/0/hypothetical protein AaeL_AAEL008862 [Aedes aegypti]
Unigene7926_S_mosellanaA	1.06499	Up	1.54857e-09	gi|170062742|ref|XP_001866801.1|/1.66814e-69/probable ER retained protein [Culex quinquefasciatus]
CL188.Contig1_S_mosellanaA	1.06499	Up	1.54781e-09	-
Unigene6397_S_mosellanaA	1.06489	Up	3.65207e-11	-
Unigene2076_S_mosellanaA	1.06423	Up	8.94327e-12	-
Unigene1455_S_mosellanaA	1.06361	Up	7.69618e-06	-
Unigene8804_S_mosellanaA	1.06348	Up	1.54216e-11	gi|122937758|gb|ABM68600.1|/0/AAEL013098-PA [Aedes aegypti]
Unigene16948_S_mosellanaA	1.06166	Up	2.35428e-12	gi|157129649|ref|XP_001655437.1|/8.04947e-124/hypothetical protein AaeL_AAEL002527 [Aedes aegypti]
Unigene34455_S_mosellanaA	1.06163	Up	3.36515e-07	gi|333470458|gb|EAA01788.6|/0/AGAP001234-PA [Anopheles gambiae str. PEST]
Unigene20528_S_mosellanaA	1.06039	Up	1.66958e-11	-
Unigene7315_S_mosellanaA	1.06033	Up	6.88074e-06	gi|195120095|ref|XP_002004564.1|/1.03554e-103/GI19540 [Drosophila mojavensis]
Unigene40001_S_mosellanaA	1.0592	Up	4.18934e-05	-
Unigene33435_S_mosellanaA	1.0592	Up	4.18817e-05	gi|270002493|gb|EEZ98940.1|/8.95024e-31/hypothetical protein TcasGA2_TC004563 [Tribolium castaneum]
Unigene17616_S_mosellanaA	1.05905	Up	3.01022e-07	gi|157136083|ref|XP_001656762.1|/5.51144e-53/hypothetical protein AaeL_AAEL003373 [Aedes aegypti]
Unigene2434_S_mosellanaA	1.05873	Up	7.65099e-05	-
Unigene7782_S_mosellanaA	1.05801	Up	1.84788e-06	gi|157124492|ref|XP_001654072.1|/0/neprilysin [Aedes aegypti]
Unigene22085_S_mosellanaA	1.0576	Up	0.000251036	gi|198476595|ref|XP_001357406.2|/2.05618e-19/GA10833 [Drosophila pseudoobscura pseudoobscura]
Unigene17503_S_mosellanaA	1.0576	Up	0.000250977	-
Unigene37758_S_mosellanaA	1.05705	Up	1.81887e-09	gi|157109413|ref|XP_001650657.1|/3.71148e-127/hypothetical protein AaeL_AAEL000747 [Aedes aegypti]
Unigene7162_S_mosellanaA	1.05696	Up	1.94489e-11	gi|195492536|ref|XP_002094034.1|/0/GE21609 [Drosophila yakuba]
Unigene31200_S_mosellanaA	1.05676	Up	3.36458e-09	gi|157134725|ref|XP_001656411.1|/0/DNA repair/transcription protein met18/mms19 [Aedes aegypti]
Unigene5873_S_mosellanaA	1.05652	Up	2.68717e-07	gi|157115696|ref|XP_001652665.1|/2.87912e-14/replication factor A, 14kD-subunit, putative [Aedes aegypti]
CL5.Contig1_S_mosellanaA	1.05625	Up	5.71453e-12	gi|334085159|dbj|BAK26811.1|/2.9526e-90/putative reverse transcriptase [Culex quinquefasciatus]
Unigene38530_S_mosellanaA	1.05611	Up	2.07143e-05	gi|195050312|ref|XP_001992867.1|/4.83613e-80/GH13513 [Drosophila grimshawi]
Unigene38218_S_mosellanaA	1.0555	Up	7.76453e-12	gi|158294034|ref|XP_315362.4|/6.86201e-108/AGAP005350-PA [Anopheles gambiae str. PEST]
Unigene31788_S_mosellanaA	1.05496	Up	7.16999e-08	gi|198470600|ref|XP_001355356.2|/3.97941e-89/GA18086 [Drosophila pseudoobscura pseudoobscura]
Unigene16566_S_mosellanaA	1.05482	Up	1.05267e-11	-
Unigene16225_S_mosellanaA	1.05469	Up	0	gi|17864424|ref|NP_524803.1|/3.10669e-173/protein phosphatase 19C, isoform A [Drosophila melanogaster]
Unigene7893_S_mosellanaA	1.05406	Up	1.02778e-08	gi|157117728|ref|XP_001658908.1|/0/arginyl-tRNA synthetase [Aedes aegypti]
Unigene33979_S_mosellanaA	1.05406	Up	5.5422e-06	gi|194759147|ref|XP_001961811.1|/0/GF14742 [Drosophila ananassae]
Unigene30351_S_mosellanaA	1.05406	Up	0.000124741	-
Unigene17636_S_mosellanaA	1.05347	Up	2.2103e-11	gi|94468988|gb|ABF18343.1|/0/dolichyl-diphosphooligosaccharide protein glycotransferase [Aedes aegypti]
Unigene37673_S_mosellanaA	1.05307	Up	1.1409e-10	gi|158291366|ref|XP_312881.4|/2.63818e-149/AGAP003183-PA [Anopheles gambiae str. PEST]
Unigene17923_S_mosellanaA	1.05241	Up	1.05579e-11	gi|157112130|ref|XP_001657405.1|/0/hypothetical protein AaeL_AAEL006087 [Aedes aegypti]
Unigene34500_S_mosellanaA	1.05241	Up	1.48471e-06	gi|158297891|ref|XP_318044.4|/1.9797e-157/AGAP004772-PA [Anopheles gambiae str. PEST]
Unigene6175_S_mosellanaA	1.0522	Up	5.80665e-12	gi|157112840|ref|XP_001657640.1|/0/cullin [Aedes aegypti]
Unigene20707_S_mosellanaA	1.0522	Up	0.000408999	-
Unigene36402_S_mosellanaA	1.0522	Up	0.000408907	gi|157113883|ref|XP_001652133.1|/1.52762e-119/hypothetical protein AaeL_AAEL006611 [Aedes aegypti]
Unigene18528_S_mosellanaA	1.05199	Up	0	gi|58381374|ref|XP_311198.2|/0/AGAP000672-PA [Anopheles gambiae str. PEST]
Unigene31899_S_mosellanaA	1.05193	Up	3.36786e-05	-
Unigene33477_S_mosellanaA	1.05176	Up	2.7176e-06	-
Unigene31906_S_mosellanaA	1.05106	Up	6.12265e-05	gi|31197847|ref|XP_307871.1|/1.83541e-109/methuselah-like (AGAP009453-PA) [Anopheles gambiae str. PEST]
Unigene33700_S_mosellanaA	1.05106	Up	6.1243e-05	gi|170042903|ref|XP_001849148.1|/0/TTC27 protein [Culex quinquefasciatus]
Unigene37110_S_mosellanaA	1.05106	Up	0.000734972	-
Unigene18852_S_mosellanaA	1.05064	Up	7.65011e-11	gi|170033341|ref|XP_001844536.1|/1.19444e-127/eukaryotic translation initiation factor 4 gamma [Culex quinquefasciatus]
Unigene8393_S_mosellanaA	1.05041	Up	7.22002e-07	gi|157111892|ref|XP_001657345.1|/1.11701e-133/hypothetical protein AaeL_AAEL015335 [Aedes aegypti]
Unigene16582_S_mosellanaA	1.0502	Up	1.4322e-12	gi|195149459|ref|XP_002015675.1|/1.25702e-22/GL11200 [Drosophila persimilis]
Unigene21429_S_mosellanaA	1.05007	Up	0.000111953	gi|157103868|ref|XP_001648163.1|/0/DNA polymerase delta catalytic subunit [Aedes aegypti]
Unigene37428_S_mosellanaA	1.05007	Up	0.000111982	-
Unigene17235_S_mosellanaA	1.04979	Up	6.13347e-11	gi|17136866|ref|NP_476955.1|/3.09501e-100/ADP ribosylation factor 79F, isoform B [Drosophila melanogaster]
Unigene43584_S_mosellanaA	1.04896	Up	0.000202737	gi|157124243|ref|XP_001660382.1|/1.42675e-162/hypothetical protein AaeL_AAEL001803 [Aedes aegypti]
Unigene7938_S_mosellanaA	1.04829	Up	8.79341e-11	gi|157126839|ref|XP_001660971.1|/0/ubiquitin-activating enzyme E1 [Aedes aegypti]
Unigene40061_S_mosellanaA	1.04829	Up	8.78829e-11	-
Unigene39918_S_mosellanaA	1.04796	Up	1.04198e-09	gi|195504450|ref|XP_002099084.1|/4.4174e-60/GE23575 [Drosophila yakuba]
Unigene7488_S_mosellanaA	1.0477	Up	9.41073e-08	gi|242008287|ref|XP_002424938.1|/2.64005e-10/E1b-55kD-associated protein, putative [Pediculus humanus corporis]
Unigene36352_S_mosellanaA	1.04723	Up	8.0863e-06	-
Unigene21827_S_mosellanaA	1.0471	Up	1.18659e-06	-
Unigene16906_S_mosellanaA	1.04647	Up	3.73132e-11	gi|157104560|ref|XP_001648466.1|/1.20792e-132/trichohyalin, putative [Aedes aegypti]
Unigene35164_S_mosellanaA	1.04624	Up	4.59565e-08	-
Unigene6763_S_mosellanaA	1.04537	Up	6.0123e-12	-
Unigene39638_S_mosellanaA	1.0453	Up	3.95777e-06	-
Unigene7146_S_mosellanaA	1.04523	Up	7.30944e-11	gi|289741767|gb|ADD19631.1|/0/putative RNA-binding protein [Glossina morsitans morsitans]
Unigene21758_S_mosellanaA	1.04514	Up	2.69809e-05	gi|195397943|ref|XP_002057587.1|/1.75268e-31/GJ18020 [Drosophila virilis]
Unigene37660_S_mosellanaA	1.0449	Up	0.000181387	gi|157167298|ref|XP_001658604.1|/0/app binding protein [Aedes aegypti]
Unigene6385_S_mosellanaA	1.0449	Up	2.23744e-08	gi|198451417|ref|XP_001358357.2|/3.65813e-162/GA19830 [Drosophila pseudoobscura pseudoobscura]
Unigene34117_S_mosellanaA	1.0448	Up	2.37367e-11	gi|157106280|ref|XP_001649253.1|/1.67671e-128/nad dependent epimerase/dehydratase [Aedes aegypti]
Unigene11205_S_mosellanaA	1.04417	Up	4.10945e-08	-
Unigene20141_S_mosellanaA	1.04338	Up	0.000329218	-
Unigene31253_S_mosellanaA	1.04338	Up	0.000329295	-
Unigene16950_S_mosellanaA	1.04254	Up	1.97786e-10	gi|290986729|ref|XP_002676076.1|/2.73832e-06/predicted protein [Naegleria gruberi]
Unigene20860_S_mosellanaA	1.04254	Up	8.97403e-05	-
Unigene34697_S_mosellanaA	1.04191	Up	2.41815e-05	-
Unigene40219_S_mosellanaA	1.04164	Up	0.000592081	-
Unigene37779_S_mosellanaA	1.041	Up	0.000162352	gi|291226690|ref|XP_002733330.1|/3.31598e-26/PREDICTED: ubiquitin-conjugating enzyme E2T-like [Saccoglossus kowalevskii]
Unigene1583_S_mosellanaA	1.04039	Up	1.23266e-07	-
Unigene18910_S_mosellanaA	1.03973	Up	0	gi|58390449|ref|XP_317732.2|/1.39864e-31/AGAP007781-PA [Anopheles gambiae str. PEST]
Unigene20779_S_mosellanaA	1.03848	Up	1.55727e-06	-
Unigene8386_S_mosellanaA	1.03725	Up	2.60678e-10	gi|170038303|ref|XP_001846991.1|/0/calcium/calmodulin-dependent serine protein kinase [Culex quinquefasciatus]
Unigene9268_S_mosellanaA	1.03725	Up	0.000533996	-
Unigene37865_S_mosellanaA	1.03725	Up	7.40032e-12	-
Unigene36530_S_mosellanaA	1.03614	Up	0	gi|118777375|ref|XP_307889.3|/0/AGAP002289-PA [Anopheles gambiae str. PEST]
Unigene6394_S_mosellanaA	1.03555	Up	7.17429e-05	-
Unigene31398_S_mosellanaA	1.03555	Up	7.17238e-05	gi|157123840|ref|XP_001653938.1|/3.15222e-170/red protein (ik factor) (cytokine ik) [Aedes aegypti]
Unigene34997_S_mosellanaA	1.03494	Up	0.000953552	gi|118777602|ref|XP_564520.2|/1.34393e-42/AGAP007702-PA [Anopheles gambiae str. PEST]
Unigene43812_S_mosellanaA	1.03494	Up	0.000953358	-
Unigene30793_S_mosellanaA	1.03494	Up	0.000953746	-
Unigene34295_S_mosellanaA	1.03342	Up	3.82727e-10	-
Unigene17939_S_mosellanaA	1.03223	Up	2.27377e-06	gi|170031482|ref|XP_001843614.1|/2.01547e-71/ring canal kelch protein [Culex quinquefasciatus]
Unigene7990_S_mosellanaA	1.0321	Up	6.44364e-12	gi|312383929|gb|EFR28808.1|/8.55683e-18/hypothetical protein AND_02781 [Anopheles darlingi]
Unigene6294_S_mosellanaA	1.03148	Up	0.000235328	-
Unigene37987_S_mosellanaA	1.03148	Up	0.000235384	gi|170037652|ref|XP_001846670.1|/2.27483e-34/conserved hypothetical protein [Culex quinquefasciatus]
Unigene13423_S_mosellanaA	1.03148	Up	0.000235272	-
Unigene21877_S_mosellanaA	1.03062	Up	2.36587e-09	gi|157124255|ref|XP_001660388.1|/1.57727e-143/hypothetical protein AaeL_AAEL001824 [Aedes aegypti]
Unigene36790_S_mosellanaA	1.03047	Up	0.000859983	gi|194742201|ref|XP_001953594.1|/1.0815e-16/GF17151 [Drosophila ananassae]
Unigene17882_S_mosellanaA	1.03047	Up	5.42389e-07	-
Unigene20798_S_mosellanaA	1.02996	Up	1.55408e-05	gi|289742669|gb|ADD20082.1|/6.99229e-48/putative membrane protein [Glossina morsitans morsitans]
Unigene19245_S_mosellanaA	1.02957	Up	6.53901e-12	gi|194748841|ref|XP_001956850.1|/0/GF10137 [Drosophila ananassae]
Unigene18070_S_mosellanaA	1.02934	Up	0	gi|333467975|gb|EAA44880.4|/0/AGAP002762-PA [Anopheles gambiae str. PEST]
Unigene40360_S_mosellanaA	1.02903	Up	0.000427382	gi|158295708|ref|XP_001688850.1|/7.2006e-55/AGAP006347-PB [Anopheles gambiae str. PEST]
Unigene30169_S_mosellanaA	1.02903	Up	5.75119e-05	-
Unigene35302_S_mosellanaA	1.02903	Up	9.89527e-07	-
Unigene1332_S_mosellanaA	1.02767	Up	2.36475e-07	-
Unigene18315_S_mosellanaA	1.02747	Up	3.11961e-12	gi|195119171|ref|XP_002004105.1|/4.51425e-137/GI19403 [Drosophila mojavensis]
Unigene20133_S_mosellanaA	1.02747	Up	1.81878e-06	gi|170036103|ref|XP_001845905.1|/0/myosin-VIIa [Culex quinquefasciatus]
Unigene6350_S_mosellanaA	1.02734	Up	2.51939e-11	gi|66514506|ref|XP_397412.2|/4.78654e-98/PREDICTED: derlin-2-like [Apis mellifera]
Unigene7649_S_mosellanaA	1.02681	Up	0.000104955	gi|289741693|gb|ADD19594.1|/1.80348e-108/translation initiation factor 6 [Glossina morsitans morsitans]
Unigene19291_S_mosellanaA	1.0267	Up	0	-
Unigene8020_S_mosellanaA	1.02635	Up	7.77042e-12	-
Unigene16166_S_mosellanaA	1.02593	Up	5.8217e-12	-
Unigene6465_S_mosellanaA	1.02544	Up	0	gi|198477401|ref|XP_002136631.1|/2.18396e-116/GA27688 [Drosophila pseudoobscura pseudoobscura]
Unigene1233_S_mosellanaA	1.02518	Up	2.52498e-05	-
Unigene8101_S_mosellanaA	1.02464	Up	7.92509e-07	gi|195053518|ref|XP_001993673.1|/0/GH20986 [Drosophila grimshawi]
Unigene5892_S_mosellanaA	1.02464	Up	7.92799e-07	-
Unigene38176_S_mosellanaA	1.02294	Up	4.74622e-11	-
Unigene33207_S_mosellanaA	1.02294	Up	1.45358e-06	gi|157137621|ref|XP_001657099.1|/1.96407e-33/Inhibitor of growth protein, ing1 [Aedes aegypti]
Unigene34693_S_mosellanaA	1.02273	Up	6.58489e-12	gi|157128939|ref|XP_001661558.1|/0/1-phosphatidylinositol-4-phosphate 5-kinase, putative [Aedes aegypti]
Unigene8423_S_mosellanaA	1.02239	Up	2.258e-05	gi|157111101|ref|XP_001651390.1|/1.99323e-49/transcription initiation factor TFIID subunit 10, putative [Aedes aegypti]
Unigene6843_S_mosellanaA	1.02229	Up	1.05626e-08	gi|24580716|ref|NP_722657.1|/0/dreadlocks, isoform B [Drosophila melanogaster]
Unigene30548_S_mosellanaA	1.02005	Up	4.1067e-05	-
Unigene36623_S_mosellanaA	1.01886	Up	2.36934e-06	gi|158300992|ref|XP_320779.3|/1.29784e-93/AGAP011730-PA [Anopheles gambiae str. PEST]
Unigene17508_S_mosellanaA	1.01845	Up	6.37635e-11	gi|170040173|ref|XP_001847883.1|/5.94014e-49/conserved hypothetical protein [Culex quinquefasciatus]
Unigene20355_S_mosellanaA	1.01825	Up	0.000615125	gi|157169505|ref|XP_001657872.1|/0/vacuolar protein sorting-associated [Aedes aegypti]
Unigene20970_S_mosellanaA	1.01825	Up	0.000615257	-
Unigene20486_S_mosellanaA	1.01809	Up	1.34539e-07	-
Unigene36439_S_mosellanaA	1.0178	Up	3.20538e-08	gi|170063860|ref|XP_001867287.1|/5.38556e-179/26S proteasome regulatory subunit S3 [Culex quinquefasciatus]
Unigene19397_S_mosellanaA	1.01774	Up	7.83987e-12	gi|328776075|ref|XP_001122271.2|/1.89487e-41/PREDICTED: serine/threonine-protein phosphatase 4 regulatory subunit 1-like [Apis mellifera]
Unigene37029_S_mosellanaA	1.01767	Up	0.000151501	gi|158285959|ref|XP_564957.3|/3.57153e-71/AGAP007264-PA [Anopheles gambiae str. PEST]
Unigene21410_S_mosellanaA	1.01666	Up	4.68464e-12	-
Unigene6346_S_mosellanaA	1.01646	Up	5.05366e-07	-
Unigene21528_S_mosellanaA	1.01608	Up	1.38529e-08	gi|170051799|ref|XP_001861930.1|/8.20065e-126/multiple inositol polyphosphate phosphatase 1 [Culex quinquefasciatus]
Unigene33911_S_mosellanaA	1.01588	Up	7.57299e-10	gi|157106440|ref|XP_001649323.1|/0/n-acetylgalactosaminyltransferase [Aedes aegypti]
Unigene33309_S_mosellanaA	1.01453	Up	0.000273924	gi|125986217|ref|XP_001356872.1|/0/GA15376 [Drosophila pseudoobscura pseudoobscura]
Unigene37266_S_mosellanaA	1.01453	Up	1.65733e-10	gi|170046500|ref|XP_001850801.1|/1.18822e-83/glutaminyl-peptide cyclotransferase [Culex quinquefasciatus]
Unigene31135_S_mosellanaA	1.01453	Up	1.61853e-05	-
Unigene37781_S_mosellanaA	1.01453	Up	0.000552774	gi|158298783|ref|XP_318948.3|/0/AGAP009834-PA [Anopheles gambiae str. PEST]
Unigene21798_S_mosellanaA	1.01453	Up	6.67528e-05	-
Unigene40673_S_mosellanaA	1.01453	Up	7.8832e-06	-
Unigene38340_S_mosellanaA	1.01453	Up	1.07689e-07	-
Unigene20302_S_mosellanaA	1.01294	Up	0	gi|189236935|ref|XP_001807287.1|/1.04339e-17/PREDICTED: hypothetical protein [Tribolium castaneum]
Unigene6717_S_mosellanaA	1.01288	Up	4.68033e-08	-
Unigene17067_S_mosellanaA	1.01269	Up	2.57946e-11	gi|195123627|ref|XP_002006305.1|/2.85145e-110/GI20973 [Drosophila mojavensis]
Unigene37883_S_mosellanaA	1.01233	Up	3.43845e-06	-
Unigene33954_S_mosellanaA	1.01227	Up	2.45469e-11	gi|157109110|ref|XP_001650527.1|/1.28435e-73/hypothetical protein AaeL_AAEL005228 [Aedes aegypti]
Unigene36245_S_mosellanaA	1.0119	Up	2.93518e-05	gi|158285161|ref|XP_001687855.1|/2.06545e-58/AGAP007710-PA [Anopheles gambiae str. PEST]
Unigene22008_S_mosellanaA	1.0119	Up	2.93434e-05	-
Unigene31153_S_mosellanaA	1.0115	Up	9.81812e-09	-
Unigene37454_S_mosellanaA	1.01142	Up	1.26971e-11	gi|157107041|ref|XP_001649596.1|/4.32887e-40/hypothetical protein AaeL_AAEL004702 [Aedes aegypti]
Unigene21127_S_mosellanaA	1.01096	Up	0.000497267	gi|195121072|ref|XP_002005045.1|/1.57743e-42/GI20251 [Drosophila mojavensis]
Unigene38305_S_mosellanaA	1.01096	Up	1.74979e-07	gi|58392833|ref|XP_319655.2|/4.10546e-170/AGAP008908-PA [Anopheles gambiae str. PEST]
Unigene7258_S_mosellanaA	1.01061	Up	0.00098922	gi|10942|emb|CAA40396.1|/2.49281e-106/urate oxidase [Drosophila pseudoobscura]
Unigene35313_S_mosellanaA	1.01048	Up	9.87696e-10	gi|158293533|ref|XP_314865.3|/0/AGAP008749-PA [Anopheles gambiae str. PEST]
Unigene20721_S_mosellanaA	1.00994	Up	6.30479e-06	gi|195111414|ref|XP_002000274.1|/5.5311e-144/GI10137 [Drosophila mojavensis]
Unigene39518_S_mosellanaA	1.00966	Up	1.28835e-05	-
Unigene37508_S_mosellanaA	1.00935	Up	1.8017e-11	-
Unigene7998_S_mosellanaA	1.00925	Up	4.56258e-12	gi|170048374|ref|XP_001852069.1|/0/ubiquitination factor E4 [Culex quinquefasciatus]
Unigene8297_S_mosellanaA	1.00883	Up	2.39426e-11	gi|186972313|gb|ACC99421.1|/1.94155e-56/heterochromatin protein 2 [Bradysia coprophila]
Unigene34874_S_mosellanaA	1.00843	Up	1.3491e-06	gi|195117672|ref|XP_002003371.1|/2.5229e-56/GI22924 [Drosophila mojavensis]
Unigene36766_S_mosellanaA	1.0081	Up	0.000218519	gi|157123283|ref|XP_001660096.1|/4.33787e-123/amino acid transporter [Aedes aegypti]
Unigene33604_S_mosellanaA	1.0081	Up	2.76027e-06	gi|189242408|ref|XP_969008.2|/0/PREDICTED: similar to CG4554 CG4554-PA [Tribolium castaneum]
Unigene17930_S_mosellanaA	1.0081	Up	2.76121e-06	-
Unigene1303_S_mosellanaA	1.0081	Up	3.88314e-10	-
Unigene38411_S_mosellanaA	1.00783	Up	6.84053e-08	gi|290463215|sp|B0WIW5.1|DDRGK_CULQU/1.42077e-30/RecName: Full=DDRGK domain-containing protein 1; Flags: Precursor
Unigene30229_S_mosellanaA	1.00722	Up	2.86614e-07	-
Unigene2320_S_mosellanaA	1.00688	Up	0.000887038	gi|118401491|ref|XP_001033066.1|/1.19786e-07/HMG box family protein [Tetrahymena thermophila]
Unigene17795_S_mosellanaA	1.00688	Up	3.49954e-10	-
Unigene16949_S_mosellanaA	1.00657	Up	0	gi|242017482|ref|XP_002429217.1|/1.31032e-40/myotrophin, putative [Pediculus humanus corporis]
Unigene38302_S_mosellanaA	1.00607	Up	2.99924e-09	gi|170031639|ref|XP_001843692.1|/1.2995e-96/WD repeat domain 50 [Culex quinquefasciatus]
Unigene21070_S_mosellanaA	1.00507	Up	1.02574e-05	-
Unigene31767_S_mosellanaA	1.00507	Up	0.000196698	gi|170035693|ref|XP_001845702.1|/2.0742e-141/conserved hypothetical protein [Culex quinquefasciatus]
Unigene31249_S_mosellanaA	1.00448	Up	2.10231e-05	-
Unigene20435_S_mosellanaA	1.00426	Up	0.000396935	-
CL89.Contig1_S_mosellanaA	1.00426	Up	0.000396845	-
Unigene33525_S_mosellanaA	1.00408	Up	0	-
Unigene7594_S_mosellanaA	1.00408	Up	2.19491e-06	gi|312378252|gb|EFR24882.1|/1.02277e-51/hypothetical protein AND_10256 [Anopheles darlingi]
Unigene36791_S_mosellanaA	1.00351	Up	4.47137e-06	gi|91085775|ref|XP_974308.1|/2.22857e-78/PREDICTED: similar to metaxin 2 [Tribolium castaneum]
Unigene37432_S_mosellanaA	1.0034	Up	4.7031e-12	gi|158285977|ref|XP_001687981.1|/0/AGAP007253-PA [Anopheles gambiae str. PEST]
Unigene6376_S_mosellanaA	1.00303	Up	8.68047e-05	gi|157131504|ref|XP_001662262.1|/2.95197e-93/hypothetical protein AaeL_AAEL012123 [Aedes aegypti]
Unigene29982_S_mosellanaA	1.00215	Up	1.87961e-05	gi|195029419|ref|XP_001987570.1|/3.90286e-14/GH21992 [Drosophila grimshawi]
Unigene8014_S_mosellanaA	1.0004	Up	1.09362e-11	gi|157113359|ref|XP_001657794.1|/0/leucyl-tRNA synthetase [Aedes aegypti]
Unigene19014_S_mosellanaA	1.00006	Up	3.24887e-11	gi|195018389|ref|XP_001984774.1|/5.00074e-52/GH16655 [Drosophila grimshawi]
Unigene23569_S_mosellanaA	-15.4706	Down	3.3549e-19	gi|321475779|gb|EFX86741.1|/2.06692e-14/cubilin [Daphnia pulex]
Unigene14782_S_mosellanaA	-15.0865	Down	1.25208e-16	gi|17368331|sp|P82968.1|MCPI_MELCP/3.37531e-17/RecName: Full=Four-domain proteases inhibitor; AltName: Full=McaPI
Unigene27779_S_mosellanaA	-14.7791	Down	1.57213e-09	gi|340712800|ref|XP_003394943.1|/2.94946e-21/PREDICTED: cubilin-like [Bombus terrestris]
Unigene32965_S_mosellanaA	-14.5635	Down	4.83028e-07	gi|194769370|ref|XP_001966777.1|/6.79203e-10/GF19103 [Drosophila ananassae]
Unigene27506_S_mosellanaA	-14.413	Down	1.97034e-06	gi|328713981|ref|XP_003245229.1|/4.54293e-06/PREDICTED: myrosinase 1-like isoform 2 [Acyrthosiphon pisum]
Unigene3021_S_mosellanaA	-14.2768	Down	1.16517e-07	gi|170032252|ref|XP_001843996.1|/5.0488e-13/cubilin [Culex quinquefasciatus]
Unigene27597_S_mosellanaA	-14.2676	Down	4.83212e-07	gi|170032252|ref|XP_001843996.1|/1.82041e-23/cubilin [Culex quinquefasciatus]
Unigene9745_S_mosellanaA	-14.1943	Down	8.00667e-06	-
CL155.Contig1_S_mosellanaA	-14.1843	Down	1.6189e-05	gi|225711690|gb|ACO11691.1|/5.54049e-12/ORF91 [Caligus rogercresseyi]
Unigene27690_S_mosellanaA	-14.1521	Down	1.97102e-06	gi|170032252|ref|XP_001843996.1|/7.1798e-20/cubilin [Culex quinquefasciatus]
Unigene32430_S_mosellanaA	-14.006	Down	0.000128607	gi|340716206|ref|XP_003396591.1|/2.35423e-10/PREDICTED: G-protein coupled receptor Mth2-like [Bombus terrestris]
Unigene25816_S_mosellanaA	-13.8967	Down	0.000501895	gi|91092166|ref|XP_968007.1|/2.73141e-06/PREDICTED: similar to AGAP006643-PA [Tribolium castaneum]
Unigene1426_S_mosellanaA	-13.87	Down	2.36791e-07	-
Unigene29333_S_mosellanaA	-13.6925	Down	6.45093e-05	gi|345489243|ref|XP_001604881.2|/1.47201e-36/PREDICTED: hypothetical protein LOC100121276 [Nasonia vitripennis]
Unigene24111_S_mosellanaA	-13.6827	Down	0.000128639	-
Unigene3732_S_mosellanaA	-13.421	Down	0.000972122	gi|328780363|ref|XP_001120277.2|/6.8195e-18/PREDICTED: fibrillin-1 [Apis mellifera]
CL114.Contig1_S_mosellanaA	-13.2825	Down	0.000128672	gi|242002550|ref|XP_002435918.1|/4.02571e-18/hypothetical protein IscW_ISCW024385 [Ixodes scapularis]
Unigene15094_S_mosellanaA	-13.2034	Down	0.000253272	gi|13506615|gb|AAG47345.1|/1.06544e-15/xanthine dehydrogenase [Ceratitis capitata]
CL7.Contig1_S_mosellanaA	-10.9456	Down	0.000253332	gi|194751093|ref|XP_001957861.1|/4.15368e-148/GF10626 [Drosophila ananassae]
Unigene28084_S_mosellanaA	-5.44541	Down	4.49597e-175	gi|332026526|gb|EGI66646.1|/2.53193e-12/hypothetical protein G5I_04805 [Acromyrmex echinatior]
Unigene45207_S_mosellanaA	-5.42841	Down	5.17631e-32	-
Unigene9346_S_mosellanaA	-5.23535	Down	8.14928e-158	gi|321449789|gb|EFX62075.1|/3.61747e-19/hypothetical protein DAPPUDRAFT_68247 [Daphnia pulex]
Unigene26880_S_mosellanaA	-5.03967	Down	3.71627e-119	-
Unigene44533_S_mosellanaA	-5.02448	Down	0	gi|242012026|ref|XP_002426744.1|/1.17219e-14/conserved hypothetical protein [Pediculus humanus corporis]
CL228.Contig1_S_mosellanaA	-4.93676	Down	2.56453e-14	-
Unigene14743_S_mosellanaA	-4.8999	Down	1.62208e-220	gi|343455261|gb|AEM36070.1|/1.21702e-22/senescence-associated protein [Mytilus edulis]
Unigene29965_S_mosellanaA	-4.8716	Down	0	gi|307175486|gb|EFN65448.1|/3.66435e-19/hypothetical protein EAG_13571 [Camponotus floridanus]
Unigene12878_S_mosellanaA	-4.86883	Down	9.46305e-118	gi|307185262|gb|EFN71375.1|/1.53025e-09/hypothetical protein EAG_03557 [Camponotus floridanus]
Unigene28576_S_mosellanaA	-4.6579	Down	3.23689e-17	-
Unigene18986_S_mosellanaA	-4.62402	Down	0	gi|196016792|ref|XP_002118246.1|/5.3532e-10/predicted protein [Trichoplax adhaerens]
Unigene24910_S_mosellanaA	-4.61483	Down	1.3102e-16	gi|270005018|gb|EFA01466.1|/2.24901e-29/hypothetical protein TcasGA2_TC007013 [Tribolium castaneum]
Unigene21058_S_mosellanaA	-4.61483	Down	1.09062e-05	gi|312373113|gb|EFR20927.1|/1.88808e-50/hypothetical protein AND_18279 [Anopheles darlingi]
Unigene657_S_mosellanaA	-4.54771	Down	2.11025e-05	-
Unigene14686_S_mosellanaA	-4.52317	Down	7.33061e-251	gi|270015199|gb|EFA11647.1|/2.17396e-60/hypothetical protein TcasGA2_TC010626 [Tribolium castaneum]
Unigene32338_S_mosellanaA	-4.47732	Down	4.04822e-05	-
Unigene44608_S_mosellanaA	-4.42841	Down	3.3083e-14	gi|170031478|ref|XP_001843612.1|/1.14558e-17/tep3 [Culex quinquefasciatus]
Unigene3799_S_mosellanaA	-4.40332	Down	7.77691e-05	gi|242017382|ref|XP_002429168.1|/2.65657e-06/Amnionless protein precursor, putative [Pediculus humanus corporis]
Unigene37434_S_mosellanaA	-4.38359	Down	5.42414e-144	gi|198453473|ref|XP_002137676.1|/6.13124e-13/GA26398 [Drosophila pseudoobscura pseudoobscura]
Unigene26696_S_mosellanaA	-4.3741	Down	1.17098e-96	gi|283046773|ref|NP_001164332.1|/1.2548e-32/hexamerin 70b [Nasonia vitripennis]
Unigene36474_S_mosellanaA	-4.32897	Down	0	-
Unigene14065_S_mosellanaA	-4.32532	Down	0.000147554	-
Unigene42852_S_mosellanaA	-4.32532	Down	7.58721e-09	gi|123437955|ref|XP_001309767.1|/1.41446e-45/ankyrin repeat protein [Trichomonas vaginalis G3]
Unigene14659_S_mosellanaA	-4.24286	Down	8.21323e-99	gi|195442186|ref|XP_002068839.1|/3.93173e-122/GK17810 [Drosophila willistoni]
Unigene19024_S_mosellanaA	-4.18954	Down	0	gi|321449953|gb|EFX62167.1|/7.48376e-44/hypothetical protein DAPPUDRAFT_120463 [Daphnia pulex]
Unigene27118_S_mosellanaA	-4.1554	Down	0.000526716	-
Unigene41213_S_mosellanaA	-4.10959	Down	2.07781e-07	gi|332020477|gb|EGI60892.1|/1.20254e-22/Cubilin [Acromyrmex echinatior]
Unigene18985_S_mosellanaA	-4.08875	Down	0	gi|170576554|ref|XP_001893676.1|/3.21809e-22/hypothetical protein Bm1_11025 [Brugia malayi]
Unigene9691_S_mosellanaA	-4.06229	Down	4.01045e-07	gi|157129964|ref|XP_001655492.1|/7.93356e-42/peroxidasin [Aedes aegypti]
Unigene40987_S_mosellanaA	-4.06229	Down	4.01198e-07	-
Unigene17092_S_mosellanaA	-4.06229	Down	0.000971287	-
Unigene24723_S_mosellanaA	-4.06229	Down	0.000970695	gi|333466440|gb|EGK96243.1|/1.4269e-52/AGAP007237-PB [Anopheles gambiae str. PEST]
Unigene23493_S_mosellanaA	-4.06229	Down	0.000970892	-
Unigene44363_S_mosellanaA	-4.06229	Down	0.000971089	-
Unigene25599_S_mosellanaA	-4.04211	Down	5.18281e-83	gi|260804167|ref|XP_002596960.1|/1.028e-06/hypothetical protein BRAFLDRAFT_76460 [Branchiostoma floridae]
Unigene27882_S_mosellanaA	-3.96275	Down	4.29733e-32	gi|156538313|ref|XP_001604024.1|/9.41656e-36/PREDICTED: apolipophorins [Nasonia vitripennis]
Unigene29472_S_mosellanaA	-3.94199	Down	1.20503e-15	gi|156538313|ref|XP_001604024.1|/6.94037e-31/PREDICTED: apolipophorins [Nasonia vitripennis]
Unigene28990_S_mosellanaA	-3.85584	Down	1.11851e-11	gi|157106934|ref|XP_001649548.1|/7.51476e-33/beta-hexosaminidase [Aedes aegypti]
Unigene26760_S_mosellanaA	-3.85584	Down	1.81139e-114	gi|283046773|ref|NP_001164332.1|/1.31635e-29/hexamerin 70b [Nasonia vitripennis]
Unigene25294_S_mosellanaA	-3.81361	Down	2.25325e-90	gi|283046773|ref|NP_001164332.1|/5.80584e-33/hexamerin 70b [Nasonia vitripennis]
Unigene8883_S_mosellanaA	-3.79925	Down	9.92676e-06	-
Unigene26403_S_mosellanaA	-3.75233	Down	1.48301e-26	gi|156538313|ref|XP_001604024.1|/1.22831e-19/PREDICTED: apolipophorins [Nasonia vitripennis]
Unigene17656_S_mosellanaA	-3.72614	Down	3.15627e-44	-
Unigene19648_S_mosellanaA	-3.72308	Down	4.76895e-18	-
Unigene13801_S_mosellanaA	-3.67896	Down	4.61841e-10	gi|157116579|ref|XP_001658560.1|/2.63487e-22/allantoinase [Aedes aegypti]
Unigene39191_S_mosellanaA	-3.64572	Down	8.67198e-51	gi|170032252|ref|XP_001843996.1|/4.85818e-38/cubilin [Culex quinquefasciatus]
Unigene43820_S_mosellanaA	-3.54771	Down	0.000120263	-
Unigene41036_S_mosellanaA	-3.54771	Down	0.000120293	gi|195020135|ref|XP_001985128.1|/3.66194e-11/GH14682 [Drosophila grimshawi]
Unigene18549_S_mosellanaA	-3.50835	Down	6.16446e-49	-
Unigene42131_S_mosellanaA	-3.40332	Down	0.000401548	-
Unigene40621_S_mosellanaA	-3.40332	Down	0.000401457	-
Unigene22346_S_mosellanaA	-3.3964	Down	5.86791e-21	gi|156553518|ref|XP_001601177.1|/4.89749e-16/PREDICTED: hypothetical protein LOC100116763 [Nasonia vitripennis]
Unigene4414_S_mosellanaA	-3.37779	Down	7.58698e-06	gi|270013885|gb|EFA10333.1|/4.93373e-24/hypothetical protein TcasGA2_TC012551 [Tribolium castaneum]
Unigene35402_S_mosellanaA	-3.37263	Down	1.31274e-18	-
Unigene35203_S_mosellanaA	-3.37041	Down	5.77819e-13	-
Unigene30583_S_mosellanaA	-3.36785	Down	2.14262e-48	-
Unigene19004_S_mosellanaA	-3.35276	Down	5.43967e-149	-
Unigene34076_S_mosellanaA	-3.31131	Down	1.66665e-40	gi|333469487|gb|EAA12171.3|/0/AGAP008364-PA [Anopheles gambiae str. PEST]
Unigene32922_S_mosellanaA	-3.30224	Down	3.48298e-12	gi|345481707|ref|XP_001602794.2|/1.17097e-09/PREDICTED: hypothetical protein LOC100118929 [Nasonia vitripennis]
Unigene5077_S_mosellanaA	-3.2929	Down	6.04672e-191	gi|283046773|ref|NP_001164332.1|/2.77299e-43/hexamerin 70b [Nasonia vitripennis]
Unigene19920_S_mosellanaA	-3.28468	Down	4.72728e-07	gi|345485821|ref|XP_003425344.1|/1.03521e-26/PREDICTED: hypothetical protein LOC100679370 [Nasonia vitripennis]
Unigene17869_S_mosellanaA	-3.27001	Down	0	-
Unigene42343_S_mosellanaA	-3.22579	Down	2.88956e-08	-
Unigene22075_S_mosellanaA	-3.20602	Down	3.28157e-11	-
Unigene29352_S_mosellanaA	-3.1554	Down	8.44676e-05	gi|345483010|ref|XP_003424725.1|/1.17472e-33/PREDICTED: hypothetical protein LOC100120393 isoform 2 [Nasonia vitripennis]
Unigene29180_S_mosellanaA	-3.1554	Down	9.73166e-08	gi|307191030|gb|EFN74784.1|/1.33265e-13/Transcription factor kayak [Camponotus floridanus]
Unigene26050_S_mosellanaA	-3.1554	Down	8.44898e-05	gi|345492517|ref|XP_001601412.2|/2.77032e-27/PREDICTED: hypothetical protein LOC100117075 [Nasonia vitripennis]
Unigene39488_S_mosellanaA	-3.1554	Down	8.44453e-05	gi|340726449|ref|XP_003401570.1|/4.48813e-16/PREDICTED: hypothetical protein LOC100644464 [Bombus terrestris]
Unigene40858_S_mosellanaA	-3.12502	Down	5.84685e-09	gi|83583697|gb|ABC24708.1|/1.65026e-08/G protein-coupled receptor [Spodoptera frugiperda]
Unigene41417_S_mosellanaA	-3.11887	Down	1.774e-07	-
Unigene33047_S_mosellanaA	-3.094	Down	0.000151389	gi|291230044|ref|XP_002734979.1|/2.77899e-19/PREDICTED: ankyrin repeat protein-like [Saccoglossus kowalevskii]
Unigene10470_S_mosellanaA	-3.06229	Down	1.97669e-08	-
Unigene18623_S_mosellanaA	-3.06229	Down	1.97758e-08	gi|170068688|ref|XP_001868961.1|/4.48098e-31/14.5 kDa salivary protein [Culex quinquefasciatus]
Unigene12564_S_mosellanaA	-3.05156	Down	1.9736e-24	gi|157124198|ref|XP_001660360.1|/0/papilin [Aedes aegypti]
Unigene33538_S_mosellanaA	-3.02986	Down	0.000269872	-
Unigene34568_S_mosellanaA	-3.02986	Down	0.000269935	gi|195472219|ref|XP_002088399.1|/6.06811e-06/GE18543 [Drosophila yakuba]
Unigene36453_S_mosellanaA	-3.02205	Down	3.03858e-189	gi|157135324|ref|XP_001656602.1|/4.47404e-21/pupal cuticle protein 78E, putative [Aedes aegypti]
Unigene32575_S_mosellanaA	-3.01338	Down	1.72657e-05	-
Unigene39736_S_mosellanaA	-3.00339	Down	1.06285e-06	gi|194867217|ref|XP_001972023.1|/1.49072e-61/GG14112 [Drosophila erecta]
Unigene41174_S_mosellanaA	-2.9967	Down	6.54661e-08	gi|345485821|ref|XP_003425344.1|/1.2848e-24/PREDICTED: hypothetical protein LOC100679370 [Nasonia vitripennis]
Unigene40094_S_mosellanaA	-2.96275	Down	4.28255e-10	gi|345493922|ref|XP_001599750.2|/1.90159e-28/PREDICTED: CD109 antigen [Nasonia vitripennis]
Unigene42354_S_mosellanaA	-2.95537	Down	1.79304e-34	-
Unigene14615_S_mosellanaA	-2.91028	Down	5.48435e-05	-
Unigene19438_S_mosellanaA	-2.91028	Down	5.48585e-05	gi|157105391|ref|XP_001648848.1|/0/ATP-citrate synthase [Aedes aegypti]
Unigene27262_S_mosellanaA	-2.90263	Down	2.88417e-16	gi|345485821|ref|XP_003425344.1|/2.01883e-14/PREDICTED: hypothetical protein LOC100679370 [Nasonia vitripennis]
Unigene45173_S_mosellanaA	-2.90263	Down	2.34131e-08	-
Unigene8278_S_mosellanaA	-2.89236	Down	0.000838517	gi|333467394|gb|EAA06516.6|/3.19077e-07/AGAP000029-PA [Anopheles gambiae str. PEST]
[truncated: 1,006 more rows]
